# Supplementary material for: Protein Kinase C Alpha is a Central Node for Tumorigenic Transcriptional Networks in Human Prostate Cancer
Source: Cancer Res Commun. 2022 Nov 8;2(11):1372–87. doi: 10.1158/2767-9764.CRC-22-0170 (PMC9933888; doi:10.1158/2767-9764.CRC-22-0170)
Supplement: Supplementary Table 1 — Differentially expressed genes in PKCalpha silenced PC3 cells. [file crc-22-0170-s07.xlsx]

## Sheet: Differentially Expressed Genes 
GeneID	Length	SYMBOL	GENENAME	A1 siRNA modulation	A2 siRNA modulation	A3 siRNA modulation	Three siRNAs	Overall log2 Fold Change	P1.bam	P2.bam	P3.bam	N1.bam	N2.bam	N3.bam	A1_1.bam	A1_2.bam	A1_3.bam	A2_2.bam	A2_3.bam	A3_1.bam	A3_2.bam	A3_3.bam
1755	7686	DMBT1	deleted in malignant brain tumors 1	Up in A1siRNA	Up in A2siRNA	Up in A3siRNA	Up in three siRNAs	7.35119	-1.87412	-2.7053	-2.19498	-2.43155	-2.44965	-1.47158	5.46297	5.4334	5.48924	4.56483	4.74668	5.19862	5.21468	5.19621
219970	1380	GLYATL2	glycine-N-acyltransferase like 2	Up in A1siRNA	Up in A2siRNA	Up in A3siRNA	Up in three siRNAs	6.89223	-3.43997	-4.01077	-1.41597	-2.69401	-3.43768	-3.03806	4.0765	4.31359	4.27538	3.4203	3.37474	3.90415	3.87102	3.85352
79782	2477	LRRC31	leucine rich repeat containing 31	Up in A1siRNA	Up in A2siRNA	Up in A3siRNA	Up in three siRNAs	6.36235	-3.43997	-4.01077	-3.42187	-4.01077	-4.01077	-3.44394	2.86116	3.25205	3.0051	1.94461	1.93735	2.67724	2.61894	2.81824
7448	1678	VTN	vitronectin	Up in A1siRNA	Up in A2siRNA	Up in A3siRNA	Up in three siRNAs	6.10678	-3.43997	-3.02447	-2.68175	-4.01077	-4.01077	-3.03806	3.12323	3.11549	3.27544	1.91993	2.3793	2.74953	2.62617	2.72411
58475	3009	MS4A7	membrane spanning 4-domains A7	Up in A1siRNA	Up in A2siRNA	Up in A3siRNA	Up in three siRNAs	5.30535	-4.01077	-4.01077	-3.00486	-4.01077	-3.43768	-4.01077	1.90545	1.82203	1.92603	1.01506	1.11443	1.55109	1.47426	1.65365
651	5734	BMP3	bone morphogenetic protein 3	Up in A1siRNA	Up in A2siRNA	Up in A3siRNA	Up in three siRNAs	5.25564	-0.143897	-0.0823199	-1.00044	-0.696599	-0.583949	-0.0623639	5.11687	5.19189	5.0801	4.31325	4.42637	4.84377	4.84335	4.80339
6678	3141	SPARC	secreted protein acidic and cysteine rich	Up in A1siRNA	Up in A2siRNA	Up in A3siRNA	Up in three siRNAs	4.86495	1.13733	0.984914	1.10921	0.887787	1.02049	1.02324	6.25135	6.13222	6.12954	5.30981	5.50816	6.00476	5.89664	5.9044
2167	838	FABP4	fatty acid binding protein 4	Up in A1siRNA	Up in A2siRNA	Up in A3siRNA	Up in three siRNAs	4.82416	3.39364	3.49322	3.32738	3.60636	3.54222	3.62789	8.71152	8.70338	8.65706	7.79385	7.84124	8.22875	8.3498	8.29527
9388	4141	LIPG	lipase G, endothelial type	Up in A1siRNA	Up in A2siRNA	Up in A3siRNA	Up in three siRNAs	4.81513	2.25064	2.37987	2.32281	2.20954	2.35463	2.4346	7.45633	7.48028	7.43661	6.69705	6.75904	7.09042	7.07995	7.12417
8549	2880	LGR5	leucine rich repeat containing G protein-coupled receptor 5	Up in A1siRNA	Up in A2siRNA	Up in A3siRNA	Up in three siRNAs	4.79158	0.305986	0.486461	0.285825	0.653372	0.627168	0.396112	5.62368	5.59622	5.58075	4.68506	4.74668	5.24823	5.20264	5.32266
8647	4775	ABCB11	ATP binding cassette subfamily B member 11	Up in A1siRNA	Up in A2siRNA	Up in A3siRNA	Up in three siRNAs	4.59991	-3.43997	-2.7053	-3.42187	-2.43155	-3.02862	-3.03806	2.01518	2.13628	1.91435	0.991561	0.836224	1.50628	1.5971	1.71518
64168	5140	NECAB1	N-terminal EF-hand calcium binding protein 1	Up in A1siRNA	Up in A2siRNA	Up in A3siRNA	Up in three siRNAs	4.59888	0.340701	0.13316	0.170298	-0.374844	0.125261	-0.108055	4.894	4.97952	4.93448	4.10731	4.20205	4.72329	4.71188	4.62053
1769	14472	DNAH8	dynein axonemal heavy chain 8	Up in A1siRNA	Up in A2siRNA	Up in A3siRNA	Up in three siRNAs	4.5083	0.83043	0.577535	0.954843	0.62481	0.931751	0.691096	5.60917	5.73562	5.45539	4.92412	4.77927	5.18447	5.24435	5.2813
84152	2049	PPP1R1B	protein phosphatase 1 regulatory inhibitor subunit 1B	Up in A1siRNA	Up in A2siRNA	Up in A3siRNA	Up in three siRNAs	4.45179	-3.03207	-2.03138	-2.68175	-2.43155	-2.44965	-2.72165	2.01518	2.12578	2.05927	1.08334	1.6457	1.95848	2.24912	2.01339
90993	2671	CREB3L1	cAMP responsive element binding protein 3 like 1	Up in A1siRNA	Up in A2siRNA	Up in A3siRNA	Up in three siRNAs	4.39566	3.25947	3.31059	3.38466	3.23333	3.19673	3.28762	8.02563	7.941	8.12637	7.18792	7.18598	7.67653	7.62656	7.62512
54658	2357	UGT1A1	UDP glucuronosyltransferase family 1 member A1	Up in A1siRNA	Up in A2siRNA	Up in A3siRNA	Up in three siRNAs	4.37802	-2.45428	-2.44411	-2.68175	-3.01508	-4.01077	-2.72165	1.87989	1.71406	1.8907	0.841925	0.992649	1.31163	1.80255	1.48728
54757	4398	FAM20A	FAM20A, golgi associated secretory pathway pseudokinase	Up in A1siRNA	Up in A2siRNA	Up in A3siRNA	Up in three siRNAs	4.31277	-1.87412	-1.3336	-2.41793	-1.11135	-2.44965	-2.46231	2.63537	2.91673	2.52632	2.18109	2.11322	2.19337	2.23973	2.1644
54848	1437	ARHGEF38	Rho guanine nucleotide exchange factor 38	Up in A1siRNA	Up in A2siRNA	Up in A3siRNA	Up in three siRNAs	4.26994	-4.01077	-3.02447	-3.42187	-3.42868	-4.01077	-4.01077	0.825838	0.808268	0.672669	0.0127265	0.228949	0.981322	0.537133	0.882876
81285	2785	OR51E2	olfactory receptor family 51 subfamily E member 2	Up in A1siRNA	Up in A2siRNA	Up in A3siRNA	Up in three siRNAs	4.23954	-3.03207	-2.03138	-2.19498	-2.01723	-3.02862	-3.44394	2.1496	1.9702	1.87873	1.30922	0.992649	1.4756	1.53698	1.60572
11005	3832	SPINK5	serine peptidase inhibitor, Kazal type 5	Up in A1siRNA	Up in A2siRNA	Up in A3siRNA	Up in three siRNAs	4.19237	-1.46148	-3.43493	-2.19498	-2.20957	-3.43768	-1.73275	2.17083	1.80897	2.01621	1.23111	1.50431	1.79419	1.90123	1.81691
1134	2059	CHRNA1	cholinergic receptor nicotinic alpha 1 subunit	Up in A1siRNA	Up in A2siRNA	Up in A3siRNA	Up in three siRNAs	4.09831	-4.01077	-3.43493	-4.01077	-3.42868	-3.43768	-4.01077	0.929143	0.670624	0.779536	-0.0347348	-0.23331	0.147685	0.230542	0.518851
5166	3700	PDK4	pyruvate dehydrogenase kinase 4	Up in A1siRNA	Up in A2siRNA	Up in A3siRNA	Up in three siRNAs	4.06132	1.80504	1.73039	1.72872	1.69502	2.22991	1.66311	6.13597	6.29448	6.08856	5.43159	5.40651	5.78863	5.88388	5.93058
10720	1722	UGT2B11	UDP glucuronosyltransferase family 2 member B11	Up in A1siRNA	Up in A2siRNA	Up in A3siRNA	Up in three siRNAs	3.97344	-3.43997	-4.01077	-2.68175	-3.01508	-4.01077	-4.01077	1.02554	0.754775	0.644668	-0.241928	-0.0476411	0.295494	0.682956	0.448134
5346	2966	PLIN1	perilipin 1	Up in A1siRNA	Up in A2siRNA	Up in A3siRNA	Up in three siRNAs	3.92845	-2.71444	-2.7053	-2.00191	-1.84755	-2.22898	-2.72165	1.99151	1.80897	1.71335	1.14853	1.05482	1.55109	1.42535	1.77418
2982	10105	GUCY1A1	guanylate cyclase 1 soluble subunit alpha 1	Up in A1siRNA	Up in A2siRNA	Up in A3siRNA	Up in three siRNAs	3.88233	1.86589	1.86905	1.97812	2.0682	1.99826	2.09479	6.09073	6.24684	6.04436	5.52354	5.4867	5.84821	5.81039	5.84026
256714	4259	MAP7D2	MAP7 domain containing 2	Up in A1siRNA	Up in A2siRNA	Up in A3siRNA	Up in three siRNAs	3.87413	0.702811	0.092562	0.322366	0.708855	0.735999	0.866708	4.81696	4.80301	4.81393	3.97877	3.95818	4.40506	4.44987	4.33962
2895	3282	GRID2	glutamate ionotropic receptor delta type subunit 2	Up in A1siRNA	Up in A2siRNA	Up in A3siRNA	Up in three siRNAs	3.86327	-2.71444	-2.7053	-2.41793	-4.01077	-3.02862	-3.03806	1.33865	1.19716	1.31183	0.307317	0.264464	0.959321	0.840469	0.800114
5174	2107	PDZK1	PDZ domain containing 1	Up in A1siRNA	Up in A2siRNA	Up in A3siRNA	Up in three siRNAs	3.86282	0.755221	0.355332	0.701013	0.788272	0.277062	0.551131	4.70133	4.81286	4.68583	4.05443	3.96089	4.38044	4.47812	4.39941
3357	2235	HTR2B	5-hydroxytryptamine receptor 2B	Up in A1siRNA	Up in A2siRNA	Up in A3siRNA	Up in three siRNAs	3.85921	-0.465101	-0.335732	-0.830355	-0.626251	-0.39992	-0.0623639	3.5694	3.73203	3.83581	2.87633	2.98004	3.31497	3.56348	3.37534
51378	1922	ANGPT4	angiopoietin 4	Up in A1siRNA	Up in A2siRNA	Up in A3siRNA	Up in three siRNAs	3.85796	-2.71444	-3.02447	-2.41793	-3.01508	-4.01077	-3.03806	1.22143	1.04949	1.03817	0.614707	0.633849	0.891232	0.567501	0.552951
4069	1516	LYZ	lysozyme	Up in A1siRNA	Up in A2siRNA	Up in A3siRNA	Up in three siRNAs	3.81568	-1.34656	-2.22303	-1.54168	-0.930912	-1.58065	-1.47158	2.47391	2.54359	2.69963	2.02782	1.79888	2.26686	2.39172	2.19711
51313	5123	FAM198B	family with sequence similarity 198 member B	Up in A1siRNA	Up in A2siRNA	Up in A3siRNA	Up in three siRNAs	3.76843	-1.46148	-0.643346	-0.476434	-0.559174	-0.289104	-0.417528	3.26326	3.51594	3.30257	2.6549	2.85748	3.18829	3.13204	3.10352
400746	3902	NCMAP	non-compact myelin associated protein	Up in A1siRNA	Up in A2siRNA	Up in A3siRNA	Up in three siRNAs	3.76796	-4.01077	-3.43493	-3.00486	-3.42868	-3.43768	-4.01077	0.239347	-0.0199828	0.25786	-0.134615	0.155183	0.429558	0.654946	0.124486
91461	2501	PKDCC	protein kinase domain containing, cytoplasmic	Up in A1siRNA	Up in A2siRNA	Up in A3siRNA	Up in three siRNAs	3.7457	2.44664	2.45385	2.57833	2.39856	2.21118	2.41857	6.45494	6.42489	6.50683	5.64147	5.78301	6.1862	6.20806	6.10304
7103	1130	TSPAN8	tetraspanin 8	Up in A1siRNA	Up in A2siRNA	Up in A3siRNA	Up in three siRNAs	3.74543	4.26386	4.22153	4.3116	4.33157	4.39429	4.28303	8.38019	8.44602	8.3146	7.5437	7.54645	7.97864	8.09289	8.06875
151258	1621	SLC38A11	solute carrier family 38 member 11	Up in A1siRNA	Up in A2siRNA	Up in A3siRNA	Up in three siRNAs	3.73843	-2.71444	-3.43493	-1.6794	-2.20957	-2.44965	-3.03806	1.68703	1.58208	1.21994	0.704159	0.460946	1.37947	1.21125	0.961146
10551	983	AGR2	anterior gradient 2, protein disulphide isomerase family member	Up in A1siRNA	Up in A2siRNA	Up in A3siRNA	Up in three siRNAs	3.72354	6.21956	6.11843	6.19762	6.1766	6.21838	6.20739	10.3033	10.3108	10.2753	9.37514	9.37856	9.87383	9.9276	9.86103
1001	4276	CDH3	cadherin 3	Up in A1siRNA	Up in A2siRNA	Up in A3siRNA	Up in three siRNAs	3.71911	1.17629	1.1719	0.833503	0.980878	0.86142	0.818676	5.04395	4.95749	5.01597	4.19736	4.26478	4.68693	4.72036	4.65626
25840	3390	METTL7A	methyltransferase like 7A	Up in A1siRNA	Up in A2siRNA	Up in A3siRNA	Up in three siRNAs	3.69744	-1.87412	-2.22303	-3.00486	-1.69574	-3.02862	-1.59626	1.78668	1.80897	1.67233	0.991561	0.94966	1.42834	1.50596	1.53923
5337	5593	PLD1	phospholipase D1	Up in A1siRNA	Up in A2siRNA	Up in A3siRNA	Up in three siRNAs	3.65977	4.04187	4.05191	4.06707	4.01956	4.12086	3.94837	7.98631	8.05136	7.91718	7.3317	7.34191	7.66511	7.67312	7.64428
4129	2595	MAOB	monoamine oxidase B	Up in A1siRNA	Up in A2siRNA	Up in A3siRNA	Up in three siRNAs	3.65005	-2.45428	-3.43493	-3.00486	-3.42868	-2.71028	-3.03806	0.929143	0.641446	0.926316	0.26874	0.520913	0.74458	0.626383	0.448134
54855	5720	TENT5C	terminal nucleotidyltransferase 5C	Up in A1siRNA	Up in A2siRNA	Up in A3siRNA	Up in three siRNAs	3.63323	1.21423	1.37174	0.977933	1.06833	1.23965	1.02324	5.11687	5.20442	5.13774	4.30374	4.36634	4.6819	4.68444	4.7639
167681	2608	PRSS35	serine protease 35	Up in A1siRNA	Up in A2siRNA	Up in A3siRNA	Up in three siRNAs	3.56644	3.28643	3.25649	3.39756	3.51593	3.35867	3.29202	7.22085	7.23561	7.14461	6.4831	6.50856	6.8664	6.96631	6.91558
200879	2474	LIPH	lipase H	Up in A1siRNA	Up in A2siRNA	Up in A3siRNA	Up in three siRNAs	3.55878	1.95821	2.06013	1.98953	1.8634	1.97624	1.87756	5.87481	5.84845	5.74882	5.14387	4.99548	5.48416	5.54545	5.46265
1280	5087	COL2A1	collagen type II alpha 1 chain	Up in A1siRNA	Up in A2siRNA	Up in A3siRNA	Up in three siRNAs	3.52081	-2.71444	-4.01077	-3.42187	-3.42868	-2.71028	-3.44394	0.685349	0.418791	0.80506	-0.419532	-0.33595	0.397192	0.230542	0.0784043
1281	5490	COL3A1	collagen type III alpha 1 chain	Up in A1siRNA	Up in A2siRNA	Up in A3siRNA	Up in three siRNAs	3.48104	-0.727412	0.00776929	-0.540611	-0.495078	-0.186196	-0.417528	3.40441	3.26646	3.24778	2.7836	2.8458	3.0546	3.03758	3.06268
4093	5592	SMAD9	SMAD family member 9	Up in A1siRNA	Up in A2siRNA	Up in A3siRNA	Up in three siRNAs	3.48085	2.10679	2.20998	1.83371	2.22865	2.1137	2.32712	5.88448	5.96196	5.88819	5.10334	5.24699	5.6349	5.62069	5.59946
79689	4454	STEAP4	STEAP4 metalloreductase	Up in A1siRNA	Up in A2siRNA	Up in A3siRNA	Up in three siRNAs	3.47272	-1.34656	-1.71083	-2.19498	-1.2108	-1.23414	-2.0519	2.00339	2.31322	1.97182	1.55344	1.68554	1.70446	1.9131	1.63785
1297	4010	COL9A1	collagen type IX alpha 1 chain	Up in A1siRNA	Up in A2siRNA	Up in A3siRNA	Up in three siRNAs	3.42689	-3.43997	-3.43493	-3.42187	-4.01077	-4.01077	-3.44394	0.156615	0.113504	0.0600546	-0.357869	-0.766606	-0.4752	-0.262348	-0.0693896
66002	1725	CYP4F12	cytochrome P450 family 4 subfamily F member 12	Up in A1siRNA	Up in A2siRNA	Up in A3siRNA	Up in three siRNAs	3.41776	-4.01077	-3.02447	-4.01077	-4.01077	-4.01077	-4.01077	0.156615	-0.167091	0.398638	-0.945851	-0.629909	-1.05788	-0.62477	-0.55876
9076	3452	CLDN1	claudin 1	Up in A1siRNA	Up in A2siRNA	Up in A3siRNA	Up in three siRNAs	3.39167	4.91218	4.96737	4.96967	4.81035	5.08395	4.88553	8.62942	8.68216	8.64673	7.8671	7.87736	8.3156	8.31917	8.30124
4256	1473	MGP	matrix Gla protein	Up in A1siRNA	Up in A2siRNA	Up in A3siRNA	Up in three siRNAs	3.35243	-3.43997	-2.44411	-2.41793	-1.84755	-1.8687	-2.0519	1.39387	1.31272	1.4149	0.551834	0.460946	0.93698	1.02685	0.961146
165679	2306	SPTSSB	serine palmitoyltransferase small subunit B	Up in A1siRNA	Up in A2siRNA	Up in A3siRNA	Up in three siRNAs	3.33709	2.67464	2.69666	2.63026	2.74224	2.761	2.76117	6.23443	6.27086	6.2702	5.63958	5.79747	6.02278	6.10055	6.04881
10451	4867	VAV3	vav guanine nucleotide exchange factor 3	Up in A1siRNA	Up in A2siRNA	Up in A3siRNA	Up in three siRNAs	3.3315	1.91279	1.71709	1.659	1.94653	1.61225	1.3617	5.31347	5.43658	5.35312	4.60021	4.55921	5.00549	4.95524	5.04118
7373	6459	COL14A1	collagen type XIV alpha 1 chain	Up in A1siRNA	Up in A2siRNA	Up in A3siRNA	Up in three siRNAs	3.3164	-1.141	-1.86222	-1.54168	-1.43299	-1.23414	-1.25051	2.33031	2.18764	2.13167	1.40126	1.53372	2.13568	1.68282	1.8447
7092	6654	TLL1	tolloid like 1	Up in A1siRNA	Up in A2siRNA	Up in A3siRNA	Up in three siRNAs	3.29689	2.71489	2.6273	2.56314	2.50426	2.79284	2.62118	6.29007	6.3044	6.21949	5.4904	5.44765	5.92116	5.90484	5.89529
83733	2087	SLC25A18	solute carrier family 25 member 18	Up in A1siRNA	Up in A2siRNA	Up in A3siRNA	Up in three siRNAs	3.27753	-0.243226	-0.178412	-0.244957	-0.374844	-0.458693	-0.0623639	3.32139	3.32269	3.36826	2.55424	2.66494	2.8899	2.97665	3.03882
342035	5084	GLDN	gliomedin	Up in A1siRNA	Up in A2siRNA	Up in A3siRNA	Up in three siRNAs	3.27248	-0.961111	-0.335732	-1.1933	-1.43299	-0.954948	-1.88352	2.36758	2.59014	2.23856	1.7342	1.79888	2.05499	2.24912	2.13093
8671	8010	SLC4A4	solute carrier family 4 member 4	Up in A1siRNA	Up in A2siRNA	Up in A3siRNA	Up in three siRNAs	3.24524	-0.727412	0.0507885	-0.356058	-0.21142	-0.39992	-1.05887	3.13408	3.29952	3.0802	2.40215	1.99134	2.68397	2.90712	2.8597
100507033	2969	NA	NA	Up in A1siRNA	Up in A2siRNA	Up in A3siRNA	Up in three siRNAs	3.24222	0.270415	0.0507885	0.170298	0.762282	0.203157	0.258864	3.651	3.75605	3.80451	3.38467	3.04275	3.61149	3.43761	3.5374
90427	4768	BMF	Bcl2 modifying factor	Up in A1siRNA	Up in A2siRNA	Up in A3siRNA	Up in three siRNAs	3.18065	2.01305	1.98449	1.90772	2.01416	2.17297	2.10483	4.86172	4.93211	4.99117	5.45002	5.53476	5.30712	5.27803	5.35322
3248	3022	HPGD	15-hydroxyprostaglandin dehydrogenase	Up in A1siRNA	Up in A2siRNA	Up in A3siRNA	Up in three siRNAs	3.17659	5.76174	5.69134	5.66812	5.6045	5.73554	5.62245	9.14067	9.22752	9.1616	8.37662	8.38387	8.86305	8.87593	8.82838
93664	6090	CADPS2	calcium dependent secretion activator 2	Up in A1siRNA	Up in A2siRNA	Up in A3siRNA	Up in three siRNAs	3.16682	5.96525	5.88505	5.90263	5.90617	5.96038	5.86122	9.38617	9.43763	9.3535	8.65528	8.65391	9.05907	9.06514	9.03146
7033	1054	TFF3	trefoil factor 3	Up in A1siRNA	Up in A2siRNA	Up in A3siRNA	Up in three siRNAs	3.15506	-2.71444	-3.02447	-3.00486	-3.42868	-3.43768	-3.44394	0.496434	-0.330921	0.557249	-0.857855	0.116835	-0.0613047	-0.209899	0.124486
3851	2576	KRT4	keratin 4	Up in A1siRNA	Up in A2siRNA	Up in A3siRNA	Up in three siRNAs	3.13212	-1.87412	-1.86222	-2.00191	-2.20957	-1.8687	-2.46231	1.30062	1.38492	1.61576	0.307317	0.332975	1.04538	1.33997	1.35823
9832	3338	JAKMIP2	janus kinase and microtubule interacting protein 2	Up in A1siRNA	Up in A2siRNA	Up in A3siRNA	Up in three siRNAs	3.13178	-0.590303	-0.281363	-0.141804	-0.21142	-0.0901422	-0.108055	3.17143	3.11549	3.10096	2.56224	2.56166	2.84261	2.8892	2.91318
901	5474	CCNG2	cyclin G2	Up in A1siRNA	Up in A2siRNA	Up in A3siRNA	Up in three siRNAs	3.12779	3.37283	3.32818	3.2104	3.55051	3.70503	3.32678	6.73306	6.75876	6.66243	6.37147	6.25963	6.50088	6.4945	6.56655
3354	2048	HTR1E	5-hydroxytryptamine receptor 1E	Up in A1siRNA	Up in A2siRNA	Up in A3siRNA	Up in three siRNAs	3.12442	-3.43997	-3.02447	-3.00486	-2.20957	-3.43768	-4.01077	0.427534	0.311734	0.398638	-0.857855	-0.766606	-0.25346	-0.0631056	0.295367
64067	5984	NPAS3	neuronal PAS domain protein 3	Up in A1siRNA	Up in A2siRNA	Up in A3siRNA	Up in three siRNAs	3.11938	2.16606	2.06013	2.03427	2.12028	2.18262	1.97937	5.45974	5.62445	5.54332	4.83616	4.78539	5.12765	5.16217	5.13983
63027	6554	SLC22A23	solute carrier family 22 member 23	Up in A1siRNA	Up in A2siRNA	Up in A3siRNA	Up in three siRNAs	3.10806	3.49729	3.66918	3.55171	3.52369	3.4333	3.56012	6.89733	6.8948	6.91517	6.26586	6.34661	6.62092	6.62881	6.6087
954	2100	ENTPD2	ectonucleoside triphosphate diphosphohydrolase 2	Up in A1siRNA	Up in A2siRNA	Up in A3siRNA	Up in three siRNAs	3.08924	-0.0509692	0.0507885	-0.678222	0.0255261	-0.650906	0.185011	3.29745	2.9822	3.37253	2.40215	2.51081	2.93569	2.8892	2.83219
378925	1302	RNF148	ring finger protein 148	Up in A1siRNA	Up in A2siRNA	Up in A3siRNA	Up in three siRNAs	3.05848	-1.87412	-1.22699	-0.607776	-0.848507	-0.954948	-1.25051	2.0951	2.35875	2.3468	1.38331	1.53372	1.87867	1.98236	1.87197
1180	3093	CLCN1	chloride voltage-gated channel 1	Up in A1siRNA	Up in A2siRNA	Up in A3siRNA	Up in three siRNAs	3.04107	-1.24012	-2.03138	-2.19498	-1.69574	-2.22898	-1.47158	1.65725	1.89802	1.27578	0.991561	0.549986	1.29416	1.00483	1.17331
94241	5652	TP53INP1	tumor protein p53 inducible nuclear protein 1	Up in A1siRNA	Up in A2siRNA	Up in A3siRNA	Up in three siRNAs	3.02397	2.61208	2.53941	2.60082	2.70179	2.66791	2.70943	5.71415	5.91244	5.81392	5.53781	5.4085	5.54912	5.71781	5.64661
100506979	2108	NA	NA	Up in A1siRNA	Up in A2siRNA	Up in A3siRNA	Up in three siRNAs	3.01723	2.07622	2.00651	2.3318	2.05755	2.1137	2.06422	5.26616	5.26904	5.24187	4.90695	4.99284	5.053	5.13201	5.14263
154091	5599	SLC2A12	solute carrier family 2 member 12	Up in A1siRNA	Up in A2siRNA	Up in A3siRNA	Up in three siRNAs	3.01316	2.34771	2.42144	2.20054	2.3901	2.35463	1.9123	5.49174	5.54199	5.54711	4.9624	4.91256	5.32336	5.25372	5.24134
5788	6163	PTPRC	protein tyrosine phosphatase, receptor type C	Up in A1siRNA	Up in A2siRNA	Up in A3siRNA	Up in three siRNAs	2.99666	-0.727412	-1.12772	-1.30034	-0.770555	-0.458693	-0.537432	2.43055	2.42873	2.63706	1.66161	1.53372	2.18391	2.29522	2.23961
1636	5208	ACE	angiotensin I converting enzyme	Up in A1siRNA	Up in A2siRNA	Up in A3siRNA	Up in three siRNAs	2.98303	2.13673	1.97335	1.8588	2.03602	1.93117	2.13457	5.343	5.1601	5.33242	4.5688	4.66432	4.87789	5.00878	5.00314
727897	17916	MUC5B	mucin 5B, oligomeric mucus/gel-forming	Up in A1siRNA	Up in A2siRNA	Up in A3siRNA	Up in three siRNAs	2.9822	6.6878	6.60511	6.59954	6.54999	6.15792	6.57034	9.65231	9.60945	9.94556	9.09523	9.159	9.60382	9.2801	9.73975
60489	1834	APOBEC3G	apolipoprotein B mRNA editing enzyme catalytic subunit 3G	Up in A1siRNA	Up in A2siRNA	Up in A3siRNA	Up in three siRNAs	2.97707	-1.72307	-1.3336	-1.30034	-1.55839	-1.13495	-1.73275	1.73058	1.82203	1.77922	0.991561	1.07497	1.56573	1.55225	1.58938
6098	7368	ROS1	ROS proto-oncogene 1, receptor tyrosine kinase	Up in A1siRNA	Up in A2siRNA	Up in A3siRNA	Up in three siRNAs	2.97323	-3.43997	-2.7053	-3.00486	-2.20957	-2.71028	-2.24256	0.198574	0.452781	0.586981	0.103207	-0.0476411	0.0259564	0.304525	0.411432
8515	5170	ITGA10	integrin subunit alpha 10	Up in A1siRNA	Up in A2siRNA	Up in A3siRNA	Up in three siRNAs	2.95822	0.0363337	0.320599	0.358004	0.151013	-0.39992	0.428477	3.27312	3.3768	3.38104	2.66236	2.64486	3.17403	3.13204	3.21421
80034	12040	CSRNP3	cysteine and serine rich nuclear protein 3	Up in A1siRNA	Up in A2siRNA	Up in A3siRNA	Up in three siRNAs	2.95216	4.42217	4.42529	4.44601	4.45637	4.40463	4.27193	7.60998	7.7183	7.56914	7.03398	6.9019	7.32411	7.30615	7.38893
55640	3654	FLVCR2	feline leukemia virus subgroup C cellular receptor family member 2	Up in A1siRNA	Up in A2siRNA	Up in A3siRNA	Up in three siRNAs	2.94829	0.562797	0.517463	0.807961	0.735816	0.812552	1.08546	3.89382	3.84192	3.81083	3.45078	3.49548	3.73641	3.70338	3.68308
54674	3728	LRRN3	leucine rich repeat neuronal 3	Up in A1siRNA	Up in A2siRNA	Up in A3siRNA	Up in three siRNAs	2.93171	-2.45428	-2.7053	-3.42187	-2.20957	-2.22898	-3.44394	0.529688	0.581258	0.753552	-0.774919	-0.137491	-0.202969	0.304525	0.448134
54474	1805	KRT20	keratin 20	Up in A1siRNA	Up in A2siRNA	Up in A3siRNA	Up in three siRNAs	2.89045	-0.465101	-0.576352	0.358004	0.0255261	0.164735	0.107172	3.07336	3.27123	3.1061	2.38422	2.35479	2.7623	2.77021	2.88669
100128254	1815	FAM90A28P	family with sequence similarity 90 member A28, pseudogene	Up in A1siRNA	Up in A2siRNA	Up in A3siRNA	Up in three siRNAs	2.88923	-2.71444	-2.03138	-2.41793	-2.20957	-2.71028	-2.46231	0.878415	0.699223	0.94939	0.188346	0.460946	-0.0613047	0.230542	0.373772
8347	438	HIST1H2BC	histone cluster 1 H2B family member c	Up in A1siRNA	Up in A2siRNA	Up in A3siRNA	Up in three siRNAs	2.86786	0.924973	0.517463	0.858601	0.472845	0.837193	0.551131	3.57339	3.50383	3.56783	3.64024	3.56834	3.59375	3.52918	3.51595
1824	5245	DSC2	desmocollin 2	Up in A1siRNA	Up in A2siRNA	Up in A3siRNA	Up in three siRNAs	2.86623	5.42615	5.29377	5.32068	5.36433	5.53174	5.40994	8.53879	8.6288	8.50415	7.85107	7.83425	8.25551	8.24111	8.205
10686	3273	CLDN16	claudin 16	Up in A1siRNA	Up in A2siRNA	Up in A3siRNA	Up in three siRNAs	2.85486	-2.71444	-2.7053	-2.68175	-2.69401	-3.43768	-4.01077	-0.231904	-0.11637	0.220409	-0.696493	-0.56613	-0.106998	0.304525	-0.293424
53353	16531	LRP1B	LDL receptor related protein 1B	Up in A1siRNA	Up in A2siRNA	Up in A3siRNA	Up in three siRNAs	2.85336	0.502752	0.422386	0.67299	0.535565	0.787483	0.664168	3.651	3.72509	3.71646	3.2175	3.14156	3.43142	3.34423	3.38009
9452	1834	ITM2A	integral membrane protein 2A	Up in A1siRNA	Up in A2siRNA	Up in A3siRNA	Up in three siRNAs	2.84572	-0.526344	-1.22699	-1.00044	-1.31762	-0.794933	-1.15151	2.08395	2.24696	2.22917	1.5373	1.44364	1.63676	1.62624	1.93798
9635	4025	CLCA2	chloride channel accessory 2	Up in A1siRNA	Up in A2siRNA	Up in A3siRNA	Up in three siRNAs	2.82365	-1.58636	-1.22699	-0.912894	-1.55839	-1.34066	-1.59626	1.48146	1.7555	1.77922	1.06093	0.971315	1.49102	1.7103	1.37739
54510	5906	PCDH18	protocadherin 18	Up in A1siRNA	Up in A2siRNA	Up in A3siRNA	Up in three siRNAs	2.81865	2.34771	2.18123	2.21032	2.2845	2.52356	2.36941	5.30749	5.40871	5.38414	4.8736	4.75606	5.13993	5.12053	5.11436
286133	3643	SCARA5	scavenger receptor class A member 5	Up in A1siRNA	Up in A2siRNA	Up in A3siRNA	Up in three siRNAs	2.80697	2.17571	2.20046	2.07767	2.23811	2.14364	2.37772	5.34533	5.29034	5.29012	4.52036	4.57697	5.07235	4.95954	5.01847
140828	4912	LINC00261	long intergenic non-protein coding RNA 261	Up in A1siRNA	Up in A2siRNA	Up in A3siRNA	Up in three siRNAs	2.80333	5.68445	5.72411	5.72553	5.70598	5.72567	5.62594	8.68097	8.74919	8.63255	8.253	8.22211	8.4754	8.48979	8.51256
57704	3611	GBA2	glucosylceramidase beta 2	Up in A1siRNA	Up in A2siRNA	Up in A3siRNA	Up in three siRNAs	2.79864	6.55552	6.56626	6.53629	6.50025	6.59268	6.64454	9.58581	9.52266	9.60772	9.02734	9.10577	9.37269	9.35545	9.33908
1010	4345	CDH12	cadherin 12	Up in A1siRNA	Up in A2siRNA	Up in A3siRNA	Up in three siRNAs	2.79544	1.45506	1.75661	1.6007	1.45654	1.52394	1.3617	4.55355	4.71647	4.6298	3.90523	3.89727	4.29518	4.331	4.2411
51200	2817	CPA4	carboxypeptidase A4	Up in A1siRNA	Up in A2siRNA	Up in A3siRNA	Up in three siRNAs	2.76075	3.59038	3.58022	3.54786	3.66364	3.62945	3.68593	6.67711	6.72699	6.66635	5.94346	5.91318	6.33458	6.40642	6.34788
9630	2491	GNA14	G protein subunit alpha 14	Up in A1siRNA	Up in A2siRNA	Up in A3siRNA	Up in three siRNAs	2.75094	1.09728	0.717608	1.17062	1.55065	1.31176	1.20237	4.20557	4.27848	4.15648	3.61355	3.49921	3.85137	3.88616	3.91708
145407	3082	ARMH4	armadillo-like helical domain containing 4	Up in A1siRNA	Up in A2siRNA	Up in A3siRNA	Up in three siRNAs	2.74603	3.09636	3.05465	3.12506	3.18034	3.22034	3.09439	6.01203	6.18309	6.01254	5.49458	5.61519	5.86975	5.86413	5.94509
84171	3657	LOXL4	lysyl oxidase like 4	Up in A1siRNA	Up in A2siRNA	Up in A3siRNA	Up in three siRNAs	2.70943	4.07317	4.1978	4.06707	4.0521	4.23884	4.17272	7.01207	7.04962	7.12447	6.51846	6.52192	6.91006	6.79483	6.8129
8857	16390	FCGBP	Fc fragment of IgG binding protein	Up in A1siRNA	Up in A2siRNA	Up in A3siRNA	Up in three siRNAs	2.70635	1.40673	1.62045	0.907525	1.1306	1.3465	1.37836	4.10986	3.97067	4.25469	3.90837	3.94182	3.92983	3.89517	4.02731
56944	1814	OLFML3	olfactomedin like 3	Up in A1siRNA	Up in A2siRNA	Up in A3siRNA	Up in three siRNAs	2.68927	-0.143897	0.744062	0.524077	0.151013	0.446786	0.22241	2.97418	2.81586	2.89056	3.06263	3.14156	3.12052	3.11158	2.98987
84898	2594	PLXDC2	plexin domain containing 2	Up in A1siRNA	Up in A2siRNA	Up in A3siRNA	Up in three siRNAs	2.68704	-0.801184	-0.713603	-0.678222	-1.2108	-1.23414	-2.0519	1.51505	1.58208	1.55688	1.80331	1.5908	1.37947	1.37473	1.77418
80256	3028	FAM214B	family with sequence similarity 214 member B	Up in A1siRNA	Up in A2siRNA	Up in A3siRNA	Up in three siRNAs	2.67963	3.06037	3.01718	2.70827	2.80086	2.67476	2.8594	5.73924	5.7287	5.8777	5.10197	5.21104	5.57919	5.51364	5.51332
140469	6334	MYO3B	myosin IIIB	Up in A1siRNA	Up in A2siRNA	Up in A3siRNA	Up in three siRNAs	2.66026	-3.43997	-2.22303	-3.42187	-3.01508	-2.22898	-2.46231	0.198574	0.155389	0.142459	-0.622111	-0.766606	-0.106998	0.0701211	-0.177062
80210	2218	ARMC9	armadillo repeat containing 9	Up in A1siRNA	Up in A2siRNA	Up in A3siRNA	Up in three siRNAs	2.64974	3.83524	3.82909	3.90184	4.01131	3.9336	4.08915	6.86023	6.86592	6.85343	6.2014	6.21438	6.56055	6.53876	6.5702
2634	2595	GBP2	guanylate binding protein 2	Up in A1siRNA	Up in A2siRNA	Up in A3siRNA	Up in three siRNAs	2.63719	2.14658	2.31958	2.25826	2.62455	2.49287	2.37772	5.26985	5.36252	5.2266	4.63096	4.50827	4.93114	5.00046	5.12715
8714	5271	ABCC3	ATP binding cassette subfamily C member 3	Up in A1siRNA	Up in A2siRNA	Up in A3siRNA	Up in three siRNAs	2.63207	5.28177	5.369	5.25249	5.18764	5.19417	5.27184	8.08031	8.03795	8.10357	7.58697	7.6864	7.91774	7.84334	7.87618
6947	1567	TCN1	transcobalamin 1	Up in A1siRNA	Up in A2siRNA	Up in A3siRNA	Up in three siRNAs	2.63126	8.12576	8.10667	8.08434	8.12734	8.14793	8.11855	11.0567	11.047	11.0042	10.2475	10.3585	10.6999	10.809	10.7748
51302	2272	CYP39A1	cytochrome P450 family 39 subfamily A member 1	Up in A1siRNA	Up in A2siRNA	Up in A3siRNA	Up in three siRNAs	2.62547	2.45458	2.39664	2.50074	2.33827	2.5006	2.36941	5.32061	5.37477	5.25582	4.7565	4.72453	4.98521	5.02802	4.97197
4739	5584	NEDD9	neural precursor cell expressed, developmentally down-regulated 9	Up in A1siRNA	Up in A2siRNA	Up in A3siRNA	Up in three siRNAs	2.62079	1.30492	1.04997	1.34059	1.22876	1.47767	1.00189	4.08771	4.2303	3.97724	3.48483	3.57189	3.84538	3.81833	3.8224
1238	2960	ACKR2	atypical chemokine receptor 2	Up in A1siRNA	Up in A2siRNA	Up in A3siRNA	Up in three siRNAs	2.61369	-1.72307	-1.86222	-2.41793	-1.43299	-2.03762	-1.73275	0.978147	1.07154	0.753552	0.26874	0.430002	0.819768	0.789852	0.855813
10610	2105	ST6GALNAC2	ST6 N-acetylgalactosaminide alpha-2,6-sialyltransferase 2	Up in A1siRNA	Up in A2siRNA	Up in A3siRNA	Up in three siRNAs	2.60603	0.947671	0.820631	0.644412	1.04696	0.885246	0.636728	3.54927	3.58653	3.63697	3.32951	3.21601	3.36185	3.37889	3.43141
56140	5311	PCDHA8	protocadherin alpha 8	Up in A1siRNA	Up in A2siRNA	Up in A3siRNA	Up in three siRNAs	2.60573	-2.71444	-1.57383	-0.607776	-1.01831	-1.23414	-1.15151	1.24164	1.38492	1.49549	1.1054	1.3803	1.06612	1.06992	1.03539
4685	3699	NCAM2	neural cell adhesion molecule 2	Up in A1siRNA	Up in A2siRNA	Up in A3siRNA	Up in three siRNAs	2.58669	-0.192707	0.172647	-0.356058	0.110385	-0.236733	-1.25051	2.34907	2.40289	2.48744	2.21192	2.22561	2.02353	2.28612	2.36966
100132909	1178	NA	NA	Up in A1siRNA	Up in A2siRNA	Up in A3siRNA	Up in three siRNAs	2.57652	1.35673	1.26618	1.57063	1.47265	1.56877	1.4745	4.01325	4.08073	3.98563	3.96375	4.00092	4.05958	4.04297	4.07796
151354	6355	FAM84A	family with sequence similarity 84 member A	Up in A1siRNA	Up in A2siRNA	Up in A3siRNA	Up in three siRNAs	2.56922	5.73671	5.7835	5.75757	5.74051	5.71989	5.70238	8.5435	8.54166	8.605	8.01937	7.93532	8.32396	8.24654	8.2591
7108	1586	TM7SF2	transmembrane 7 superfamily member 2	Up in A1siRNA	Up in A2siRNA	Up in A3siRNA	Up in three siRNAs	2.56069	3.59038	3.58388	3.55171	3.62811	3.73156	3.6555	6.48863	6.36479	6.58489	5.84856	5.82895	6.17908	6.10119	6.07764
168433	1443	RNF133	ring finger protein 133	Up in A1siRNA	Up in A2siRNA	Up in A3siRNA	Up in three siRNAs	2.55593	-2.45428	-1.86222	-1.83166	-2.69401	-2.03762	-3.03806	-0.347911	0.611666	0.672669	0.344889	-0.56613	0.461213	0.34014	0.373772
255488	5036	RNF144B	ring finger protein 144B	Up in A1siRNA	Up in A2siRNA	Up in A3siRNA	Up in three siRNAs	2.55453	2.54667	2.56931	2.42715	2.67418	2.39668	2.49697	5.37423	5.43127	5.37458	4.73544	4.59626	5.0268	5.0564	4.9892
6913	3495	TBX15	T-box 15	Up in A1siRNA	Up in A2siRNA	Up in A3siRNA	Up in three siRNAs	2.54626	-0.961111	-1.03484	-1.41597	-1.31762	-1.34066	-1.25051	1.39387	1.7555	1.52651	0.551834	0.992649	1.37947	1.33997	1.66928
57507	5645	ZNF608	zinc finger protein 608	Up in A1siRNA	Up in A2siRNA	Up in A3siRNA	Up in three siRNAs	2.53416	0.729254	0.717608	0.701013	0.735816	0.539794	0.428477	3.23834	3.35	3.1061	3.07944	3.10774	3.20241	3.18197	3.14323
57338	3997	JPH3	junctophilin 3	Up in A1siRNA	Up in A2siRNA	Up in A3siRNA	Up in three siRNAs	2.53123	-2.45428	-3.02447	-2.68175	-2.69401	-3.02862	-2.46231	-0.177221	0.235678	0.25786	-0.241928	-0.33595	-0.25346	-0.316775	-0.7123
5570	2180	PKIB	cAMP-dependent protein kinase inhibitor beta	Up in A1siRNA	Up in A2siRNA	Up in A3siRNA	Up in three siRNAs	2.52793	5.82824	5.8573	5.71697	5.80319	5.85498	5.79605	8.54134	8.63679	8.55287	7.98557	7.96007	8.34307	8.38712	8.29228
1630	10210	DCC	DCC netrin 1 receptor	Up in A1siRNA	Up in A2siRNA	Up in A3siRNA	Up in three siRNAs	2.52411	3.76029	3.65182	3.78888	3.75214	3.78003	3.6383	6.33544	6.38253	6.28614	6.10341	6.11026	6.21724	6.25138	6.33508
92973	5245	LINC00950	long intergenic non-protein coding RNA 950	Up in A1siRNA	Up in A2siRNA	Up in A3siRNA	Up in three siRNAs	2.51682	-1.58636	-1.86222	-1.83166	-2.01723	-1.34066	-0.889718	1.48146	1.36721	1.12179	0.146405	0.430002	1.18464	0.789852	0.90944
5274	1989	SERPINI1	serpin family I member 1	Up in A1siRNA	Up in A2siRNA	Up in A3siRNA	Up in three siRNAs	2.51271	2.96901	3.06518	2.96093	3.09441	2.98702	3.04306	5.57473	5.68826	5.61723	5.40959	5.4174	5.44907	5.59051	5.51441
624	4197	BDKRB2	bradykinin receptor B2	Up in A1siRNA	Up in A2siRNA	Up in A3siRNA	Up in three siRNAs	2.49605	0.533087	0.96256	0.833503	0.911629	0.787483	0.866708	3.41779	3.56338	3.5566	3.09054	3.16053	3.3909	3.10642	3.20887
1290	6930	COL5A2	collagen type V alpha 2 chain	Up in A1siRNA	Up in A2siRNA	Up in A3siRNA	Up in three siRNAs	2.49416	7.15517	7.15738	7.17063	7.24153	7.1242	7.21666	9.97859	9.93867	9.90731	9.24868	9.31474	9.64908	9.67911	9.6579
10161	3459	LPAR6	lysophosphatidic acid receptor 6	Up in A1siRNA	Up in A2siRNA	Up in A3siRNA	Up in three siRNAs	2.49327	3.60116	3.54304	3.35851	3.46447	3.63999	3.44619	6.11764	6.22427	6.02549	5.82632	5.83782	5.97697	6.05974	5.9491
85477	3297	SCIN	scinderin	Up in A1siRNA	Up in A2siRNA	Up in A3siRNA	Up in three siRNAs	2.48915	0.233945	0.0507885	0.170298	0.151013	0.0429176	-0.738336	2.73853	2.7353	2.75307	2.01622	2.18911	2.3871	2.41696	2.55774
27253	8009	PCDH17	protocadherin 17	Up in A1siRNA	Up in A2siRNA	Up in A3siRNA	Up in three siRNAs	2.44206	-1.34656	-0.335732	-0.356058	-0.559174	-0.794933	-0.537432	2.10617	2.05009	1.93761	1.64665	1.297	1.65056	1.69663	1.91194
4939	6169	OAS2	2'-5'-oligoadenylate synthetase 2	Up in A1siRNA	Up in A2siRNA	Up in A3siRNA	Up in three siRNAs	2.43993	3.34317	3.3923	3.16081	3.29355	3.45734	3.34809	6.00021	5.9861	5.91041	5.53882	5.55641	5.7134	5.72961	5.74484
55638	4539	SYBU	syntabulin	Up in A1siRNA	Up in A2siRNA	Up in A3siRNA	Up in three siRNAs	2.43625	5.15584	5.17606	5.11344	5.12401	5.16161	5.01238	7.83698	7.84848	7.82408	7.17299	7.18569	7.54607	7.54067	7.52614
84734	956	FAM167B	family with sequence similarity 167 member B	Up in A1siRNA	Up in A2siRNA	Up in A3siRNA	Up in three siRNAs	2.43537	-1.34656	-2.44411	-1.83166	-2.20957	-1.7175	-1.25051	0.714563	0.196092	0.616113	0.732784	0.549986	0.665257	0.597242	1.01106
3955	3156	LFNG	LFNG O-fucosylpeptide 3-beta-N-acetylglucosaminyltransferase	Up in A1siRNA	Up in A2siRNA	Up in A3siRNA	Up in three siRNAs	2.42813	0.901912	1.1719	1.55536	1.28461	1.04185	1.10561	3.80154	3.73893	3.90531	3.28671	3.4422	3.50541	3.45396	3.706
57480	7237	PLEKHG1	pleckstrin homology and RhoGEF domain containing G1	Up in A1siRNA	Up in A2siRNA	Up in A3siRNA	Up in three siRNAs	2.42598	2.38144	2.66932	2.52446	2.37303	2.64017	2.31851	5.16264	5.05752	5.15521	4.5468	4.61358	4.9438	4.935	4.86915
201895	1654	SMIM14	small integral membrane protein 14	Up in A1siRNA	Up in A2siRNA	Up in A3siRNA	Up in three siRNAs	2.41323	2.48594	2.91028	2.60082	2.68805	2.66791	2.82335	5.25377	5.31249	5.19919	4.90852	4.90696	5.0556	5.08817	5.14961
9715	4442	FAM131B	family with sequence similarity 131 member B	Up in A1siRNA	Up in A2siRNA	Up in A3siRNA	Up in three siRNAs	2.40951	3.718	3.76272	3.83386	3.58057	3.73812	3.64864	6.35529	6.30091	6.36173	5.78506	5.84663	6.17431	6.06773	6.09366
1602	5239	DACH1	dachshund family transcription factor 1	Up in A1siRNA	Up in A2siRNA	Up in A3siRNA	Up in three siRNAs	2.40245	-0.295579	-0.228969	0.129637	-0.0646379	0.0846768	-0.361116	2.43055	2.25662	2.31162	2.18109	1.81094	2.37884	2.43354	2.43511
9750	6117	RIPOR2	RHO family interacting cell polarization regulator 2	Up in A1siRNA	Up in A2siRNA	Up in A3siRNA	Up in three siRNAs	2.3771	-0.590303	-0.643346	-0.476434	-0.848507	-1.34066	-1.15151	1.64212	1.40242	1.67233	1.64665	1.42806	1.59456	1.5971	1.29918
5727	8999	PTCH1	patched 1	Up in A1siRNA	Up in A2siRNA	Up in A3siRNA	Up in three siRNAs	2.3708	1.43913	1.21035	1.02303	1.28461	1.2022	1.31052	3.74603	3.83227	3.80451	3.2426	3.3909	3.68706	3.64762	3.57522
5071	4073	PRKN	parkin RBR E3 ubiquitin protein ligase	Up in A1siRNA	Up in A2siRNA	Up in A3siRNA	Up in three siRNAs	2.36607	-1.72307	-1.57383	-2.19498	-1.69574	-1.7175	-2.72165	0.562193	0.418791	0.672669	0.344889	0.0369396	0.429558	0.374897	0.586263
8357	473	HIST1H3H	histone cluster 1 H3 family member h	Up in A1siRNA	Up in A2siRNA	Up in A3siRNA	Up in three siRNAs	2.35883	0.196529	0.0507885	0.492356	0.190529	-0.186196	-0.476235	2.30172	2.41155	2.75307	2.37516	2.28734	2.48275	2.36603	2.25004
100507025	690	NA	NA	Up in A1siRNA	Up in A2siRNA	Up in A3siRNA	Up in three siRNAs	2.35478	2.01305	2.12195	2.18077	2.26612	2.36314	2.22025	4.40466	4.46907	4.49711	4.50385	4.59452	4.61839	4.71018	4.59416
9901	8932	SRGAP3	SLIT-ROBO Rho GTPase activating protein 3	Up in A1siRNA	Up in A2siRNA	Up in A3siRNA	Up in three siRNAs	2.35241	2.44664	2.62018	2.61562	2.5276	2.26666	2.41857	5.15733	5.08081	5.00363	4.40726	4.59103	4.89102	4.68962	4.85896
19	10412	ABCA1	ATP binding cassette subfamily A member 1	Up in A1siRNA	Up in A2siRNA	Up in A3siRNA	Up in three siRNAs	2.3356	3.00192	2.83229	2.94344	2.83243	2.90781	2.81725	5.42923	5.62445	5.50393	4.82789	4.81863	5.2584	5.07369	5.26211
3206	3183	HOXA10	homeobox A10	Up in A1siRNA	Up in A2siRNA	Up in A3siRNA	Up in three siRNAs	2.33449	3.68798	3.50487	3.62302	3.7422	3.6882	3.70257	6.15141	6.18878	6.15023	5.70334	5.76374	5.94654	6.02528	6.01174
360	1824	AQP3	aquaporin 3 (Gill blood group)	Up in A1siRNA	Up in A2siRNA	Up in A3siRNA	Up in three siRNAs	2.32067	0.471765	0.13316	-0.0455362	0.0255261	-8.63685e-05	0.363005	2.96205	2.55145	2.77906	2.17067	2.21657	2.39532	2.23027	2.52375
5205	5938	ATP8B1	ATPase phospholipid transporting 8B1	Up in A1siRNA	Up in A2siRNA	Up in A3siRNA	Up in three siRNAs	2.3159	4.80127	4.76427	4.91986	4.86021	5.01813	4.78131	7.35879	7.40605	7.32553	6.91412	6.90296	7.17727	7.14684	7.15572
126961	507	HIST2H3C	histone cluster 2 H3 family member c	Up in A1siRNA	Up in A2siRNA	Up in A3siRNA	Up in three siRNAs	2.31264	-1.72307	-1.22699	-0.752284	-1.84755	-1.23414	-1.05887	0.978147	0.727267	1.29392	0.893547	1.01367	0.981322	1.00483	1.15122
57088	3660	PLSCR4	phospholipid scramblase 4	Up in A1siRNA	Up in A2siRNA	Up in A3siRNA	Up in three siRNAs	2.31086	3.57953	3.5468	3.46448	3.58057	3.46922	3.56741	5.90838	5.97664	5.92939	5.68972	5.67168	5.89894	5.86566	5.82377
54933	1837	RHBDL2	rhomboid like 2	Up in A1siRNA	Up in A2siRNA	Up in A3siRNA	Up in three siRNAs	2.31016	1.37359	1.53213	1.58574	1.74895	1.25802	1.60766	4.11535	4.09426	4.11372	3.50157	3.38688	3.82728	3.7405	3.84322
79895	5677	ATP8B4	ATPase phospholipid transporting 8B4 (putative)	Up in A1siRNA	Up in A2siRNA	Up in A3siRNA	Up in three siRNAs	2.30875	-3.03207	-1.3336	-3.00486	-2.20957	-1.7175	-1.35682	0.529688	0.670624	0.101845	0.146405	0.116835	0.259937	0.192078	-0.42
50650	4622	ARHGEF3	Rho guanine nucleotide exchange factor 3	Up in A1siRNA	Up in A2siRNA	Up in A3siRNA	Up in three siRNAs	2.30195	4.25023	4.20019	4.34529	4.29578	4.44727	4.29844	6.77959	6.8671	6.79213	6.40243	6.35949	6.53892	6.54497	6.58057
55304	3845	SPTLC3	serine palmitoyltransferase long chain base subunit 3	Up in A1siRNA	Up in A2siRNA	Up in A3siRNA	Up in three siRNAs	2.29918	5.47775	5.49992	5.50682	5.54953	5.69567	5.58166	8.01686	8.0895	8.01594	7.65796	7.53558	7.83765	7.79963	7.85541
54873	2578	PALMD	palmdelphin	Up in A1siRNA	Up in A2siRNA	Up in A3siRNA	Up in three siRNAs	2.2959	1.80504	1.84481	1.93157	1.88764	1.81193	1.70334	4.3264	4.58663	4.34011	3.56264	3.68105	4.11785	4.21589	4.1824
8334	546	HIST1H2AC	histone cluster 1 H2A family member c	Up in A1siRNA	Up in A2siRNA	Up in A3siRNA	Up in three siRNAs	2.29113	1.92428	2.09137	2.03427	1.83874	1.77414	1.94623	4.22853	4.014	4.34229	4.31325	4.18825	4.29298	4.21109	4.21737
51092	3919	SIDT2	SID1 transmembrane family member 2	Up in A1siRNA	Up in A2siRNA	Up in A3siRNA	Up in three siRNAs	2.27843	3.96607	4.03057	4.02889	3.96933	4.10573	4.01649	6.52927	6.50503	6.52423	5.95262	6.06314	6.34681	6.24669	6.21576
2353	2158	FOS	Fos proto-oncogene, AP-1 transcription factor subunit	Up in A1siRNA	Up in A2siRNA	Up in A3siRNA	Up in three siRNAs	2.26248	3.69806	3.64131	3.64121	3.59536	3.60096	3.73851	6.15474	6.12433	6.17796	5.42721	5.56712	5.98244	5.96168	5.92489
54858	7084	PGPEP1	pyroglutamyl-peptidase I	Up in A1siRNA	Up in A2siRNA	Up in A3siRNA	Up in three siRNAs	2.25352	3.50496	3.39648	3.46039	3.64243	3.48879	3.57466	5.91705	5.90479	5.90967	5.56692	5.56534	5.72404	5.74131	5.78932
5493	6238	PPL	periplakin	Up in A1siRNA	Up in A2siRNA	Up in A3siRNA	Up in three siRNAs	2.24808	3.28643	3.29725	3.31836	3.18524	3.10839	3.40205	5.6428	5.6829	5.74388	5.26519	5.33523	5.488	5.42105	5.53588
23596	2632	OPN3	opsin 3	Up in A1siRNA	Up in A2siRNA	Up in A3siRNA	Up in three siRNAs	2.24599	3.938	3.8229	3.89882	3.84792	3.91636	3.91163	6.24636	6.22303	6.32691	5.94805	5.97142	6.16292	6.10184	6.1016
7857	2476	SCG2	secretogranin II	Up in A1siRNA	Up in A2siRNA	Up in A3siRNA	Up in three siRNAs	2.24054	-0.406352	-0.787458	0.0447075	-0.160815	-0.954948	-0.738336	2.11715	2.31322	1.98305	1.47088	1.19025	1.71762	1.6406	1.48728
4068	2517	SH2D1A	SH2 domain containing 1A	Up in A1siRNA	Up in A2siRNA	Up in A3siRNA	Up in three siRNAs	2.23949	-1.46148	-1.57383	-1.30034	-2.20957	-1.7175	-1.88352	0.904002	0.581258	0.94939	0.146405	-0.0476411	0.795138	0.506113	0.552951
284434	8403	NWD1	NACHT and WD repeat domain containing 1	Up in A1siRNA	Up in A2siRNA	Up in A3siRNA	Up in three siRNAs	2.23403	1.23283	1.15228	1.28613	1.35586	1.3465	0.818676	3.78442	3.79962	3.65463	2.90176	2.98004	3.36185	3.40435	3.57522
2898	4811	GRIK2	glutamate ionotropic receptor kainate type subunit 2	Up in A1siRNA	Up in A2siRNA	Up in A3siRNA	Up in three siRNAs	2.23267	2.44664	2.42144	2.38459	2.11001	2.46941	2.21098	4.60321	4.68821	4.54524	4.61182	4.47833	4.57384	4.51754	4.5673
283987	3342	HID1	HID1 domain containing	Up in A1siRNA	Up in A2siRNA	Up in A3siRNA	Up in three siRNAs	2.23263	4.24566	4.21208	4.08579	4.1125	4.06458	4.26073	6.65938	6.48104	6.73974	6.08479	6.07507	6.43166	6.39058	6.30725
2911	6939	GRM1	glutamate metabotropic receptor 1	Up in A1siRNA	Up in A2siRNA	Up in A3siRNA	Up in three siRNAs	2.23045	-1.24012	-0.787458	-1.6794	-1.01831	-0.872723	-2.0519	0.953853	1.19716	1.10134	0.645144	0.812426	0.795138	1.15237	0.98632
26002	3039	MOXD1	monooxygenase DBH like 1	Up in A1siRNA	Up in A2siRNA	Up in A3siRNA	Up in three siRNAs	2.22908	4.79503	4.643	4.53627	4.60268	4.76718	4.5709	7.135	7.10678	7.06299	6.6584	6.56751	6.83804	6.84411	6.83991
5789	10170	PTPRD	protein tyrosine phosphatase, receptor type D	Up in A1siRNA	Up in A2siRNA	Up in A3siRNA	Up in three siRNAs	2.2255	2.53922	2.50888	2.42715	2.60275	2.38837	2.4346	4.78977	4.93362	4.78857	4.51831	4.45547	4.67179	4.77992	4.73449
5950	929	RBP4	retinol binding protein 4	Up in A1siRNA	Up in A2siRNA	Up in A3siRNA	Up in three siRNAs	2.22374	-0.465101	-0.865298	-0.244957	-0.263864	-0.0901422	-0.537432	1.71621	2.06114	2.0379	1.86926	1.6457	1.78171	1.4902	1.89874
54084	3967	TSPEAR	thrombospondin type laminin G domain and EAR repeats	Up in A1siRNA	Up in A2siRNA	Up in A3siRNA	Up in three siRNAs	2.21818	1.67505	1.64873	1.88347	1.69502	1.49326	1.69006	4.16116	4.00257	4.09573	3.42469	3.6876	3.9495	3.94806	3.92361
51279	3398	C1RL	complement C1r subcomponent like	Up in A1siRNA	Up in A2siRNA	Up in A3siRNA	Up in three siRNAs	2.2069	1.03505	0.869508	0.701013	0.911629	0.735999	0.958225	3.16616	3.29952	3.28	2.76986	2.91448	2.99096	3.09082	3.09197
183	2584	AGT	angiotensinogen	Up in A1siRNA	Up in A2siRNA	Up in A3siRNA	Up in three siRNAs	2.20243	-0.143897	-0.0823199	0.0877972	-0.433709	-1.04214	-0.254509	2.12805	1.88563	2.2479	1.66161	1.41232	2.10595	2.04844	1.63785
6310	10636	ATXN1	ataxin 1	Up in A1siRNA	Up in A2siRNA	Up in A3siRNA	Up in three siRNAs	2.19786	4.34945	4.31492	4.26073	4.33378	4.16533	4.14377	6.68728	6.77144	6.69564	6.11773	6.06566	6.45641	6.40432	6.47504
8365	374	HIST1H4H	histone cluster 1 H4 family member h	Up in A1siRNA	Up in A2siRNA	Up in A3siRNA	Up in three siRNAs	2.19482	1.17629	1.19125	1.55536	1.20966	1.47767	1.25746	3.33085	3.4204	3.53006	3.62123	3.58248	3.49398	3.47814	3.59172
3751	5333	KCND2	potassium voltage-gated channel subfamily D member 2	Up in A1siRNA	Up in A2siRNA	Up in A3siRNA	Up in three siRNAs	2.18904	-1.141	-2.22303	-1.30034	-1.84755	-1.23414	-0.971815	0.953853	0.981263	1.23879	0.26874	0.192537	1.04538	0.654946	0.552951
10079	7580	ATP9A	ATPase phospholipid transporting 9A (putative)	Up in A1siRNA	Up in A2siRNA	Up in A3siRNA	Up in three siRNAs	2.18535	6.46499	6.51869	6.51721	6.47096	6.55789	6.42802	8.98041	9.01788	8.97445	8.30218	8.26164	8.65936	8.60967	8.62088
9515	9365	STXBP5L	syntaxin binding protein 5 like	Up in A1siRNA	Up in A2siRNA	Up in A3siRNA	Up in three siRNAs	2.1794	0.270415	0.092562	-0.356058	-0.21142	-0.0444117	-0.476235	2.0951	2.46249	2.28465	1.6008	1.77445	2.02353	2.14222	2.08505
7099	5773	TLR4	toll like receptor 4	Up in A1siRNA	Up in A2siRNA	Up in A3siRNA	Up in three siRNAs	2.16654	3.77939	3.60929	3.6556	3.61728	3.79583	3.65891	6.03175	6.16078	6.04971	5.61288	5.50908	5.81796	5.84567	5.79289
57468	6256	SLC12A5	solute carrier family 12 member 5	Up in A1siRNA	Up in A2siRNA	Up in A3siRNA	Up in three siRNAs	2.16654	-1.87412	-2.03138	-1.83166	-2.20957	-1.34066	-1.73275	0.593981	0.070366	0.672669	0.229103	0.366047	0.429558	0.15256	0.124486
54682	2297	MANSC1	MANSC domain containing 1	Up in A1siRNA	Up in A2siRNA	Up in A3siRNA	Up in three siRNAs	2.16004	4.31058	4.34548	4.27011	4.30256	4.44927	4.24037	6.64807	6.70336	6.59772	6.26219	6.20983	6.50088	6.40484	6.51126
1356	4666	CP	ceruloplasmin	Up in A1siRNA	Up in A2siRNA	Up in A3siRNA	Up in three siRNAs	2.15955	-1.34656	-2.03138	-1.54168	-1.69574	-1.45567	-1.73275	0.593981	1.15649	0.586981	0.26874	0.228949	0.581317	0.34014	0.448134
3783	2240	KCNN4	potassium calcium-activated channel subfamily N member 4	Up in A1siRNA	Up in A2siRNA	Up in A3siRNA	Up in three siRNAs	2.14615	4.82599	4.95327	5.001	4.94785	4.76075	4.95105	7.23321	7.08831	7.34251	6.80251	6.88524	7.03233	7.03652	7.00182
3017	898	HIST1H2BD	histone cluster 1 H2B family member d	Up in A1siRNA	Up in A2siRNA	Up in A3siRNA	Up in three siRNAs	2.14455	2.26878	2.57668	2.57833	2.55055	2.60473	2.4583	4.7603	4.73039	4.55655	4.84766	4.59626	4.63583	4.56723	4.51203
23704	2961	KCNE4	potassium voltage-gated channel subfamily E regulatory subunit 4	Up in A1siRNA	Up in A2siRNA	Up in A3siRNA	Up in three siRNAs	2.14379	-0.878932	-1.22699	-0.476434	-0.930912	-0.954948	-0.889718	1.64212	1.17697	0.972101	1.36514	0.713103	1.34595	1.2862	1.5048
30061	3355	SLC40A1	solute carrier family 40 member 1	Up in A1siRNA	Up in A2siRNA	Up in A3siRNA	Up in three siRNAs	2.14118	3.07074	3.1167	3.3408	3.10995	3.26189	3.03257	5.5567	5.59336	5.59179	4.96692	4.88716	5.32981	5.23492	5.2123
3209	2514	HOXA13	homeobox A13	Up in A1siRNA	Up in A2siRNA	Up in A3siRNA	Up in three siRNAs	2.13868	4.08089	3.98694	4.09374	4.03321	4.05674	4.00848	6.25322	6.30673	6.20817	6.15918	6.04155	6.15024	6.19353	6.14346
55808	2544	ST6GALNAC1	ST6 N-acetylgalactosaminide alpha-2,6-sialyltransferase 1	Up in A1siRNA	Up in A2siRNA	Up in A3siRNA	Up in three siRNAs	2.13857	-0.801184	-1.71083	-2.19498	-1.43299	-1.23414	-1.88352	1.00204	0.383981	0.879029	0.41722	0.116835	0.74458	0.737393	0.483926
124220	828	ZG16B	zymogen granule protein 16B	Up in A1siRNA	Up in A2siRNA	Up in A3siRNA	Up in three siRNAs	2.13622	0.780728	1.19125	1.04506	0.838887	0.954453	1.06502	3.18715	3.22772	3.29358	2.88273	2.80418	3.19301	3.13711	3.19813
56204	4217	FAM214A	family with sequence similarity 214 member A	Up in A1siRNA	Up in A2siRNA	Up in A3siRNA	Up in three siRNAs	2.13456	3.92662	3.7788	3.90486	3.98346	3.91636	3.81395	6.25695	6.22979	6.18284	5.69154	5.75128	5.99398	6.03278	6.03605
83593	4150	RASSF5	Ras association domain family member 5	Up in A1siRNA	Up in A2siRNA	Up in A3siRNA	Up in three siRNAs	2.13326	4.77296	4.81818	4.73401	4.82298	4.7847	4.78756	7.17889	7.15532	7.13583	6.62108	6.59741	6.88621	6.89776	6.88746
84159	7941	ARID5B	AT-rich interaction domain 5B	Up in A1siRNA	Up in A2siRNA	Up in A3siRNA	Up in three siRNAs	2.13269	5.3862	5.35834	5.42412	5.41525	5.45421	5.43405	7.66316	7.72113	7.62932	7.35203	7.38364	7.54976	7.51339	7.54532
56521	1528	DNAJC12	DnaJ heat shock protein family (Hsp40) member C12	Up in A1siRNA	Up in A2siRNA	Up in A3siRNA	Up in three siRNAs	2.12653	1.76726	1.92792	1.90772	1.83874	1.95389	1.76801	4.39342	4.2303	4.30252	3.55464	3.58248	3.88385	4.0294	3.92035
140686	1000	WFDC3	WAP four-disulfide core domain 3	Up in A1siRNA	Up in A2siRNA	Up in A3siRNA	Up in three siRNAs	2.12633	-0.526344	0.422386	-0.0928672	-0.160815	-0.343448	0.107172	2.35835	2.2946	2.43118	1.47088	1.3964	1.94734	2.08038	2.23961
22807	9660	IKZF2	IKAROS family zinc finger 2	Up in A1siRNA	Up in A2siRNA	Up in A3siRNA	Up in three siRNAs	2.12159	2.67464	2.87481	2.62296	2.66719	2.79912	2.47389	5.1359	5.20691	4.96876	4.43584	4.2757	4.86019	4.77668	4.79629
8322	7383	FZD4	frizzled class receptor 4	Up in A1siRNA	Up in A2siRNA	Up in A3siRNA	Up in three siRNAs	2.12054	7.6422	7.66084	7.67521	7.7461	7.75443	7.65695	10.1164	10.1741	10.0985	9.36203	9.35101	9.77698	9.78603	9.81353
2346	2732	FOLH1	folate hydrolase 1	Up in A1siRNA	Up in A2siRNA	Up in A3siRNA	Up in three siRNAs	2.11712	-0.657229	-0.947579	0.209844	-0.160815	-0.872723	-0.812042	1.59577	1.38492	1.47973	1.86926	1.45905	1.60877	1.69663	1.52212
100316868	2293	HOTTIP	HOXA distal transcript antisense RNA	Up in A1siRNA	Up in A2siRNA	Up in A3siRNA	Up in three siRNAs	2.11019	-0.0966853	0.00776929	-0.244957	0.0685794	-0.0901422	-0.476235	1.89272	2.06114	2.09074	1.77606	1.81094	2.1744	2.01578	1.95082
8329	469	HIST1H2AI	histone cluster 1 H2A family member i	Up in A1siRNA	Up in A2siRNA	Up in A3siRNA	Up in three siRNAs	2.11001	-0.00665748	0.211081	-0.752284	0.190529	-0.458693	-0.15524	1.95525	2.01639	2.19095	1.85631	1.68554	1.99137	1.9131	1.97617
50939	4454	IMPG2	interphotoreceptor matrix proteoglycan 2	Up in A1siRNA	Up in A2siRNA	Up in A3siRNA	Up in three siRNAs	2.10694	-2.23394	-2.44411	-1.6794	-1.43299	-1.58065	-2.24256	0.355177	0.611666	0.294363	0.0127265	-0.184605	0.223482	0.0270649	0.0308023
24	7326	ABCA4	ATP binding cassette subfamily A member 4	Up in A1siRNA	Up in A2siRNA	Up in A3siRNA	Up in three siRNAs	2.09846	-2.71444	-1.57383	-1.54168	-2.20957	-2.03762	-2.0519	0.156615	0.0258988	0.0600546	-0.134615	-0.0476411	0.0676844	0.15256	0.335102
55716	2345	LMBR1L	limb development membrane protein 1 like	Up in A1siRNA	Up in A2siRNA	Up in A3siRNA	Up in three siRNAs	2.09833	3.24121	3.49712	3.56702	3.37726	3.5497	3.50048	5.61692	5.62817	5.73809	5.35655	5.41838	5.58728	5.54163	5.54332
5157	1905	PDGFRL	platelet derived growth factor receptor like	Up in A1siRNA	Up in A2siRNA	Up in A3siRNA	Up in three siRNAs	2.09605	1.99136	2.07062	2.20054	1.88764	2.1137	2.13457	4.36145	4.38134	4.44935	3.80432	3.99829	4.00425	4.15969	4.14096
2354	3776	FOSB	FosB proto-oncogene, AP-1 transcription factor subunit	Up in A1siRNA	Up in A2siRNA	Up in A3siRNA	Up in three siRNAs	2.09532	1.94699	2.34573	1.7557	1.94653	2.12375	2.32712	4.18223	4.74075	4.43103	3.66273	3.61035	4.23235	4.22544	4.27213
4610	4951	MYCL	MYCL proto-oncogene, bHLH transcription factor	Up in A1siRNA	Up in A2siRNA	Up in A3siRNA	Up in three siRNAs	2.09416	1.74151	1.6061	1.87119	1.3902	1.81193	2.02242	4.2734	4.04218	4.18106	3.48903	3.36659	3.86327	3.83403	3.62816
6563	4437	SLC14A1	solute carrier family 14 member 1 (Kidd blood group)	Up in A1siRNA	Up in A2siRNA	Up in A3siRNA	Up in three siRNAs	2.09414	-1.34656	-1.44872	-1.30034	-0.495078	-1.23414	-0.204021	1.20093	1.38492	0.972101	0.991561	0.859636	1.02434	1.15237	1.12878
168544	2280	ZNF467	zinc finger protein 467	Up in A1siRNA	Up in A2siRNA	Up in A3siRNA	Up in three siRNAs	2.09147	2.30439	2.48556	2.17079	2.2936	2.15348	2.3942	4.63029	4.49173	4.88148	4.17145	4.13887	4.35117	4.13962	4.32982
5002	1625	SLC22A18	solute carrier family 22 member 18	Up in A1siRNA	Up in A2siRNA	Up in A3siRNA	Up in three siRNAs	2.08875	1.13733	1.31992	0.807961	0.472845	0.655155	1.08546	3.33556	2.97051	3.32038	2.94522	2.69778	3.14995	2.77021	2.82523
286336	3936	FAM78A	family with sequence similarity 78 member A	Up in A1siRNA	Up in A2siRNA	Up in A3siRNA	Up in three siRNAs	2.0861	0.755221	0.69066	0.858601	0.535565	0.164735	0.717531	2.89345	2.86718	3.12649	2.2421	2.43491	2.79992	2.64053	2.64727
9644	11247	SH3PXD2A	SH3 and PX domains 2A	Up in A1siRNA	Up in A2siRNA	Up in A3siRNA	Up in three siRNAs	2.08244	4.34304	4.29493	4.36293	4.40059	4.2249	4.36265	6.6247	6.70601	6.5584	6.07923	6.11392	6.36628	6.40484	6.45827
8337	534	HIST2H2AA3	histone cluster 2 H2A family member a3	Up in A1siRNA	Up in A2siRNA	Up in A3siRNA	Up in three siRNAs	2.082	0.340701	0.89334	0.358004	0.373337	-0.0901422	0.521431	2.23272	2.2946	2.56419	2.97548	2.48093	2.40349	2.47418	2.42594
54894	4558	RNF43	ring finger protein 43	Up in A1siRNA	Up in A2siRNA	Up in A3siRNA	Up in three siRNAs	2.07944	-0.0966853	-0.281363	-0.0928672	-0.111925	-8.63685e-05	0.0666189	1.97952	1.7555	2.10108	2.01622	2.18911	2.08578	2.18201	1.63785
2066	11923	ERBB4	erb-b2 receptor tyrosine kinase 4	Up in A1siRNA	Up in A2siRNA	Up in A3siRNA	Up in three siRNAs	2.07926	-1.58636	-1.3336	-0.752284	-1.43299	-1.45567	-1.25051	1.07143	0.909646	1.05953	0.452069	0.264464	0.74458	1.00483	0.712314
152926	3725	PPM1K	protein phosphatase, Mg2+/Mn2+ dependent 1K	Up in A1siRNA	Up in A2siRNA	Up in A3siRNA	Up in three siRNAs	2.07495	2.70826	2.87481	2.66625	2.80086	2.9536	2.86533	5.15733	5.17163	5.14275	4.49134	4.39065	4.89971	4.86948	4.96882
730	4012	C7	complement C7	Up in A1siRNA	Up in A2siRNA	Up in A3siRNA	Up in three siRNAs	2.07325	-1.87412	-3.02447	-3.00486	-1.84755	-2.71028	-1.88352	-0.409612	0.113504	0.294363	-1.13979	-0.446454	-0.667193	0.0701211	-0.355324
6038	1893	RNASE4	ribonuclease A family member 4	Up in A1siRNA	Up in A2siRNA	Up in A3siRNA	Up in three siRNAs	2.06656	2.40624	2.47769	2.71516	2.46452	2.58304	2.44254	4.73022	4.74418	4.62085	4.46386	4.35197	4.52599	4.63869	4.57562
93129	2188	ORAI3	ORAI calcium release-activated calcium modulator 3	Up in A1siRNA	Up in A2siRNA	Up in A3siRNA	Up in three siRNAs	2.0651	1.3224	1.19125	1.12997	1.08938	1.41358	1.10561	3.4744	3.33185	3.3895	3.09054	2.98004	3.37852	3.2997	3.24582
89932	5834	PAPLN	papilin, proteoglycan like sulfated glycoprotein	Up in A1siRNA	Up in A2siRNA	Up in A3siRNA	Up in three siRNAs	2.06339	-0.295579	0.248518	-0.192459	-0.0188516	0.125261	-0.204021	2.07272	2.45413	2.1517	1.40126	1.77445	2.02353	2.03763	2.14217
4312	2055	MMP1	matrix metallopeptidase 1	Up in A1siRNA	Up in A2siRNA	Up in A3siRNA	Up in three siRNAs	2.06232	3.90938	3.78199	3.8496	3.89652	3.97027	3.89725	6.22495	6.32749	6.24361	5.53375	5.5137	5.8749	5.91003	5.94349
4983	7531	OPHN1	oligophrenin 1	Up in A1siRNA	Up in A2siRNA	Up in A3siRNA	Up in three siRNAs	2.06003	3.23199	3.22866	3.23935	3.06282	3.22502	3.03783	5.44348	5.52511	5.25118	5.00409	5.00076	5.20331	5.21827	5.20159
55765	4346	INAVA	innate immunity activator	Up in A1siRNA	Up in A2siRNA	Up in A3siRNA	Up in three siRNAs	2.05443	4.92368	4.86563	4.83547	4.8355	4.8782	5.01904	7.15611	7.10878	7.23335	6.63632	6.64324	6.979	6.93244	6.88954
1999	3248	ELF3	E74 like ETS transcription factor 3	Up in A1siRNA	Up in A2siRNA	Up in A3siRNA	Up in three siRNAs	2.05335	3.61541	3.56916	3.55171	3.55808	3.82384	3.61388	5.93578	5.90479	5.92285	5.38275	5.38952	5.6051	5.6234	5.63869
5287	7606	PIK3C2B	phosphatidylinositol-4-phosphate 3-kinase catalytic subunit type 2 beta	Up in A1siRNA	Up in A2siRNA	Up in A3siRNA	Up in three siRNAs	2.04657	3.90649	3.79154	3.87749	3.88453	4.01145	3.73528	6.12581	6.16783	6.17919	5.50603	5.55999	5.89749	5.9255	5.95309
57326	3199	PBXIP1	PBX homeobox interacting protein 1	Up in A1siRNA	Up in A2siRNA	Up in A3siRNA	Up in three siRNAs	2.04448	5.92363	6.00338	5.98401	5.92606	5.76071	6.05636	8.17481	8.05862	8.23394	7.73161	7.78083	7.98563	7.95899	7.97026
56137	5372	PCDHA12	protocadherin alpha 12	Up in A1siRNA	Up in A2siRNA	Up in A3siRNA	Up in three siRNAs	2.02992	3.06037	3.09632	3.0233	2.83866	2.80538	2.90036	5.0222	5.03246	5.12005	4.96391	4.92926	4.93537	4.935	4.93366
11156	1332	PTP4A3	protein tyrosine phosphatase type IVA, member 3	Up in A1siRNA	Up in A2siRNA	Up in A3siRNA	Up in three siRNAs	2.02471	0.3746	0.355332	0.644412	0.504546	0.277062	0.396112	2.5888	2.34071	2.89056	2.2421	2.25239	2.52829	2.41696	2.34067
5087	6683	PBX1	PBX homeobox 1	Up in A1siRNA	Up in A2siRNA	Up in A3siRNA	Up in three siRNAs	2.02181	5.25358	5.2598	5.21532	5.23447	5.22834	5.12652	7.43537	7.5264	7.45436	6.97192	6.90507	7.24305	7.20233	7.19336
23371	5200	TNS2	tensin 2	Up in A1siRNA	Up in A2siRNA	Up in A3siRNA	Up in three siRNAs	2.01976	4.2249	4.22153	4.30477	4.13799	4.03826	4.22893	6.55221	6.28508	6.57101	5.79527	5.96537	6.23509	6.14338	6.15253
57221	14882	ARFGEF3	ARFGEF family member 3	Up in A1siRNA	Up in A2siRNA	Up in A3siRNA	Up in three siRNAs	2.01395	5.1607	5.14165	5.14183	5.201	5.12706	5.09913	7.3216	7.37979	7.36038	6.84778	6.86875	7.17488	7.10411	7.21615
6649	1529	SOD3	superoxide dismutase 3	Up in A1siRNA	Up in A2siRNA	Up in A3siRNA	Up in three siRNAs	2.01311	2.76048	2.93346	2.97248	2.90549	2.5006	2.83547	5.1889	4.83074	5.19678	4.52446	4.45355	4.81802	4.7521	4.88429
684	939	BST2	bone marrow stromal cell antigen 2	Up in A1siRNA	Up in A2siRNA	Up in A3siRNA	Up in three siRNAs	2.00921	-0.295579	-0.178412	0.129637	-0.770555	-0.289104	-0.361116	1.74481	1.65689	1.94911	1.38331	1.56254	1.75641	1.98236	1.68474
4938	1989	OAS1	2'-5'-oligoadenylate synthetase 1	Up in A1siRNA	Up in A2siRNA	Up in A3siRNA	Up in three siRNAs	2.00799	2.98556	2.76929	2.85891	2.9919	2.90781	2.82335	5.14665	5.17163	5.12766	4.56483	4.60322	4.79492	4.93936	4.83144
25837	1624	RAB26	RAB26, member RAS oncogene family	Up in A1siRNA	Up in A2siRNA	Up in A3siRNA	Up in three siRNAs	2.00743	-0.465101	-0.0823199	-0.299439	-0.0646379	0.0846768	-0.254509	2.01518	1.92248	2.21971	1.36514	1.42806	1.8669	1.75056	2.04967
23162	5624	MAPK8IP3	mitogen-activated protein kinase 8 interacting protein 3	Up in A1siRNA	Up in A2siRNA	Up in A3siRNA	Up in three siRNAs	2.00286	2.23227	2.50115	2.50869	2.74224	2.04131	2.50458	4.71585	4.48353	4.82177	4.10183	4.19056	4.36169	4.32656	4.39472
3958	2040	LGALS3	galectin 3	Up in A1siRNA	Up in A2siRNA	Up in A3siRNA	Up in three siRNAs	1.99605	5.55555	5.63768	5.65206	5.62177	5.62313	5.61104	7.9124	7.83706	7.90173	7.32084	7.25491	7.54261	7.55732	7.57648
83959	3538	SLC4A11	solute carrier family 4 member 11	Up in A1siRNA	Up in A2siRNA	Up in A3siRNA	Up in three siRNAs	1.98872	4.10885	4.20734	4.13541	4.07075	4.01145	4.06361	6.18376	6.04856	6.26675	5.96473	6.04602	6.13007	6.02733	6.03906
1543	2608	CYP1A1	cytochrome P450 family 1 subfamily A member 1	Up in A1siRNA	Up in A2siRNA	Up in A3siRNA	Up in three siRNAs	1.98045	0.158117	0.422386	0.426744	0.472845	0.598627	0.460132	2.54881	2.67898	2.6512	2.06206	1.9807	2.44366	2.38321	2.48011
266977	3690	ADGRF1	adhesion G protein-coupled receptor F1	Up in A1siRNA	Up in A2siRNA	Up in A3siRNA	Up in three siRNAs	1.97767	7.50163	7.46602	7.49413	7.56063	7.59357	7.51346	9.56973	9.63251	9.54306	9.38905	9.37704	9.49243	9.50207	9.48806
1191	3269	CLU	clusterin	Up in A1siRNA	Up in A2siRNA	Up in A3siRNA	Up in three siRNAs	1.97634	7.221	7.24276	7.29219	7.24153	7.20007	7.37034	9.51662	9.33636	9.49486	8.82317	9.02265	9.18149	9.27895	9.24712
81848	4992	SPRY4	sprouty RTK signaling antagonist 4	Up in A1siRNA	Up in A2siRNA	Up in A3siRNA	Up in three siRNAs	1.97371	7.07239	7.00985	7.05121	7.07337	7.05334	7.05957	9.2081	9.23776	9.21539	8.72651	8.74	9.04404	9.00687	9.03731
6464	3717	SHC1	SHC adaptor protein 1	Up in A1siRNA	Up in A2siRNA	Up in A3siRNA	Up in three siRNAs	1.97267	8.50175	8.48428	8.41624	8.44834	8.47909	8.44292	10.7499	10.7347	10.7839	9.96942	10.0028	10.461	10.3954	10.381
11272	993	PRR4	proline rich 4	Up in A1siRNA	Up in A2siRNA	Up in A3siRNA	Up in three siRNAs	1.96674	0.702811	0.092562	0.858601	0.863544	0.347365	0.460132	2.77365	2.62783	2.62993	2.06206	2.32986	2.41969	2.71702	2.60726
57089	8555	ENTPD7	ectonucleoside triphosphate diphosphohydrolase 7	Up in A1siRNA	Up in A2siRNA	Up in A3siRNA	Up in three siRNAs	1.96554	4.02329	3.96461	3.93171	3.94643	4.1482	3.871	6.20514	6.3332	6.1657	5.66115	5.55999	5.89894	5.86947	5.87774
6692	2519	SPINT1	serine peptidase inhibitor, Kunitz type 1	Up in A1siRNA	Up in A2siRNA	Up in A3siRNA	Up in three siRNAs	1.95851	5.30722	5.24019	5.28525	5.18642	5.27305	5.29616	7.399	7.2535	7.40331	7.03218	7.08064	7.25524	7.19414	7.1678
23025	9838	UNC13A	unc-13 homolog A	Up in A1siRNA	Up in A2siRNA	Up in A3siRNA	Up in three siRNAs	1.95265	0.562797	0.6632	0.524077	0.62481	0.414401	0.185011	2.71704	2.43725	2.48744	2.38422	2.33822	2.27579	2.45806	2.48895
1825	6978	DSC3	desmocollin 3	Up in A1siRNA	Up in A2siRNA	Up in A3siRNA	Up in three siRNAs	1.95064	6.26715	6.22381	6.20436	6.30761	6.30263	6.20972	8.28176	8.38007	8.24796	8.09056	8.02022	8.20323	8.18667	8.21502
6857	5327	SYT1	synaptotagmin 1	Up in A1siRNA	Up in A2siRNA	Up in A3siRNA	Up in three siRNAs	1.95024	3.21806	2.92192	3.20552	2.97503	2.95922	2.97895	5.21085	5.3434	5.20759	4.63475	4.54484	5.07235	4.91152	5.02152
8353	462	HIST1H3E	histone cluster 1 H3 family member e	Up in A1siRNA	Up in A2siRNA	Up in A3siRNA	Up in three siRNAs	1.94587	-0.878932	-1.86222	-1.00044	-1.11135	-1.13495	-1.25051	0.771273	0.611666	0.616113	0.551834	0.812426	0.581317	0.865127	1.10599
56925	1116	LXN	latexin	Up in A1siRNA	Up in A2siRNA	Up in A3siRNA	Up in three siRNAs	1.94345	4.28852	4.17853	4.05083	4.16799	4.15801	4.22663	6.48174	6.48618	6.38888	5.6148	5.63653	6.11522	6.13136	6.1202
55062	1924	WIPI1	WD repeat domain, phosphoinositide interacting 1	Up in A1siRNA	Up in A2siRNA	Up in A3siRNA	Up in three siRNAs	1.94323	3.88018	3.916	3.87749	3.91728	4.02223	3.75136	6.05263	6.04369	5.99462	5.46822	5.59092	5.81873	5.85877	5.871
686	2065	BTD	biotinidase	Up in A1siRNA	Up in A2siRNA	Up in A3siRNA	Up in three siRNAs	1.94237	3.75386	3.52408	3.42722	3.57311	3.52336	3.56377	5.68953	5.71301	5.64576	5.29789	5.22801	5.45988	5.49401	5.49809
92558	3081	BICDL1	BICD family like cargo adaptor 1	Up in A1siRNA	Up in A2siRNA	Up in A3siRNA	Up in three siRNAs	1.93896	0.675874	0.984914	0.781958	1.02526	0.976804	0.32912	2.84804	2.66455	2.89056	2.60931	2.70426	2.73017	2.74386	2.6862
8370	396	HIST2H4A	histone cluster 2 H4 family member a	Up in A1siRNA	Up in A2siRNA	Up in A3siRNA	Up in three siRNAs	1.93809	1.92428	2.07062	1.821	1.45654	1.56877	1.64945	3.5694	3.47103	3.70295	3.76328	3.94729	3.76523	3.54453	3.72855
3339	14186	HSPG2	heparan sulfate proteoglycan 2	Up in A1siRNA	Up in A2siRNA	Up in A3siRNA	Up in three siRNAs	1.93552	8.57874	8.48121	8.44604	8.37561	7.94786	8.38471	10.4964	10.2524	10.628	10.1429	10.1521	10.3397	10.076	10.3489
729359	6353	PLIN4	perilipin 4	Up in A1siRNA	Up in A2siRNA	Up in A3siRNA	Up in three siRNAs	1.93509	3.00192	2.96191	2.93167	3.0141	2.65411	3.04828	5.07384	4.86112	5.15645	4.54882	4.73565	4.95774	4.78962	4.8401
10957	2133	PNRC1	proline rich nuclear receptor coactivator 1	Up in A1siRNA	Up in A2siRNA	Up in A3siRNA	Up in three siRNAs	1.93468	4.43025	4.40471	4.42516	4.52173	4.34359	4.44208	6.5683	6.57132	6.60137	6.13592	6.06188	6.33618	6.34693	6.27888
163486	2345	DENND1B	DENN domain containing 1B	Up in A1siRNA	Up in A2siRNA	Up in A3siRNA	Up in three siRNAs	1.93319	2.26878	2.37987	2.20054	2.07877	2.25756	2.20165	4.34052	4.37471	4.25931	3.98175	3.84837	4.22776	4.1167	4.16597
6275	564	S100A4	S100 calcium binding protein A4	Up in A1siRNA	Up in A2siRNA	Up in A3siRNA	Up in three siRNAs	1.92893	4.42014	4.41915	4.52063	4.55995	4.53461	4.56727	6.69096	6.6631	6.65148	6.14061	6.0688	6.34416	6.47661	6.4247
85461	7512	TANC1	tetratricopeptide repeat, ankyrin repeat and coiled-coil containing 1	Up in A1siRNA	Up in A2siRNA	Up in A3siRNA	Up in three siRNAs	1.92735	5.56567	5.50862	5.50583	5.56464	5.55421	5.40588	7.67737	7.73112	7.64021	7.0876	7.11053	7.43538	7.43217	7.44419
8349	2223	HIST2H2BE	histone cluster 2 H2B family member e	Up in A1siRNA	Up in A2siRNA	Up in A3siRNA	Up in three siRNAs	1.92399	3.46225	3.56175	3.33634	3.59168	3.42926	3.50807	5.38562	5.44294	5.38626	5.43486	5.43601	5.37309	5.44578	5.33985
85027	2334	SMIM3	small integral membrane protein 3	Up in A1siRNA	Up in A2siRNA	Up in A3siRNA	Up in three siRNAs	1.91926	3.68798	3.70329	3.83702	3.68109	3.86935	3.6691	5.85445	5.80717	5.79174	5.46076	5.4515	5.62445	5.66876	5.62573
652968	1622	CASTOR1	cytosolic arginine sensor for mTORC1 subunit 1	Up in A1siRNA	Up in A2siRNA	Up in A3siRNA	Up in three siRNAs	1.91141	0.992024	1.19125	0.858601	1.02526	1.25802	1.10561	3.22317	2.9228	3.39371	2.81071	2.79813	3.00176	2.88317	2.83219
11141	2679	IL1RAPL1	interleukin 1 receptor accessory protein like 1	Up in A1siRNA	Up in A2siRNA	Up in A3siRNA	Up in three siRNAs	1.90482	-0.590303	-0.451031	0.322366	-0.0188516	0.347365	0.0248929	2.07272	1.94654	1.75323	1.78975	1.84653	1.85503	1.94814	1.53923
6641	4975	SNTB1	syntrophin beta 1	Up in A1siRNA	Up in A2siRNA	Up in A3siRNA	Up in three siRNAs	1.90054	5.1728	5.16018	5.14183	5.15804	5.1822	5.04537	7.29223	7.35079	7.29939	6.6434	6.67162	7.09705	7.0304	6.96667
2624	3764	GATA2	GATA binding protein 2	Up in A1siRNA	Up in A2siRNA	Up in A3siRNA	Up in three siRNAs	1.89831	5.72032	5.70319	5.73487	5.64151	5.55606	5.70072	7.86474	7.75196	7.90044	7.22901	7.23659	7.55458	7.52794	7.53016
10529	9927	NEBL	nebulette	Up in A1siRNA	Up in A2siRNA	Up in A3siRNA	Up in three siRNAs	1.89748	5.2073	5.18091	5.28872	5.2901	5.36594	5.24028	7.40096	7.49386	7.35472	6.87933	6.75397	7.18203	7.11924	7.09336
80816	7642	ASXL3	ASXL transcriptional regulator 3	Up in A1siRNA	Up in A2siRNA	Up in A3siRNA	Up in three siRNAs	1.89193	-1.58636	-1.12772	-1.6794	-1.69574	-1.58065	-1.15151	0.771273	0.611666	0.464189	0.229103	0.491241	0.397192	-0.209899	0.618823
400073	1946	C12orf76	chromosome 12 open reading frame 76	Up in A1siRNA	Up in A2siRNA	Up in A3siRNA	Up in three siRNAs	1.88733	1.35673	1.35467	1.50856	1.33837	1.46191	1.44316	3.34493	3.21292	3.42286	3.19196	3.06809	3.37437	3.38317	3.38483
10666	2638	CD226	CD226 molecule	Up in A1siRNA	Up in A2siRNA	Up in A3siRNA	Up in three siRNAs	1.88456	-1.87412	-1.71083	-1.41597	-1.43299	-1.7175	-2.24256	0.279	0.518449	-0.0273428	-0.134615	-0.0476411	0.186081	0.0701211	0.373772
2196	14536	FAT2	FAT atypical cadherin 2	Up in A1siRNA	Up in A2siRNA	Up in A3siRNA	Up in three siRNAs	1.87854	-1.34656	-1.86222	-2.41793	-1.55839	-2.22898	-2.72165	0.0688485	0.383981	-0.383176	-0.622111	-0.629909	-0.0170145	0.34014	-0.293424
9627	3569	SNCAIP	synuclein alpha interacting protein	Up in A1siRNA	Up in A2siRNA	Up in A3siRNA	Up in three siRNAs	1.8785	0.305986	0.869508	0.392783	0.407275	0.709551	0.0248929	2.43055	2.32244	2.45556	2.23211	2.26997	2.37053	2.24912	2.31109
693220	98	MIR635	microRNA 635	Up in A1siRNA	Up in A2siRNA	Up in A3siRNA	Up in three siRNAs	1.87847	-2.04284	-2.22303	-1.41597	-3.01508	-1.8687	-1.59626	0.198574	-0.0199828	-0.0273428	0.103207	-0.766606	-0.536402	-0.017316	-0.122222
1289	8439	COL5A1	collagen type V alpha 1 chain	Up in A1siRNA	Up in A2siRNA	Up in A3siRNA	Up in three siRNAs	1.87695	5.72772	5.73651	5.84258	5.77747	5.61247	5.85826	7.8019	7.62495	7.87863	7.48102	7.51038	7.61586	7.53612	7.64007
23321	6910	TRIM2	tripartite motif containing 2	Up in A1siRNA	Up in A2siRNA	Up in A3siRNA	Up in three siRNAs	1.87504	5.0718	4.97437	4.91539	4.94352	5.01678	4.92576	7.11562	7.23927	7.10694	6.39293	6.41091	6.83276	6.86489	6.83386
100133991	1328	MAP3K14-AS1	MAP3K14 antisense RNA 1	Up in A1siRNA	Up in A2siRNA	Up in A3siRNA	Up in three siRNAs	1.86656	0.471765	0.389248	0.248335	0.472845	0.509453	-0.0180759	2.1496	2.07212	2.21019	2.19144	2.3793	2.27579	2.32218	2.09666
8351	864	HIST1H3D	histone cluster 1 H3 family member d	Up in A1siRNA	Up in A2siRNA	Up in A3siRNA	Up in three siRNAs	1.86419	-0.465101	-1.3336	-0.540611	-1.01831	-0.954948	-0.971815	0.625085	0.641446	1.16186	1.25104	1.13376	1.18464	0.763861	1.10599
389813	2931	AJM1	apical junction component 1 homolog	Up in A1siRNA	Up in A2siRNA	Up in A3siRNA	Up in three siRNAs	1.86327	-1.24012	-1.44872	-1.41597	-1.11135	-2.44965	-1.59626	0.593981	0.311734	0.779536	0.0127265	0.264464	0.492189	-0.110396	0.212455
116496	6926	FAM129A	family with sequence similarity 129 member A	Up in A1siRNA	Up in A2siRNA	Up in A3siRNA	Up in three siRNAs	1.86249	6.48259	6.41704	6.43669	6.48791	6.52367	6.45822	8.54401	8.60679	8.48786	8.03525	8.03058	8.31817	8.3022	8.31652
80059	4817	LRRTM4	leucine rich repeat transmembrane neuronal 4	Up in A1siRNA	Up in A2siRNA	Up in A3siRNA	Up in three siRNAs	1.86221	-1.34656	-2.22303	-1.83166	-1.55839	-0.794933	-1.88352	0.655531	0.641446	0.616113	-0.0347348	-0.390144	0.186081	0.441996	-0.0693896
23096	6967	IQSEC2	IQ motif and Sec7 domain 2	Up in A1siRNA	Up in A2siRNA	Up in A3siRNA	Up in three siRNAs	1.86164	4.25706	4.17367	4.18834	4.15556	3.94781	4.22433	6.3177	6.17866	6.34823	5.67135	5.74972	5.95003	5.95667	5.98311
26524	5543	LATS2	large tumor suppressor kinase 2	Up in A1siRNA	Up in A2siRNA	Up in A3siRNA	Up in three siRNAs	1.85149	4.45026	4.47549	4.404	4.35132	4.5496	4.44604	6.43534	6.48874	6.4714	6.09172	6.09493	6.32977	6.26592	6.20306
5795	9055	PTPRJ	protein tyrosine phosphatase, receptor type J	Up in A1siRNA	Up in A2siRNA	Up in A3siRNA	Up in three siRNAs	1.84819	5.37473	5.34436	5.34752	5.46846	5.43214	5.43306	7.45714	7.51865	7.40044	6.95645	6.94392	7.21837	7.26215	7.22873
79932	4812	KIAA0319L	KIAA0319 like	Up in A1siRNA	Up in A2siRNA	Up in A3siRNA	Up in three siRNAs	1.84784	5.56016	5.5746	5.65206	5.54858	5.56807	5.50501	7.63598	7.61537	7.63155	7.11844	7.14934	7.39523	7.40589	7.37559
3718	5436	JAK3	Janus kinase 3	Up in A1siRNA	Up in A2siRNA	Up in A3siRNA	Up in three siRNAs	1.84768	0.407721	0.606659	0.248335	0.788272	0.164735	0.691096	2.47391	2.43725	2.6652	1.93232	2.15166	2.22137	2.30426	2.47123
146336	2934	SSTR5-AS1	SSTR5 antisense RNA 1	Up in A1siRNA	Up in A2siRNA	Up in A3siRNA	Up in three siRNAs	1.84605	4.41811	4.35409	4.36512	4.36434	4.40463	4.55449	6.4544	6.35864	6.54094	6.0841	6.00527	6.18856	6.21647	6.20105
9746	4013	CLSTN3	calsyntenin 3	Up in A1siRNA	Up in A2siRNA	Up in A3siRNA	Up in three siRNAs	1.84592	3.43841	3.59483	3.46856	3.5314	3.28446	3.56012	5.43473	5.37698	5.49709	5.18459	5.21672	5.27074	5.31205	5.3115
349114	4644	LINC00265	long intergenic non-protein coding RNA 265	Up in A1siRNA	Up in A2siRNA	Up in A3siRNA	Up in three siRNAs	1.8415	-0.465101	-1.44872	-1.83166	-1.43299	-2.44965	-1.35682	0.562193	0.518449	0.672669	-0.298734	0.264464	0.429558	0.192078	0.411432
6383	3485	SDC2	syndecan 2	Up in A1siRNA	Up in A2siRNA	Up in A3siRNA	Up in three siRNAs	1.83952	4.88451	4.92464	4.96245	4.92461	5.06321	4.8928	6.93349	6.96897	6.89228	6.59257	6.56706	6.74907	6.82774	6.72122
4583	8620	MUC2	mucin 2, oligomeric mucus/gel-forming	Up in A1siRNA	Up in A2siRNA	Up in A3siRNA	Up in three siRNAs	1.83873	0.992024	0.820631	0.977933	0.887787	0.787483	0.980225	2.93127	2.71444	3.20528	2.34767	2.53282	2.63623	2.62617	2.97737
23179	5113	RGL1	ral guanine nucleotide dissociation stimulator like 1	Up in A1siRNA	Up in A2siRNA	Up in A3siRNA	Up in three siRNAs	1.83761	3.50878	3.48148	3.3408	3.47651	3.55713	3.43827	5.38107	5.32975	5.27991	5.29908	5.30357	5.28849	5.3453	5.21096
64129	2237	TINAGL1	tubulointerstitial nephritis antigen like 1	Up in A1siRNA	Up in A2siRNA	Up in A3siRNA	Up in three siRNAs	1.82958	4.41811	4.34764	4.53821	4.56747	4.34574	4.51359	6.46304	6.41576	6.59361	6.02022	6.01573	6.23852	6.25255	6.27824
80031	6562	SEMA6D	semaphorin 6D	Up in A1siRNA	Up in A2siRNA	Up in A3siRNA	Up in three siRNAs	1.82735	2.20427	2.47769	2.58587	2.4885	2.67476	2.07448	4.25363	4.38134	4.19561	4.15039	4.16495	4.27528	4.21349	4.32489
80235	2701	PIGZ	phosphatidylinositol glycan anchor biosynthesis class Z	Up in A1siRNA	Up in A2siRNA	Up in A3siRNA	Up in three siRNAs	1.82575	0.648425	0.89334	0.701013	0.504546	0.240583	0.428477	2.47391	2.59014	2.71318	2.05074	2.35479	2.41969	2.26774	2.29102
64798	2631	DEPTOR	DEP domain containing MTOR interacting protein	Up in A1siRNA	Up in A2siRNA	Up in A3siRNA	Up in three siRNAs	1.8253	1.54712	1.57697	1.659	1.83874	1.64052	1.50517	3.75308	3.7076	3.67553	3.13412	3.0065	3.51675	3.39168	3.44054
222537	2744	HS3ST5	heparan sulfate-glucosamine 3-sulfotransferase 5	Up in A1siRNA	Up in A2siRNA	Up in A3siRNA	Up in three siRNAs	1.82415	2.71489	2.73013	2.54779	2.68805	2.86651	2.76751	4.59342	4.58471	4.71474	4.42052	4.35609	4.52973	4.58404	4.56312
2737	8215	GLI3	GLI family zinc finger 3	Up in A1siRNA	Up in A2siRNA	Up in A3siRNA	Up in three siRNAs	1.82403	5.44223	5.46456	5.38579	5.46645	5.41075	5.44596	7.46924	7.5058	7.4838	6.93506	7.00063	7.21664	7.173	7.29571
54558	5004	SPATA6	spermatogenesis associated 6	Up in A1siRNA	Up in A2siRNA	Up in A3siRNA	Up in three siRNAs	1.81611	1.68859	1.3374	1.84631	1.62464	1.78685	1.7806	3.62046	3.78636	3.66163	3.085	3.15581	3.57939	3.57847	3.48096
723790	534	HIST2H2AA4	histone cluster 2 H2A family member a4	Up in A1siRNA	Up in A2siRNA	Up in A3siRNA	Up in three siRNAs	1.81187	2.27777	2.50888	2.41874	2.44831	2.23919	2.35264	4.16381	3.87049	4.2454	4.53059	4.33953	4.12528	4.06176	4.15213
729723	4674	DNAJC27-AS1	DNAJC27 antisense RNA 1	Up in A1siRNA	Up in A2siRNA	Up in A3siRNA	Up in three siRNAs	1.80751	-0.590303	-0.129566	-0.607776	-0.21142	0.312642	-0.361116	1.7589	1.82203	1.6998	1.14853	1.27975	1.50628	1.4902	1.63785
6558	6860	SLC12A2	solute carrier family 12 member 2	Up in A1siRNA	Up in A2siRNA	Up in A3siRNA	Up in three siRNAs	1.80722	6.3991	6.39478	6.38202	6.48494	6.45119	6.35834	8.36616	8.47474	8.3324	7.97456	7.96749	8.1906	8.19854	8.2471
9201	8080	DCLK1	doublecortin like kinase 1	Up in A1siRNA	Up in A2siRNA	Up in A3siRNA	Up in three siRNAs	1.80541	1.3224	0.89334	1.26751	1.04696	0.998813	1.00189	3.19235	3.40746	3.05383	2.48862	2.43491	2.96359	2.71702	2.89336
10140	1830	TOB1	transducer of ERBB2, 1	Up in A1siRNA	Up in A2siRNA	Up in A3siRNA	Up in three siRNAs	1.80392	5.00709	4.88804	4.98827	4.97073	5.05667	4.96628	6.73751	6.85762	6.84846	6.69886	6.66914	6.80103	6.81751	6.83732
114884	4213	OSBPL10	oxysterol binding protein like 10	Up in A1siRNA	Up in A2siRNA	Up in A3siRNA	Up in three siRNAs	1.80206	6.11188	6.10765	6.1206	6.19311	6.22423	6.09846	8.13654	8.14676	8.11573	7.72116	7.67263	7.92839	7.97235	7.86413
4524	7150	MTHFR	methylenetetrahydrofolate reductase	Up in A1siRNA	Up in A2siRNA	Up in A3siRNA	Up in three siRNAs	1.79613	2.20427	2.45385	2.3932	2.45644	2.33746	2.22947	4.35451	4.29731	4.36606	3.65527	3.9225	4.26635	4.1721	4.10119
7464	5759	CORO2A	coronin 2A	Up in A1siRNA	Up in A2siRNA	Up in A3siRNA	Up in three siRNAs	1.79485	2.70826	2.68987	2.7691	2.80086	2.77382	2.75481	4.71585	4.74418	4.70121	4.24285	4.33327	4.54273	4.51754	4.55684
5608	1869	MAP2K6	mitogen-activated protein kinase kinase 6	Up in A1siRNA	Up in A2siRNA	Up in A3siRNA	Up in three siRNAs	1.79267	4.52951	4.70659	4.74583	4.68107	4.78153	4.57813	6.75343	6.7769	6.67503	6.1319	6.11331	6.43664	6.43501	6.38266
1620	3196	BRINP1	BMP/retinoic acid inducible neural specific 1	Up in A1siRNA	Up in A2siRNA	Up in A3siRNA	Up in three siRNAs	1.79161	-1.72307	-1.03484	-0.912894	-1.69574	-1.34066	-1.05887	0.714563	0.808268	1.14196	-0.0838107	0.549986	0.522514	0.0701211	0.254506
9249	1806	DHRS3	dehydrogenase/reductase 3	Up in A1siRNA	Up in A2siRNA	Up in A3siRNA	Up in three siRNAs	1.79115	4.3727	4.44961	4.3782	4.33819	4.33929	4.44604	6.43972	6.37313	6.47787	5.87368	5.79672	6.1581	6.17084	6.13786
7068	7685	THRB	thyroid hormone receptor beta	Up in A1siRNA	Up in A2siRNA	Up in A3siRNA	Up in three siRNAs	1.78606	2.81087	2.59133	2.49275	2.82617	2.72184	2.63511	4.63603	4.67567	4.72981	4.21775	4.11232	4.53903	4.37887	4.43641
1287	6445	COL4A5	collagen type IV alpha 5 chain	Up in A1siRNA	Up in A2siRNA	Up in A3siRNA	Up in three siRNAs	1.78355	7.28812	7.33239	7.33222	7.36134	7.36802	7.33129	9.42652	9.39224	9.3123	8.65867	8.81012	9.0697	9.1222	9.16113
399694	4556	SHC4	SHC adaptor protein 4	Up in A1siRNA	Up in A2siRNA	Up in A3siRNA	Up in three siRNAs	1.7791	5.105	5.10512	5.05493	5.03183	5.05273	5.07634	7.01867	7.09068	7.0537	6.56597	6.60868	6.80373	6.853	6.80629
387804	603	VSTM5	V-set and transmembrane domain containing 5	Up in A1siRNA	Up in A2siRNA	Up in A3siRNA	Up in three siRNAs	1.77855	1.03505	0.635206	0.322366	0.911629	0.414401	0.842892	2.68049	2.59776	2.4636	2.34767	2.26997	2.43572	2.37465	2.60726
54885	6302	TBC1D8B	TBC1 domain family member 8B	Up in A1siRNA	Up in A2siRNA	Up in A3siRNA	Up in three siRNAs	1.7763	2.42253	2.53941	2.3932	2.40697	2.52356	2.41857	4.3798	4.47114	4.32915	3.94247	4.0753	4.17624	4.23257	4.20938
730091	3304	LINC00886	long intergenic non-protein coding RNA 886	Up in A1siRNA	Up in A2siRNA	Up in A3siRNA	Up in three siRNAs	1.77608	-0.0509692	0.00776929	0.0447075	-0.0188516	-0.519962	-0.0623639	1.95525	1.80897	1.91435	1.03818	1.60472	1.71762	1.65481	1.71518
56956	2570	LHX9	LIM homeobox 9	Up in A1siRNA	Up in A2siRNA	Up in A3siRNA	Up in three siRNAs	1.77274	-0.349903	-0.335732	-0.830355	-0.21142	-0.721123	0.0248929	1.85387	1.61247	1.47973	0.788386	1.09483	1.4756	1.24921	1.39629
219595	1974	FOLH1B	folate hydrolase 1B	Up in A1siRNA	Up in A2siRNA	Up in A3siRNA	Up in three siRNAs	1.7716	-0.192707	-1.3336	-0.678222	-0.374844	-0.872723	-0.668213	1.00204	1.21708	0.926316	1.40126	1.05482	0.770081	1.09097	1.2165
634	3612	CEACAM1	carcinoembryonic antigen related cell adhesion molecule 1	Up in A1siRNA	Up in A2siRNA	Up in A3siRNA	Up in three siRNAs	1.77111	2.25974	2.23817	2.25826	2.02513	2.1137	2.29237	4.16381	4.06159	4.08013	3.74934	3.80078	3.88677	3.98227	4.02731
81031	4236	SLC2A10	solute carrier family 2 member 10	Up in A1siRNA	Up in A2siRNA	Up in A3siRNA	Up in three siRNAs	1.77068	3.81686	3.64482	3.75252	3.788	3.62592	3.73204	5.63136	5.68915	5.7611	5.14387	5.27229	5.54081	5.43141	5.50899
400863	2261	NA	NA	Up in A1siRNA	Up in A2siRNA	Up in A3siRNA	Up in three siRNAs	1.76951	-0.727412	0.0507885	0.644412	0.110385	0.0846768	0.294419	2.04998	1.68576	1.74006	1.86926	1.7496	2.08578	1.84035	1.74498
373156	1226	GSTK1	glutathione S-transferase kappa 1	Up in A1siRNA	Up in A2siRNA	Up in A3siRNA	Up in three siRNAs	1.76911	4.53701	4.6271	4.72722	4.64063	4.65731	4.7074	6.69875	6.68784	6.65411	6.00269	6.08503	6.41053	6.41792	6.39152
57685	5274	CACHD1	cache domain containing 1	Up in A1siRNA	Up in A2siRNA	Up in A3siRNA	Up in three siRNAs	1.76402	4.3706	4.42325	4.31614	4.45637	4.54025	4.37723	6.39924	6.41845	6.35958	5.90782	5.89204	6.13988	6.15092	6.156
8654	7217	PDE5A	phosphodiesterase 5A	Up in A1siRNA	Up in A2siRNA	Up in A3siRNA	Up in three siRNAs	1.7615	2.92394	2.97313	2.90782	3.0892	2.96483	2.92326	4.78117	4.96192	4.78857	4.48504	4.56812	4.68358	4.76198	4.77116
51365	1753	PLA1A	phospholipase A1 member A	Up in A1siRNA	Up in A2siRNA	Up in A3siRNA	Up in three siRNAs	1.76114	-1.04825	-1.71083	-0.830355	-1.11135	-0.236733	-1.47158	1.22143	0.957783	1.08059	-0.0347348	0.299126	0.552215	0.506113	0.961146
56255	2368	TMX4	thioredoxin related transmembrane protein 4	Up in A1siRNA	Up in A2siRNA	Up in A3siRNA	Up in three siRNAs	1.76111	6.37679	6.37956	6.33585	6.34967	6.50457	6.29337	8.36429	8.45509	8.33842	7.83239	7.78408	8.12603	8.10992	8.06506
55	3818	ACPP	acid phosphatase, prostate	Up in A1siRNA	Up in A2siRNA	Up in A3siRNA	Up in three siRNAs	1.75924	-1.58636	-0.451031	-0.678222	-1.2108	-1.23414	-0.889718	1.04867	1.07154	1.27578	0.307317	0.398379	0.429558	0.889371	0.586263
100287082	812	GACAT2	gastric cancer associated transcript 2	Up in A1siRNA	Up in A2siRNA	Up in A3siRNA	Up in three siRNAs	1.75865	2.17571	2.22884	2.21032	2.21913	2.07278	2.20165	4.33818	4.00257	4.22663	3.67015	3.48799	4.09533	3.78963	3.93659
23239	6401	PHLPP1	PH domain and leucine rich repeat protein phosphatase 1	Up in A1siRNA	Up in A2siRNA	Up in A3siRNA	Up in three siRNAs	1.7517	5.63199	5.64998	5.50583	5.56652	5.6564	5.53876	7.54945	7.54523	7.53522	7.08205	7.05995	7.33856	7.29542	7.34033
26232	1536	FBXO2	F-box protein 2	Up in A1siRNA	Up in A2siRNA	Up in A3siRNA	Up in three siRNAs	1.74459	0.340701	0.820631	0.524077	0.653372	0.478459	0.636728	2.45672	2.05009	2.50312	2.31963	2.19832	2.37884	2.29522	2.36006
2934	3196	GSN	gelsolin	Up in A1siRNA	Up in A2siRNA	Up in A3siRNA	Up in three siRNAs	1.74403	4.08346	4.2518	4.1684	4.16551	3.98688	4.25172	5.94582	5.78399	6.02549	5.87849	5.89842	5.94304	5.84024	5.84715
388692	12267	LINC02591	long intergenic non-protein coding RNA 2591	Up in A1siRNA	Up in A2siRNA	Up in A3siRNA	Up in three siRNAs	1.74379	0.233945	0.092562	-0.0928672	0.228991	0.277062	-0.254509	1.7589	1.62743	1.60126	1.78975	2.05357	1.80657	1.97104	1.98869
6775	2761	STAT4	signal transducer and activator of transcription 4	Up in A1siRNA	Up in A2siRNA	Up in A3siRNA	Up in three siRNAs	1.74331	0.407721	0.285009	-0.244957	0.838887	0.446786	0.294419	2.49931	2.55145	2.1517	1.7056	1.9263	1.85503	1.85273	2.10817
3574	2078	IL7	interleukin 7	Up in A1siRNA	Up in A2siRNA	Up in A3siRNA	Up in three siRNAs	1.7427	1.74151	1.84481	1.7557	1.94653	2.06237	1.90081	3.92852	3.94403	3.86644	3.2175	3.30397	3.55393	3.571	3.55854
22998	6362	LIMCH1	LIM and calponin homology domains 1	Up in A1siRNA	Up in A2siRNA	Up in A3siRNA	Up in three siRNAs	1.74083	5.16192	5.16018	5.11475	5.1543	5.12205	5.15339	7.05696	7.1227	7.03157	6.62347	6.6445	6.82935	6.88274	6.8908
10347	6819	ABCA7	ATP binding cassette subfamily A member 7	Up in A1siRNA	Up in A2siRNA	Up in A3siRNA	Up in three siRNAs	1.73814	2.66782	2.78848	2.64476	2.68805	2.70854	2.97348	4.72485	4.6188	4.89342	4.10731	4.20891	4.60959	4.25373	4.45005
55824	10744	PAG1	phosphoprotein membrane anchor with glycosphingolipid microdomains 1	Up in A1siRNA	Up in A2siRNA	Up in A3siRNA	Up in three siRNAs	1.73218	5.38932	5.32038	5.33863	5.41107	5.36064	5.23686	7.27487	7.37924	7.328	6.73159	6.64955	7.11395	7.02151	7.10131
4322	2719	MMP13	matrix metallopeptidase 13	Up in A1siRNA	Up in A2siRNA	Up in A3siRNA	Up in three siRNAs	1.7321	2.74112	2.93346	2.91979	2.94646	3.12349	2.94019	4.92401	4.98679	5.04839	4.26016	4.17665	4.57926	4.74381	4.61044
716	2811	C1S	complement C1s	Up in A1siRNA	Up in A2siRNA	Up in A3siRNA	Up in three siRNAs	1.73149	1.26933	1.57697	1.74227	1.78812	2.04131	1.99026	3.73537	3.93804	3.64406	3.00512	3.18854	3.47859	3.31768	3.42221
55258	2112	THNSL2	threonine synthase like 2	Up in A1siRNA	Up in A2siRNA	Up in A3siRNA	Up in three siRNAs	1.73108	0.270415	0.486461	0.392783	0.980878	0.381272	0.664168	2.28234	2.70741	2.60835	2.01622	1.93735	2.27579	2.23027	2.02558
161291	4443	TMEM30B	transmembrane protein 30B	Up in A1siRNA	Up in A2siRNA	Up in A3siRNA	Up in three siRNAs	1.73107	1.82969	1.83253	1.6155	1.63899	1.77414	1.57911	3.66603	3.54774	3.42697	3.37562	3.25625	3.37852	3.50585	3.38483
6451	2062	SH3BGRL	SH3 domain binding glutamate rich protein like	Up in A1siRNA	Up in A2siRNA	Up in A3siRNA	Up in three siRNAs	1.7306	6.24441	6.28927	6.21655	6.36162	6.34028	6.17497	8.06763	8.13927	8.03562	7.85799	7.8151	8.03528	8.04193	8.02139
222171	1678	PRR15	proline rich 15	Up in A1siRNA	Up in A2siRNA	Up in A3siRNA	Up in three siRNAs	1.73014	1.15694	1.40527	1.4765	1.50436	1.23965	1.27537	3.38182	3.20795	3.19083	2.98741	2.71714	3.0494	3.04839	3.00226
4324	4438	MMP15	matrix metallopeptidase 15	Up in A1siRNA	Up in A2siRNA	Up in A3siRNA	Up in three siRNAs	1.73002	3.20398	3.23799	3.12506	3.01959	2.99799	3.18243	4.96409	4.7373	5.06698	4.82955	4.8231	4.84227	4.7271	4.87253
225	5341	ABCD2	ATP binding cassette subfamily D member 2	Up in A1siRNA	Up in A2siRNA	Up in A3siRNA	Up in three siRNAs	1.72942	-1.46148	-1.44872	-2.19498	-1.43299	-0.872723	-0.812042	0.878415	0.611666	0.644668	-0.0838107	0.0369396	0.223482	0.11193	0.448134
400618	3033	SOX9-AS1	SOX9 antisense RNA 1	Up in A1siRNA	Up in A2siRNA	Up in A3siRNA	Up in three siRNAs	1.72787	0.591908	0.717608	0.644412	0.935083	0.598627	0.608756	2.7314	2.80275	2.56419	1.78975	2.14215	2.31963	2.53691	2.39807
195814	3037	SDR16C5	short chain dehydrogenase/reductase family 16C member 5	Up in A1siRNA	Up in A2siRNA	Up in A3siRNA	Up in three siRNAs	1.72696	0.502752	0.869508	0.728503	0.535565	0.812552	1.00189	2.73853	2.7353	2.60108	1.84324	2.26997	2.51327	2.55975	2.48895
59285	1850	CACNG6	calcium voltage-gated channel auxiliary subunit gamma 6	Up in A1siRNA	Up in A2siRNA	Up in A3siRNA	Up in three siRNAs	1.72612	0.675874	0.770039	0.644412	0.504546	0.627168	0.580231	2.63537	2.5117	2.6512	1.89481	2.0019	2.45942	2.47418	2.25004
57639	3333	CCDC146	coiled-coil domain containing 146	Up in A1siRNA	Up in A2siRNA	Up in A3siRNA	Up in three siRNAs	1.72435	-2.71444	-2.03138	-1.41597	-1.84755	-0.954948	-0.971815	-0.347911	-0.0199828	-0.0731107	0.058676	0.398379	0.147685	0.304525	0.0784043
6335	9762	SCN9A	sodium voltage-gated channel alpha subunit 9	Up in A1siRNA	Up in A2siRNA	Up in A3siRNA	Up in three siRNAs	1.72294	1.66139	1.56218	1.7557	1.68121	1.74839	1.74249	3.64343	3.77632	3.65111	3.14481	2.89195	3.43142	3.27231	3.50728
347	1130	APOD	apolipoprotein D	Up in A1siRNA	Up in A2siRNA	Up in A3siRNA	Up in three siRNAs	1.72283	-1.46148	-1.12772	-0.752284	-0.930912	-1.13495	-1.05887	0.825838	0.781769	1.32953	-0.241928	-0.00473097	0.959321	0.682956	0.828232
51809	4307	GALNT7	polypeptide N-acetylgalactosaminyltransferase 7	Up in A1siRNA	Up in A2siRNA	Up in A3siRNA	Up in three siRNAs	1.72142	6.45513	6.40362	6.37877	6.42459	6.45219	6.32165	8.44017	8.50543	8.38372	7.69525	7.65371	8.11736	8.1133	8.11031
57715	4400	SEMA4G	semaphorin 4G	Up in A1siRNA	Up in A2siRNA	Up in A3siRNA	Up in three siRNAs	1.72104	2.13673	1.91634	2.2488	1.80094	1.87278	2.14434	4.13979	3.96479	4.10347	3.28187	3.34602	3.72993	3.67925	3.68308
727910	5901	TLCD2	TLC domain containing 2	Up in A1siRNA	Up in A2siRNA	Up in A3siRNA	Up in three siRNAs	1.72069	0.340701	-0.512331	0.358004	-0.263864	0.0429176	0.0666189	1.80037	1.64223	1.91435	0.967674	1.6457	1.94734	1.86501	2.02558
4151	1389	MB	myoglobin	Up in A1siRNA	Up in A2siRNA	Up in A3siRNA	Up in three siRNAs	1.71938	-0.192707	-1.57383	-1.41597	-2.20957	-2.03762	-1.15151	0.798814	0.808268	0.526891	0.103207	-0.629909	0.397192	0.230542	0.0784043
83719	1604	YPEL3	yippee like 3	Up in A1siRNA	Up in A2siRNA	Up in A3siRNA	Up in three siRNAs	1.71713	-1.72307	-0.865298	-1.1933	-0.770555	-0.954948	-0.254509	0.929143	0.452781	1.21994	0.967674	0.606433	0.819768	0.506113	0.552951
144110	3582	TMEM86A	transmembrane protein 86A	Up in A1siRNA	Up in A2siRNA	Up in A3siRNA	Up in three siRNAs	1.71603	2.20427	2.20998	1.96662	1.93494	2.04131	2.30985	4.01031	4.04218	4.01053	3.43344	3.61379	3.89838	3.81833	3.7906
25759	2494	SHC2	SHC adaptor protein 2	Up in A1siRNA	Up in A2siRNA	Up in A3siRNA	Up in three siRNAs	1.71256	-0.878932	-2.7053	-2.41793	-1.2108	-1.8687	-2.0519	0.427534	-0.727826	0.495881	-0.134615	-0.137491	-0.154186	-0.493583	-0.42
6280	577	S100A9	S100 calcium binding protein A9	Up in A1siRNA	Up in A2siRNA	Up in A3siRNA	Up in three siRNAs	1.70883	2.33915	2.57668	2.61562	2.7154	2.51594	2.51215	4.26601	4.18552	4.34446	4.44235	4.17431	4.18337	4.25606	4.18512
402778	1083	IFITM10	interferon induced transmembrane protein 10	Up in A1siRNA	Up in A2siRNA	Up in A3siRNA	Up in three siRNAs	1.7083	0.854653	0.984914	1.00066	1.17067	0.735999	0.980225	2.91878	2.86086	2.92006	2.66236	2.46575	2.64315	2.43354	2.39807
100287841	1786	NA	NA	Up in A1siRNA	Up in A2siRNA	Up in A3siRNA	Up in three siRNAs	1.70622	-0.143897	-0.39223	-0.356058	-0.263864	0.381272	-0.738336	1.7017	1.56664	1.29392	1.43649	1.2086	1.36281	1.50596	1.55614
64061	2828	TSPYL2	TSPY like 2	Up in A1siRNA	Up in A2siRNA	Up in A3siRNA	Up in three siRNAs	1.70512	4.12637	4.06245	4.02335	4.0813	4.05936	4.22893	6.0619	6.02898	6.03496	5.37255	5.57067	5.75311	5.76197	5.83248
255394	2219	TCP11L2	t-complex 11 like 2	Up in A1siRNA	Up in A2siRNA	Up in A3siRNA	Up in three siRNAs	1.69958	1.67505	1.67647	1.89565	1.40707	1.5979	1.67665	3.40888	3.66111	3.50692	3.07386	3.18391	3.40725	3.32659	3.26652
23428	4359	SLC7A8	solute carrier family 7 member 8	Up in A1siRNA	Up in A2siRNA	Up in A3siRNA	Up in three siRNAs	1.69487	3.43439	3.31059	3.31383	3.23805	3.49654	3.22451	5.26369	5.21312	5.29688	4.71585	4.64255	5.10278	4.99768	5.01695
55731	4197	FAM222B	family with sequence similarity 222 member B	Up in A1siRNA	Up in A2siRNA	Up in A3siRNA	Up in three siRNAs	1.69374	4.26386	4.33681	4.3002	4.15806	4.27986	4.24492	6.10183	6.00484	6.10599	5.78847	5.84517	6.01146	5.90186	5.90192
57156	5402	TMEM63C	transmembrane protein 63C	Up in A1siRNA	Up in A2siRNA	Up in A3siRNA	Up in three siRNAs	1.69317	3.47793	3.46567	3.31836	3.47251	3.40885	3.34809	5.46405	5.39785	5.40411	4.7319	4.71172	5.09523	5.00185	5.06056
7562	4003	ZNF708	zinc finger protein 708	Up in A1siRNA	Up in A2siRNA	Up in A3siRNA	Up in three siRNAs	1.68915	2.60495	2.42144	2.56314	2.65312	2.84844	2.40237	4.12082	4.19308	4.19319	4.38714	4.34783	4.23006	4.33762	4.36143
100507489	1903	LINC01277	long intergenic non-protein coding RNA 1277	Up in A1siRNA	Up in A2siRNA	Up in A3siRNA	Up in three siRNAs	1.68862	-1.58636	-1.71083	-2.68175	-1.69574	-1.58065	-1.59626	0.239347	0.452781	0.18196	-0.419532	-0.283717	-0.600316	-0.110396	-0.42
8341	449	HIST1H2BN	histone cluster 1 H2B family member n	Up in A1siRNA	Up in A2siRNA	Up in A3siRNA	Up in three siRNAs	1.68848	-2.04284	-1.57383	-1.1933	-1.69574	-2.22898	-1.73275	0.156615	-0.515767	0.0170176	0.103207	0.228949	-0.106998	-0.262348	-0.0693896
7032	708	TFF2	trefoil factor 2	Up in A1siRNA	Up in A2siRNA	Up in A3siRNA	Up in three siRNAs	1.68543	1.90121	1.85698	1.821	1.83874	1.31176	1.88923	3.74603	3.83227	3.87249	2.96948	2.92562	3.62203	3.41274	3.26137
283	1324	ANG	angiogenin	Up in A1siRNA	Up in A2siRNA	Up in A3siRNA	Up in three siRNAs	1.68543	0.878476	0.606659	0.954843	1.1306	0.478459	1.12549	2.76669	2.75587	2.58644	2.32904	2.25239	2.52829	2.58965	2.57444
8991	1705	SELENBP1	selenium binding protein 1	Up in A1siRNA	Up in A2siRNA	Up in A3siRNA	Up in three siRNAs	1.67296	5.08466	5.21558	5.10298	5.12656	5.0606	5.21035	7.04407	6.95866	7.07419	6.47518	6.56395	6.75068	6.81277	6.77187
3006	732	HIST1H1C	histone cluster 1 H1 family member c	Up in A1siRNA	Up in A2siRNA	Up in A3siRNA	Up in three siRNAs	1.67244	3.65042	3.59846	3.74244	3.53524	3.61171	3.6691	5.11824	5.0699	5.03901	5.6148	5.62462	5.2907	5.381	5.31771
6505	3739	SLC1A1	solute carrier family 1 member 1	Up in A1siRNA	Up in A2siRNA	Up in A3siRNA	Up in three siRNAs	1.67222	4.08346	3.8955	3.93762	4.06545	4.12837	3.95394	5.84044	5.91549	5.79891	5.4294	5.47916	5.67511	5.62701	5.69799
5266	554	PI3	peptidase inhibitor 3	Up in A1siRNA	Up in A2siRNA	Up in A3siRNA	Up in three siRNAs	1.66875	5.53695	5.55325	5.5088	5.55142	5.6249	5.62245	7.54082	7.45953	7.58488	6.82843	6.83814	7.25157	7.24757	7.12947
134	2919	ADORA1	adenosine A1 receptor	Up in A1siRNA	Up in A2siRNA	Up in A3siRNA	Up in three siRNAs	1.66824	-1.46148	-1.03484	-2.00191	-2.20957	-1.13495	-1.05887	0.496434	0.611666	0.727092	-0.187274	-0.629909	-0.0613047	0.441996	0.0784043
116154	2957	PHACTR3	phosphatase and actin regulator 3	Up in A1siRNA	Up in A2siRNA	Up in A3siRNA	Up in three siRNAs	1.66802	4.00447	4.01436	4.02057	3.96933	4.08015	3.98691	5.83961	5.99766	5.82877	5.40737	5.4233	5.61305	5.68096	5.65448
9053	3990	MAP7	microtubule associated protein 7	Up in A1siRNA	Up in A2siRNA	Up in A3siRNA	Up in three siRNAs	1.66571	3.65733	3.51643	3.6083	3.58428	3.59012	3.53805	5.37994	5.41735	5.40307	4.99082	5.03971	5.27631	5.24435	5.23348
4128	4073	MAOA	monoamine oxidase A	Up in A1siRNA	Up in A2siRNA	Up in A3siRNA	Up in three siRNAs	1.66284	3.25947	3.29278	3.24412	3.31158	3.47708	3.21989	5.26369	5.26904	5.21475	4.64232	4.58928	4.92121	4.89814	4.91083
5155	3432	PDGFB	platelet derived growth factor subunit B	Up in A1siRNA	Up in A2siRNA	Up in A3siRNA	Up in three siRNAs	1.66015	3.98265	3.81668	3.90184	3.81037	3.71836	3.94837	5.47689	5.41196	5.49807	5.4862	5.61691	5.67764	5.52529	5.49261
25934	1633	NIPSNAP3A	nipsnap homolog 3A	Up in A1siRNA	Up in A2siRNA	Up in A3siRNA	Up in three siRNAs	1.66007	4.21791	4.33899	4.35414	4.27296	4.31756	4.22202	6.10114	6.16847	6.12004	5.68698	5.67498	5.92542	5.91151	5.99012
81578	4173	COL21A1	collagen type XXI alpha 1 chain	Up in A1siRNA	Up in A2siRNA	Up in A3siRNA	Up in three siRNAs	1.65826	0.992024	0.939853	1.19053	1.20966	1.2022	0.636728	2.7314	3.09949	2.75961	2.43736	2.61766	2.53574	2.61894	2.69386
23635	1948	SSBP2	single stranded DNA binding protein 2	Up in A1siRNA	Up in A2siRNA	Up in A3siRNA	Up in three siRNAs	1.65786	2.02377	2.0282	2.03427	2.02513	1.91968	1.87756	3.77057	3.74237	3.84814	3.41147	3.29111	3.65662	3.77669	3.64407
1519	2933	CTSO	cathepsin O	Up in A1siRNA	Up in A2siRNA	Up in A3siRNA	Up in three siRNAs	1.65637	3.08105	3.20505	3.03436	3.26143	3.36716	3.13908	4.83037	4.91849	4.74142	4.89434	4.71814	4.7793	4.85724	4.96249
340526	4339	RTL5	retrotransposon Gag like 5	Up in A1siRNA	Up in A2siRNA	Up in A3siRNA	Up in three siRNAs	1.65623	1.45506	0.845276	0.728503	1.04696	1.12425	0.866708	2.86116	2.89835	2.82345	2.22205	2.54731	2.63623	2.57478	2.77555
254827	4912	NAALADL2	N-acetylated alpha-linked acidic dipeptidase like 2	Up in A1siRNA	Up in A2siRNA	Up in A3siRNA	Up in three siRNAs	1.65141	1.13733	0.939853	1.32266	1.04696	0.837193	0.717531	2.70253	2.87973	2.82345	2.56224	2.51818	2.61528	2.52922	2.58271
197257	2067	LDHD	lactate dehydrogenase D	Up in A1siRNA	Up in A2siRNA	Up in A3siRNA	Up in three siRNAs	1.65102	0.0780808	-0.865298	-0.607776	-0.626251	-1.34066	-0.668213	1.41182	0.670624	1.54178	0.815404	0.812426	0.981322	0.982465	0.618823
4319	1759	MMP10	matrix metallopeptidase 10	Up in A1siRNA	Up in A2siRNA	Up in A3siRNA	Up in three siRNAs	1.64952	0.3746	0.422386	0.781958	0.302968	0.976804	0.842892	2.64299	2.72142	2.4953	1.6008	1.88126	2.2121	2.34865	2.2291
9764	7361	KIAA0513	KIAA0513	Up in A1siRNA	Up in A2siRNA	Up in A3siRNA	Up in three siRNAs	1.64749	2.85956	2.73673	2.64476	2.72216	2.66791	2.78637	4.62261	4.59236	4.6064	4.06572	4.03474	4.37213	4.4169	4.35902
153	2862	ADRB1	adrenoceptor beta 1	Up in A1siRNA	Up in A2siRNA	Up in A3siRNA	Up in three siRNAs	1.64738	2.7016	2.70342	2.88357	2.47256	2.72184	2.75481	4.55557	4.51	4.67203	4.07134	4.01402	4.37005	4.37458	4.26186
126129	2818	CPT1C	carnitine palmitoyltransferase 1C	Up in A1siRNA	Up in A2siRNA	Up in A3siRNA	Up in three siRNAs	1.64706	1.35673	1.37174	1.17062	1.55065	1.32923	1.16445	3.27802	2.78284	3.22433	2.76986	2.79206	2.94692	2.9653	3.00842
387640	6598	SKIDA1	SKI/DACH domain containing 1	Up in A1siRNA	Up in A2siRNA	Up in A3siRNA	Up in three siRNAs	1.64601	1.15694	0.89334	0.931378	1.1903	0.837193	0.608756	2.49931	2.57479	2.67907	2.6474	2.44268	2.67724	2.6758	2.46228
126375	3888	ZNF792	zinc finger protein 792	Up in A1siRNA	Up in A2siRNA	Up in A3siRNA	Up in three siRNAs	1.64549	2.99649	3.04936	3.01774	3.1151	3.06211	3.09943	4.87634	4.90321	4.95315	4.36446	4.42637	4.6701	4.71188	4.71203
157567	2779	ANKRD46	ankyrin repeat domain 46	Up in A1siRNA	Up in A2siRNA	Up in A3siRNA	Up in three siRNAs	1.64324	5.02187	5.07548	5.03443	5.12783	5.09421	4.97041	7.00396	6.96603	6.92211	6.36748	6.30244	6.66449	6.68052	6.67116
4303	3348	FOXO4	forkhead box O4	Up in A1siRNA	Up in A2siRNA	Up in A3siRNA	Up in three siRNAs	1.64251	3.29531	3.20505	3.43141	3.26607	3.22034	3.50048	5.15467	5.06166	5.16756	4.79942	4.71333	4.97839	4.95237	4.87084
90024	793	FLJ20021	uncharacterized LOC90024	Up in A1siRNA	Up in A2siRNA	Up in A3siRNA	Up in three siRNAs	1.64106	-0.143897	0.248518	0.0447075	0.338582	-0.39992	0.146616	1.78668	1.94654	2.22917	1.25104	1.41232	1.4756	1.75056	1.58938
153222	8711	CREBRF	CREB3 regulatory factor	Up in A1siRNA	Up in A2siRNA	Up in A3siRNA	Up in three siRNAs	1.63542	3.84434	3.64131	3.86206	3.81037	3.83917	3.6555	5.53843	5.66307	5.5252	5.22671	5.1765	5.36475	5.44884	5.34351
115294	4186	PCMTD1	protein-L-isoaspartate (D-aspartate) O-methyltransferase domain containing 1	Up in A1siRNA	Up in A2siRNA	Up in A3siRNA	Up in three siRNAs	1.63406	3.6083	3.62361	3.68045	3.84173	3.72827	3.57466	5.34767	5.5171	5.36174	5.10608	5.10728	5.2951	5.39483	5.35201
57460	6201	PPM1H	protein phosphatase, Mg2+/Mn2+ dependent 1H	Up in A1siRNA	Up in A2siRNA	Up in A3siRNA	Up in three siRNAs	1.63232	5.04705	5.02514	5.0358	5.0826	5.14073	5.04797	6.85491	6.96124	6.86258	6.39517	6.41586	6.68768	6.66656	6.72029
100506368	1212	LOC100506368	uncharacterized LOC100506368	Up in A1siRNA	Up in A2siRNA	Up in A3siRNA	Up in three siRNAs	1.6313	1.03505	0.717608	1.10921	0.68138	0.735999	0.818676	2.44805	2.60534	2.77906	2.48862	2.14215	2.5208	2.37465	2.48895
401546	2661	C9orf152	chromosome 9 open reading frame 152	Up in A1siRNA	Up in A2siRNA	Up in A3siRNA	Up in three siRNAs	1.62239	-0.406352	-0.39223	-0.830355	0.0255261	-0.458693	-0.417528	1.28123	1.33111	1.64432	1.06093	0.859636	1.04538	1.19189	1.25843
64757	2243	MARC1	mitochondrial amidoxime reducing component 1	Up in A1siRNA	Up in A2siRNA	Up in A3siRNA	Up in three siRNAs	1.62026	6.20314	6.14659	6.16152	6.15304	6.2347	6.14485	8.10672	8.16961	8.10148	7.3817	7.33357	7.74806	7.79663	7.71611
999	4815	CDH1	cadherin 1	Up in A1siRNA	Up in A2siRNA	Up in A3siRNA	Up in three siRNAs	1.61851	-0.192707	-0.178412	0.0447075	-0.263864	-0.0901422	0.22241	1.97952	1.99348	1.4149	1.14853	1.36402	1.67776	1.52156	1.23762
2892	5297	GRIA3	glutamate ionotropic receptor AMPA type subunit 3	Up in A1siRNA	Up in A2siRNA	Up in A3siRNA	Up in three siRNAs	1.61831	1.50183	1.64873	1.46019	1.66728	1.72217	1.54999	3.39992	3.4793	3.28454	2.7836	2.95852	3.19301	3.36167	3.21952
79807	4355	GSTCD	glutathione S-transferase C-terminal domain containing	Up in A1siRNA	Up in A2siRNA	Up in A3siRNA	Up in three siRNAs	1.61733	4.82599	4.76104	4.93174	4.77016	4.94774	4.73192	6.61214	6.73478	6.58074	6.18854	6.10782	6.48026	6.45646	6.40267
10396	8344	ATP8A1	ATPase phospholipid transporting 8A1	Up in A1siRNA	Up in A2siRNA	Up in A3siRNA	Up in three siRNAs	1.61608	3.29087	3.35846	3.17087	3.15059	3.16788	3.14396	5.01635	5.23404	5.04839	4.46172	4.47455	4.76352	4.78639	4.85384
85236	839	HIST1H2BK	histone cluster 1 H2B family member k	Up in A1siRNA	Up in A2siRNA	Up in A3siRNA	Up in three siRNAs	1.61589	5.7269	5.68368	5.67167	5.73216	5.66331	5.69575	7.14039	7.13125	7.15395	7.57985	7.50343	7.31032	7.36244	7.31012
7504	5085	XK	X-linked Kx blood group	Up in A1siRNA	Up in A2siRNA	Up in A3siRNA	Up in three siRNAs	1.611	5.25358	5.23203	5.13158	5.22974	5.33708	5.04667	6.88974	7.03357	6.92684	6.69022	6.58298	6.81755	6.79723	6.79075
376940	11539	ZC3H6	zinc finger CCCH-type containing 6	Up in A1siRNA	Up in A2siRNA	Up in A3siRNA	Up in three siRNAs	1.60986	2.11684	2.16174	2.06694	1.85112	1.91968	2.01178	3.82517	3.77296	3.71646	3.45937	3.48423	3.61149	3.60067	3.57937
25805	1724	BAMBI	BMP and activin membrane bound inhibitor	Up in A1siRNA	Up in A2siRNA	Up in A3siRNA	Up in three siRNAs	1.60524	3.50496	3.54304	3.65918	3.57684	3.73484	3.56012	5.47583	5.3836	5.39258	4.95634	4.88858	5.15936	5.18316	5.17447
828	1609	CAPS	calcyphosine	Up in A1siRNA	Up in A2siRNA	Up in A3siRNA	Up in three siRNAs	1.60456	1.94699	1.93941	1.87119	1.6532	1.3971	2.06422	3.60103	3.28545	3.9112	3.41589	3.2997	3.47472	3.03758	3.30705
8470	8869	SORBS2	sorbin and SH3 domain containing 2	Up in A1siRNA	Up in A2siRNA	Up in A3siRNA	Up in three siRNAs	1.60451	-0.961111	-1.12772	-0.912894	-1.01831	-1.58065	-0.738336	0.953853	0.933915	0.495881	0.229103	0.0774403	0.397192	0.710431	0.586263
79883	3605	PODNL1	podocan like 1	Up in A1siRNA	Up in A2siRNA	Up in A3siRNA	Up in three siRNAs	1.60432	-0.657229	-0.787458	-0.678222	-1.84755	-0.343448	-0.971815	0.625085	0.550195	0.727092	0.918682	0.491241	1.08656	0.737393	0.650665
9619	3605	ABCG1	ATP binding cassette subfamily G member 1	Up in A1siRNA	Up in A2siRNA	Up in A3siRNA	Up in three siRNAs	1.60286	2.25974	1.86905	2.05613	2.08926	1.97624	1.88923	3.71384	3.70055	3.8296	3.3435	3.52507	3.6904	3.64762	3.55854
79054	5621	TRPM8	transient receptor potential cation channel subfamily M member 8	Up in A1siRNA	Up in A2siRNA	Up in A3siRNA	Up in three siRNAs	1.60151	-1.24012	-1.44872	-1.09365	-2.01723	-1.8687	-2.46231	-0.288742	0.0258988	0.36471	-0.419532	-0.0476411	-0.305782	0.15256	-0.177062
337875	515	HIST2H2BA	histone cluster 2 H2B family member a (pseudogene)	Up in A1siRNA	Up in A2siRNA	Up in A3siRNA	Up in three siRNAs	1.60085	-1.24012	-0.576352	-0.476434	-0.696599	-1.04214	-0.361116	1.00204	0.699223	0.700137	1.43649	1.05482	0.637816	0.737393	0.681819
114990	2806	VASN	vasorin	Up in A1siRNA	Up in A2siRNA	Up in A3siRNA	Up in three siRNAs	1.59558	1.96935	1.93941	1.95503	1.35586	1.38043	1.63565	3.52474	3.09949	3.70634	3.23261	3.31671	3.15963	3.12695	3.24582
23043	6091	TNIK	TRAF2 and NCK interacting kinase	Up in A1siRNA	Up in A2siRNA	Up in A3siRNA	Up in three siRNAs	1.59379	5.91286	5.94614	5.9079	5.95144	5.93848	5.92358	7.74905	7.77103	7.69883	7.25453	7.24272	7.48891	7.46178	7.52399
3382	2496	ICA1	islet cell autoantigen 1	Up in A1siRNA	Up in A2siRNA	Up in A3siRNA	Up in three siRNAs	1.59201	-0.00665748	-0.713603	-0.830355	-0.318287	-0.872723	-0.0623639	1.22143	1.38492	1.55688	0.788386	1.03439	1.18464	0.840469	0.98632
5521	3455	PPP2R2B	protein phosphatase 2 regulatory subunit Bbeta	Up in A1siRNA	Up in A2siRNA	Up in A3siRNA	Up in three siRNAs	1.59149	1.0561	1.02861	1.02303	0.863544	1.02049	1.00189	2.64299	2.89835	2.7266	2.36606	2.53282	2.78123	2.32218	2.45328
163255	3159	ZNF540	zinc finger protein 540	Up in A1siRNA	Up in A2siRNA	Up in A3siRNA	Up in three siRNAs	1.59136	-2.45428	-1.3336	-0.912894	-1.31762	-2.03762	-1.59626	0.279	0.070366	0.0600546	0.344889	0.192537	-0.360074	-0.432208	-0.293424
4541	525	ND6	NADH dehydrogenase, subunit 6 (complex I)	Up in A1siRNA	Up in A2siRNA	Up in A3siRNA	Up in three siRNAs	1.59082	5.42008	5.05318	5.05085	4.6828	5.336	4.97041	5.67938	6.68248	6.32471	6.91763	6.89377	6.90324	6.92989	7.0799
843	6361	CASP10	caspase 10	Up in A1siRNA	Up in A2siRNA	Up in A3siRNA	Up in three siRNAs	1.58984	0.158117	-0.129566	-0.141804	-0.626251	-0.13737	0.0666189	1.65725	1.55103	1.32953	1.7342	1.09483	1.24043	1.42535	1.60572
100506719	766	NA	NA	Up in A1siRNA	Up in A2siRNA	Up in A3siRNA	Up in three siRNAs	1.58833	-1.24012	-0.0365722	-0.244957	-0.495078	-0.236733	-0.108055	1.39387	1.36721	1.10134	0.674953	1.05482	1.50628	1.2862	1.17331
64288	4367	ZSCAN31	zinc finger and SCAN domain containing 31	Up in A1siRNA	Up in A2siRNA	Up in A3siRNA	Up in three siRNAs	1.58647	3.17542	3.1167	3.05622	3.27068	3.15814	3.08934	4.84695	4.95007	4.78216	4.71047	4.48776	4.65649	4.74713	4.66603
54331	3858	GNG2	G protein subunit gamma 2	Up in A1siRNA	Up in A2siRNA	Up in A3siRNA	Up in three siRNAs	1.58469	4.93508	4.97437	4.95083	4.86632	5.04878	4.86941	6.60582	6.65262	6.58902	6.41793	6.32311	6.54863	6.55116	6.51559
623	1289	BDKRB1	bradykinin receptor B1	Up in A1siRNA	Up in A2siRNA	Up in A3siRNA	Up in three siRNAs	1.57737	-1.58636	-1.3336	-2.19498	-1.31762	-1.23414	-2.0519	-0.474069	-0.0199828	0.18196	-0.357869	0.116835	0.295494	-0.0631056	-0.018424
57484	4661	RNF150	ring finger protein 150	Up in A1siRNA	Up in A2siRNA	Up in A3siRNA	Up in three siRNAs	1.57688	1.3224	1.48586	1.6007	1.77518	1.96511	1.59345	3.25334	3.43322	3.39791	3.12334	3.07311	3.1788	3.13711	3.00842
3759	5388	KCNJ2	potassium voltage-gated channel subfamily J member 2	Up in A1siRNA	Up in A2siRNA	Up in A3siRNA	Up in three siRNAs	1.57432	0.340701	0.0507885	0.0877972	0.190529	0.125261	-0.0180759	1.68703	2.02771	1.75323	1.63153	1.50431	1.80657	1.5823	1.63785
8339	445	HIST1H2BG	histone cluster 1 H2B family member g	Up in A1siRNA	Up in A2siRNA	Up in A3siRNA	Up in three siRNAs	1.57231	0.620443	0.389248	0.907525	0.863544	0.931751	1.1451	2.02687	2.44571	2.0271	2.77675	2.64486	2.56517	2.26774	2.30109
6307	2139	MSMO1	methylsterol monooxygenase 1	Up in A1siRNA	Up in A2siRNA	Up in A3siRNA	Up in three siRNAs	1.56683	4.76499	4.70154	4.90939	4.77991	5.04217	4.74483	6.45224	6.59434	6.4729	6.2823	6.20641	6.34363	6.42052	6.35273
339122	4447	RAB43	RAB43, member RAS oncogene family	Up in A1siRNA	Up in A2siRNA	Up in A3siRNA	Up in three siRNAs	1.564	4.29296	4.22622	4.22257	4.01406	4.0356	4.12661	5.86589	5.75193	5.98209	5.51327	5.53385	5.70185	5.71612	5.67107
84189	4181	SLITRK6	SLIT and NTRK like family member 6	Up in A1siRNA	Up in A2siRNA	Up in A3siRNA	Up in three siRNAs	1.56389	1.63366	1.54723	1.64465	1.63899	1.52394	1.84196	3.05635	3.13656	3.07496	3.29153	3.27379	3.20708	3.28607	3.29198
23466	3273	CBX6	chromobox 6	Up in A1siRNA	Up in A2siRNA	Up in A3siRNA	Up in three siRNAs	1.56321	4.74407	4.71831	4.52651	4.63527	4.50416	4.75443	6.33014	6.23529	6.39257	6.1319	6.16708	6.25723	6.03414	6.13434
100506749	664	AGAP1-IT1	AGAP1 intronic transcript 1	Up in A1siRNA	Up in A2siRNA	Up in A3siRNA	Up in three siRNAs	1.56314	0.0780808	0.320599	-0.0455362	0.338582	0.203157	0.0666189	1.82737	1.92248	1.72676	1.5694	1.3964	1.89035	1.86501	1.58938
83857	9193	TMTC1	transmembrane and tetratricopeptide repeat containing 1	Up in A1siRNA	Up in A2siRNA	Up in A3siRNA	Up in three siRNAs	1.56201	3.15606	3.24727	3.1456	3.4236	3.27547	3.19659	4.96561	5.10505	5.01597	4.50593	4.57167	4.72166	4.74713	4.78915
9223	9169	MAGI1	membrane associated guanylate kinase, WW and PDZ domain containing 1	Up in A1siRNA	Up in A2siRNA	Up in A3siRNA	Up in three siRNAs	1.5607	3.42633	3.49712	3.51666	3.69146	3.60096	3.46582	5.32061	5.26904	5.22896	4.80954	4.87572	5.07107	5.05506	5.12006
57016	1596	AKR1B10	aldo-keto reductase family 1 member B10	Up in A1siRNA	Up in A2siRNA	Up in A3siRNA	Up in three siRNAs	1.56022	-0.0509692	0.13316	-0.0928672	-0.374844	0.0846768	0.146616	1.84068	2.13628	1.86666	1.25104	1.17167	1.24043	1.6406	1.12878
4599	3605	MX1	MX dynamin like GTPase 1	Up in A1siRNA	Up in A2siRNA	Up in A3siRNA	Up in three siRNAs	1.55956	3.79512	3.71001	3.68747	3.76201	3.82075	3.77673	5.53639	5.4743	5.44629	5.12914	5.10728	5.28186	5.38527	5.18538
25943	6855	C20orf194	chromosome 20 open reading frame 194	Up in A1siRNA	Up in A2siRNA	Up in A3siRNA	Up in three siRNAs	1.55893	2.38144	2.57668	2.44383	2.66017	2.42946	2.65576	4.10986	4.18046	4.02418	4.02	4.08029	4.08774	4.06708	4.0983
2171	660	FABP5	fatty acid binding protein 5	Up in A1siRNA	Up in A2siRNA	Up in A3siRNA	Up in three siRNAs	1.55849	7.33408	7.3231	7.33529	7.33348	7.33514	7.39204	9.22913	9.22437	9.1749	8.48865	8.45392	8.84881	8.91086	8.87483
23670	6523	CEMIP2	cell migration inducing hyaluronidase 2	Up in A1siRNA	Up in A2siRNA	Up in A3siRNA	Up in three siRNAs	1.55783	5.82824	5.79461	5.7938	5.87619	5.86475	5.8084	7.70447	7.74254	7.61451	6.90275	6.97306	7.38107	7.37484	7.39069
64081	2854	PBLD	phenazine biosynthesis like protein domain containing	Up in A1siRNA	Up in A2siRNA	Up in A3siRNA	Up in three siRNAs	1.55741	0.471765	0.00776929	0.615256	0.338582	0.682609	0.396112	2.27256	2.09382	1.92603	1.80331	2.05357	1.69117	2.00472	1.96355
26959	2829	HBP1	HMG-box transcription factor 1	Up in A1siRNA	Up in A2siRNA	Up in A3siRNA	Up in three siRNAs	1.55468	4.45026	4.38384	4.47875	4.34914	4.47305	4.34792	6.08445	6.10375	6.03428	5.83294	5.76064	5.97834	5.97519	5.97841
56062	5855	KLHL4	kelch like family member 4	Up in A1siRNA	Up in A2siRNA	Up in A3siRNA	Up in three siRNAs	1.55456	4.45621	4.47747	4.51866	4.47649	4.46319	4.27415	6.10045	6.21315	6.0931	5.85264	5.83708	5.97355	5.99488	5.92652
400604	1571	TOB1-AS1	TOB1 antisense RNA 1	Up in A1siRNA	Up in A2siRNA	Up in A3siRNA	Up in three siRNAs	1.55422	-1.34656	-1.03484	-1.6794	-1.31762	-1.34066	-1.35682	0.462395	0.727267	0.526891	-0.134615	-0.23331	0.0676844	0.268008	-0.018424
55335	1752	NIPSNAP3B	nipsnap homolog 3B	Up in A1siRNA	Up in A2siRNA	Up in A3siRNA	Up in three siRNAs	1.5518	0.471765	0.355332	0.585499	0.302968	0.347365	0.551131	2.25278	2.36768	2.35546	1.5694	1.83476	1.7436	1.75056	2.02558
114548	4499	NLRP3	NLR family pyrin domain containing 3	Up in A1siRNA	Up in A2siRNA	Up in A3siRNA	Up in three siRNAs	1.55165	0.992024	1.04997	0.67299	1.11014	0.735999	0.842892	2.89345	2.65728	2.37264	2.01622	2.17051	2.55053	2.40018	2.55774
2739	2047	GLO1	glyoxalase I	Up in A1siRNA	Up in A2siRNA	Up in A3siRNA	Up in three siRNAs	1.55074	8.89651	8.90247	8.89802	8.90273	8.98175	8.83142	10.6716	10.7354	10.6619	10.2132	10.1138	10.4246	10.419	10.3835
59084	2943	ENPP5	ectonucleotide pyrophosphatase/phosphodiesterase 5 (putative)	Up in A1siRNA	Up in A2siRNA	Up in A3siRNA	Up in three siRNAs	1.55026	0.729254	0.939853	0.358004	0.838887	0.837193	0.636728	2.28234	2.53568	2.45556	1.95679	2.0019	2.32823	2.25846	2.36966
140691	1901	TRIM69	tripartite motif containing 69	Up in A1siRNA	Up in A2siRNA	Up in A3siRNA	Up in three siRNAs	1.54938	-0.590303	-0.512331	-0.912894	-0.495078	-0.650906	-0.601341	0.953853	0.727267	0.902866	1.08334	1.05482	0.914287	0.913213	0.828232
100505703	1413	NA	NA	Up in A1siRNA	Up in A2siRNA	Up in A3siRNA	Up in three siRNAs	1.54799	-1.58636	-1.22699	-1.83166	-1.43299	-1.04214	-1.47158	-0.0246052	0.070366	0.101845	0.0127265	0.0369396	0.330196	0.0270649	0.373772
9229	3410	DLGAP1	DLG associated protein 1	Up in A1siRNA	Up in A2siRNA	Up in A3siRNA	Up in three siRNAs	1.54742	2.68818	2.81368	2.85267	2.80086	2.59754	2.61416	4.47036	4.35911	4.48532	4.0825	3.99565	4.29956	4.33541	4.17421
196264	983	MPZL3	myelin protein zero like 3	Up in A1siRNA	Up in A2siRNA	Up in A3siRNA	Up in three siRNAs	1.54728	1.23283	1.04997	1.4765	1.44024	1.3465	0.958225	2.93127	3.1727	3.0106	2.44603	2.3793	2.71712	2.98793	2.73899
100505868	9582	NA	NA	Up in A1siRNA	Up in A2siRNA	Up in A3siRNA	Up in three siRNAs	1.54447	2.34771	2.46979	2.22004	2.33827	2.16326	2.3942	4.17174	4.03939	4.21001	3.60196	3.51035	3.8603	3.70338	3.83631
10129	10717	FRY	FRY microtubule binding protein	Up in A1siRNA	Up in A2siRNA	Up in A3siRNA	Up in three siRNAs	1.54227	-0.465101	-0.787458	-0.141804	-0.559174	-0.519962	-0.306828	1.22143	1.50318	1.10134	1.2109	0.90535	0.914287	0.865127	0.90944
728730	2680	MAP4K3-DT	MAP4K3 divergent transcript	Up in A1siRNA	Up in A2siRNA	Up in A3siRNA	Up in three siRNAs	1.54215	1.66139	1.64873	2.03427	1.91149	1.79944	1.64945	3.29745	3.33641	3.43517	3.21243	3.31671	3.34073	3.27231	3.39896
376497	3547	SLC27A1	solute carrier family 27 member 1	Up in A1siRNA	Up in A2siRNA	Up in A3siRNA	Up in three siRNAs	1.54155	3.4857	3.27928	3.23935	3.15059	3.02505	3.44619	4.91303	4.85953	5.15645	4.51625	4.65096	4.92547	4.75375	4.72517
5099	9931	PCDH7	protocadherin 7	Up in A1siRNA	Up in A2siRNA	Up in A3siRNA	Up in three siRNAs	1.53736	3.60474	3.68292	3.54012	3.55051	3.6574	3.54544	5.22361	5.26067	5.23132	4.95937	4.99284	5.15694	5.14465	5.10434
120224	2207	TMEM45B	transmembrane protein 45B	Up in A1siRNA	Up in A2siRNA	Up in A3siRNA	Up in three siRNAs	1.5369	4.76019	4.76588	4.68224	4.71364	4.80671	4.65365	6.50596	6.543	6.47985	5.9511	5.92986	6.2408	6.28603	6.20172
3176	4178	HNMT	histamine N-methyltransferase	Up in A1siRNA	Up in A2siRNA	Up in A3siRNA	Up in three siRNAs	1.53563	0.854653	0.547812	0.555114	0.708855	0.682609	0.0248929	2.3949	2.47081	2.1517	1.83005	1.7496	2.07559	2.03763	2.07335
221883	1549	HOXA11-AS	HOXA11 antisense RNA	Up in A1siRNA	Up in A2siRNA	Up in A3siRNA	Up in three siRNAs	1.53442	2.51662	2.41322	2.41028	2.61732	2.32879	2.44254	3.93784	3.80292	3.94028	4.14507	4.10499	3.96614	4.06708	3.94944
100289488	588	NA	NA	Up in A1siRNA	Up in A2siRNA	Up in A3siRNA	Up in three siRNAs	1.53304	-0.590303	-1.3336	-0.414991	-0.848507	-0.954948	-0.476235	0.878415	0.781769	1.2574	0.188346	0.491241	1.00299	0.763861	0.742179
150759	2964	LINC00342	long intergenic non-protein coding RNA 342	Up in A1siRNA	Up in A2siRNA	Up in A3siRNA	Up in three siRNAs	1.53114	1.53218	0.939853	1.88347	1.50436	1.56877	1.37836	2.67307	3.45435	3.0802	2.31963	2.90888	2.95805	3.06445	3.53314
602	1864	BCL3	B cell CLL/lymphoma 3	Up in A1siRNA	Up in A2siRNA	Up in A3siRNA	Up in three siRNAs	1.53089	2.38975	2.52423	2.63026	2.5276	2.10358	2.63511	4.23106	4.08073	4.31145	3.63646	3.76403	4.03086	3.92479	4.01513
8344	435	HIST1H2BE	histone cluster 1 H2B family member e	Up in A1siRNA	Up in A2siRNA	Up in A3siRNA	Up in three siRNAs	1.52921	-0.526344	-0.643346	-0.0928672	-0.111925	-1.34066	-0.476235	0.825838	0.933915	0.80506	1.23111	1.31405	1.04538	0.763861	1.05931
55553	9363	SOX6	SRY-box 6	Up in A1siRNA	Up in A2siRNA	Up in A3siRNA	Up in three siRNAs	1.52856	-0.465101	-1.03484	-0.299439	-0.495078	-0.583949	-0.361116	1.3757	1.45368	0.926316	0.51934	0.606433	1.08656	0.789852	1.15122
23643	599	LY96	lymphocyte antigen 96	Up in A1siRNA	Up in A2siRNA	Up in A3siRNA	Up in three siRNAs	1.52684	-0.349903	0.13316	-0.0928672	0.228991	0.277062	-0.15524	1.59577	1.61247	1.47973	1.7056	1.24462	1.52137	1.6406	1.46953
201229	1481	LYRM9	LYR motif containing 9	Up in A1siRNA	Up in A2siRNA	Up in A3siRNA	Up in three siRNAs	1.52338	-0.526344	-0.576352	-0.607776	-0.848507	-0.458693	-0.476235	1.20093	1.2941	1.03817	0.788386	0.763619	0.71862	0.982465	0.742179
1326	3096	MAP3K8	mitogen-activated protein kinase kinase kinase 8	Up in A1siRNA	Up in A2siRNA	Up in A3siRNA	Up in three siRNAs	1.51853	0.992024	0.717608	0.615256	0.863544	0.787483	0.913192	2.57294	2.68614	2.35546	1.93232	2.16112	2.24884	2.33106	2.37919
10981	1203	RAB32	RAB32, member RAS oncogene family	Up in A1siRNA	Up in A2siRNA	Up in A3siRNA	Up in three siRNAs	1.51422	5.3127	5.34219	5.31616	5.33046	5.39631	5.30708	7.04011	6.98321	7.00188	6.71957	6.61385	6.78548	6.83087	6.81202
196383	1435	RILPL2	Rab interacting lysosomal protein like 2	Up in A1siRNA	Up in A2siRNA	Up in A3siRNA	Up in three siRNAs	1.51035	2.90666	3.03336	3.1456	3.02507	3.05161	3.20128	4.77944	4.71647	4.84963	4.33908	4.25156	4.56658	4.60797	4.45682
23148	4761	NACAD	NAC alpha domain containing	Up in A1siRNA	Up in A2siRNA	Up in A3siRNA	Up in three siRNAs	1.51032	-0.349903	-0.451031	-1.41597	-0.770555	-0.872723	-0.537432	1.07143	0.884961	0.972101	0.674953	0.836224	0.71862	0.441996	0.618823
79365	3780	BHLHE41	basic helix-loop-helix family member e41	Up in A1siRNA	Up in A2siRNA	Up in A3siRNA	Up in three siRNAs	1.51001	5.80822	5.87461	5.90941	5.9032	6.01337	5.84333	7.39477	7.47977	7.34115	7.39043	7.33566	7.41632	7.42623	7.43193
129303	1554	TMEM150A	transmembrane protein 150A	Up in A1siRNA	Up in A2siRNA	Up in A3siRNA	Up in three siRNAs	1.50505	1.13733	1.28431	1.34059	1.44024	0.787483	1.48991	3.07336	2.89217	3.05383	2.40215	2.46575	2.6223	2.80249	2.70148
8000	1284	PSCA	prostate stem cell antigen	Up in A1siRNA	Up in A2siRNA	Up in A3siRNA	Up in three siRNAs	1.50219	-1.24012	-1.44872	-2.19498	-1.31762	-1.23414	-0.971815	0.279	0.0258988	0.329965	-0.0838107	-0.137491	0.259937	0.15256	-0.018424
6414	2203	SELENOP	selenoprotein P	Up in A1siRNA	Up in A2siRNA	Up in A3siRNA	Up in three siRNAs	1.50053	-0.243226	0.0507885	-0.141804	0.110385	0.203157	0.294419	1.71621	1.27522	1.36429	1.63153	1.34756	1.7436	1.66888	1.62188
3561	1534	IL2RG	interleukin 2 receptor subunit gamma	Up in A1siRNA	Up in A2siRNA	Up in A3siRNA	Up in three siRNAs	1.5005	-0.801184	-0.451031	-0.752284	-1.01831	-0.186196	-0.254509	1.41182	0.933915	1.34701	0.674953	0.491241	1.08656	0.789852	0.650665
54800	7331	KLHL24	kelch like family member 24	Up in A1siRNA	Up in A2siRNA	Up in A3siRNA	Up in three siRNAs	1.50047	4.52007	4.67772	4.64124	4.60816	4.67621	4.65536	6.20386	6.32003	6.2183	5.95338	5.934	6.13682	6.14212	6.13364
4343	3636	MOV10	Mov10 RISC complex RNA helicase	Up in A1siRNA	Up in A2siRNA	Up in A3siRNA	Up in three siRNAs	1.50032	5.33224	5.29377	5.29907	5.28326	5.27868	5.37508	6.94124	6.8886	7.00773	6.59987	6.65374	6.81908	6.81277	6.76234
56134	6126	PCDHAC2	protocadherin alpha subfamily C, 2	Up in A1siRNA	Up in A2siRNA	Up in A3siRNA	Up in three siRNAs	1.49844	3.6083	3.66226	3.63759	3.45639	3.69158	3.69594	5.29424	5.25345	5.2765	4.95482	4.88858	5.15452	5.11797	5.05016
5911	4358	RAP2A	RAP2A, member of RAS oncogene family	Up in A1siRNA	Up in A2siRNA	Up in A3siRNA	Up in three siRNAs	1.49764	6.34935	6.3979	6.37007	6.34146	6.39058	6.24819	8.04786	8.13175	8.03393	7.57145	7.47908	7.87026	7.8412	7.80235
4600	2961	MX2	MX dynamin like GTPase 2	Up in A1siRNA	Up in A2siRNA	Up in A3siRNA	Up in three siRNAs	1.4927	-0.590303	-0.713603	-0.299439	-0.559174	-0.721123	-0.0623639	1.09384	1.40242	1.23879	0.583613	0.971315	1.24043	0.654946	0.828232
55647	1509	RAB20	RAB20, member RAS oncogene family	Up in A1siRNA	Up in A2siRNA	Up in A3siRNA	Up in three siRNAs	1.49256	2.93534	2.98981	2.79534	3.03052	2.85449	3.12434	4.65499	4.53798	4.71137	4.26996	4.20434	4.36796	4.37458	4.45907
10964	5874	IFI44L	interferon induced protein 44 like	Up in A1siRNA	Up in A2siRNA	Up in A3siRNA	Up in three siRNAs	1.49169	2.65409	2.39664	2.7691	2.55055	2.74806	2.66937	4.39567	4.22785	4.16636	4.06572	3.91971	4.02558	4.14969	4.03336
203111	1550	ERICH5	glutamate rich 5	Up in A1siRNA	Up in A2siRNA	Up in A3siRNA	Up in three siRNAs	1.49142	3.50878	3.58388	3.62302	3.65308	3.52716	3.68258	5.30749	5.4195	5.22069	4.74601	4.82756	5.0215	5.047	5.11294
11261	3230	CHP1	calcineurin like EF-hand protein 1	Up in A1siRNA	Up in A2siRNA	Up in A3siRNA	Up in three siRNAs	1.49032	7.81031	7.80973	7.77437	7.76525	7.86622	7.77807	9.49521	9.54173	9.53104	8.99816	8.96782	9.26198	9.27924	9.25264
10103	1629	TSPAN1	tetraspanin 1	Up in A1siRNA	Up in A2siRNA	Up in A3siRNA	Up in three siRNAs	1.48817	4.71955	4.67428	4.66277	4.71195	4.78312	4.71398	6.40261	6.46967	6.48972	5.7842	5.83855	6.19505	6.23373	6.17938
400954	7853	EML6	echinoderm microtubule associated protein like 6	Up in A1siRNA	Up in A2siRNA	Up in A3siRNA	Up in three siRNAs	1.48809	3.25492	2.98427	3.18582	3.22859	3.27547	3.09943	4.68666	4.69355	4.56778	4.5688	4.66266	4.72329	4.63332	4.74005
55437	2298	STRADB	STE20-related kinase adaptor beta	Up in A1siRNA	Up in A2siRNA	Up in A3siRNA	Up in three siRNAs	1.48764	5.08849	5.04921	5.0358	5.06676	5.2143	4.95244	6.80824	6.87848	6.82252	6.21414	6.18108	6.51367	6.5719	6.45376
100463487	527	MTRNR2L9	MT-RNR2 like 9	Up in A1siRNA	Up in A2siRNA	Up in A3siRNA	Up in three siRNAs	1.48757	4.50102	4.27693	3.93171	3.80719	4.46912	4.00312	5.24379	5.89555	5.71892	5.33103	5.46301	5.75789	5.84179	5.96739
7837	6821	PXDN	peroxidasin	Up in A1siRNA	Up in A2siRNA	Up in A3siRNA	Up in three siRNAs	1.48557	9.33514	9.30848	9.27438	9.29427	9.21086	9.31845	10.8543	10.8004	10.8558	10.6732	10.7151	10.7926	10.7318	10.7835
221	2930	ALDH3B1	aldehyde dehydrogenase 3 family member B1	Up in A1siRNA	Up in A2siRNA	Up in A3siRNA	Up in three siRNAs	1.48483	3.86833	3.96742	3.93762	3.66715	3.68141	3.78924	5.49174	5.36141	5.62172	5.11969	5.04992	5.28849	5.25255	5.24134
6480	4732	ST6GAL1	ST6 beta-galactoside alpha-2,6-sialyltransferase 1	Up in A1siRNA	Up in A2siRNA	Up in A3siRNA	Up in three siRNAs	1.48369	4.33015	4.41092	4.1982	4.31826	4.47109	4.28745	5.91075	5.85561	5.86031	5.76354	5.73871	5.82786	5.83946	5.76134
64285	2992	RHBDF1	rhomboid 5 homolog 1	Up in A1siRNA	Up in A2siRNA	Up in A3siRNA	Up in three siRNAs	1.48224	2.84149	3.1167	3.00093	3.05749	2.91361	3.11443	4.56763	4.49173	4.65809	4.39612	4.40862	4.45897	4.4417	4.4946
2697	3130	GJA1	gap junction protein alpha 1	Up in A1siRNA	Up in A2siRNA	Up in A3siRNA	Up in three siRNAs	1.48112	6.53036	6.56348	6.50534	6.53568	6.55697	6.5045	8.10068	8.1771	8.11206	7.81722	7.81921	8.01142	8.04328	8.02974
65108	1546	MARCKSL1	MARCKS like 1	Up in A1siRNA	Up in A2siRNA	Up in A3siRNA	Up in three siRNAs	1.48086	7.60074	7.59265	7.55489	7.50613	7.48885	7.60348	9.30101	9.1736	9.39886	8.67201	8.71405	9.0769	8.98533	8.98743
27286	2190	SRPX2	sushi repeat containing protein X-linked 2	Up in A1siRNA	Up in A2siRNA	Up in A3siRNA	Up in three siRNAs	1.48068	3.15118	3.04936	2.91979	3.10479	2.9815	2.97895	4.6885	4.75273	4.62801	4.24534	4.24046	4.51472	4.51754	4.50552
770	1653	CA11	carbonic anhydrase 11	Up in A1siRNA	Up in A2siRNA	Up in A3siRNA	Up in three siRNAs	1.47835	-0.657229	-0.713603	-1.00044	-0.374844	-0.289104	-0.537432	0.655531	1.00437	0.700137	0.788386	0.971315	1.04538	1.06992	0.828232
10560	3638	SLC19A2	solute carrier family 19 member 2	Up in A1siRNA	Up in A2siRNA	Up in A3siRNA	Up in three siRNAs	1.4766	3.94648	3.8687	3.86206	3.92609	4.05411	3.69261	5.56974	5.73303	5.57334	5.01433	5.02166	5.30821	5.37993	5.34594
868	3976	CBLB	Cbl proto-oncogene B	Up in A1siRNA	Up in A2siRNA	Up in A3siRNA	Up in three siRNAs	1.47404	3.92662	3.97303	3.98397	3.99466	4.0981	3.98147	5.56474	5.60569	5.4574	5.37823	5.34044	5.43319	5.4345	5.52196
10566	3020	AKAP3	A-kinase anchoring protein 3	Up in A1siRNA	Up in A2siRNA	Up in A3siRNA	Up in three siRNAs	1.47391	-0.657229	-1.3336	-1.09365	-0.930912	-0.650906	-0.889718	0.904002	0.727267	0.902866	0.645144	0.299126	-0.154186	0.506113	0.552951
90007	3793	MIDN	midnolin	Up in A1siRNA	Up in A2siRNA	Up in A3siRNA	Up in three siRNAs	1.47369	4.46607	4.46161	4.40826	4.44211	4.23421	4.53046	5.99204	5.94937	6.07878	5.72932	5.75441	5.87416	5.85262	5.9491
114569	2819	MAL2	mal, T cell differentiation protein 2 (gene/pseudogene)	Up in A1siRNA	Up in A2siRNA	Up in A3siRNA	Up in three siRNAs	1.47324	9.36831	9.39769	9.35445	9.37761	9.47596	9.31006	10.9799	11.0569	10.9783	10.6885	10.61	10.8405	10.8567	10.8205
7148	13927	TNXB	tenascin XB	Up in A1siRNA	Up in A2siRNA	Up in A3siRNA	Up in three siRNAs	1.47324	-0.349903	-0.178412	0.0877972	0.440433	-0.13737	0.22241	1.54789	1.87313	1.65839	1.16962	1.34756	1.25856	1.37473	1.66928
80221	2239	ACSF2	acyl-CoA synthetase family member 2	Up in A1siRNA	Up in A2siRNA	Up in A3siRNA	Up in three siRNAs	1.47159	4.3727	4.30163	4.23461	4.31826	4.2731	4.38344	5.95732	5.94041	6.01732	5.47141	5.5591	5.72159	5.81277	5.80444
57162	3767	PELI1	pellino E3 ubiquitin protein ligase 1	Up in A1siRNA	Up in A2siRNA	Up in A3siRNA	Up in three siRNAs	1.47111	2.68143	2.68305	2.90782	2.72216	3.03573	2.57132	4.23359	4.36581	4.19319	4.06009	4.18825	4.33203	4.17949	4.35178
57658	3046	CALCOCO1	calcium binding and coiled-coil domain 1	Up in A1siRNA	Up in A2siRNA	Up in A3siRNA	Up in three siRNAs	1.47086	3.63302	3.74972	3.71865	3.64243	3.47315	3.74174	5.29303	5.22914	5.27877	4.86716	5.04483	5.06464	5.16465	5.1029
9236	6698	CCPG1	cell cycle progression 1	Up in A1siRNA	Up in A2siRNA	Up in A3siRNA	Up in three siRNAs	1.47081	5.96455	5.95536	5.96968	6.00506	6.0586	5.94611	7.58647	7.64324	7.48725	7.34741	7.26946	7.39676	7.4781	7.42361
8825	1230	LIN7A	lin-7 homolog A, crumbs cell polarity complex component	Up in A1siRNA	Up in A2siRNA	Up in A3siRNA	Up in three siRNAs	1.46956	-1.72307	-1.03484	-1.54168	-1.69574	-0.794933	-1.25051	0.156615	-0.219661	-0.169247	0.51934	0.366047	0.461213	0.408837	-0.487713
347475	1299	CCDC160	coiled-coil domain containing 160	Up in A1siRNA	Up in A2siRNA	Up in A3siRNA	Up in three siRNAs	1.46662	0.0363337	-0.335732	-0.244957	-0.0646379	-0.583949	-0.254509	1.20093	1.69998	1.52651	1.23111	0.971315	0.795138	1.24921	1.12878
285613	2583	RELL2	RELT like 2	Up in A1siRNA	Up in A2siRNA	Up in A3siRNA	Up in three siRNAs	1.46508	-1.24012	-1.3336	-1.30034	-1.55839	-1.34066	-0.971815	0.427534	0.235678	0.83014	-0.241928	0.0369396	0.147685	0.192078	-0.23407
100507198	1757	NA	NA	Up in A1siRNA	Up in A2siRNA	Up in A3siRNA	Up in three siRNAs	1.46155	3.83524	3.88365	3.74244	3.92316	3.92788	3.79856	5.3958	5.40763	5.45639	5.13452	5.11338	5.40396	5.32544	5.26982
8605	2567	PLA2G4C	phospholipase A2 group IVC	Up in A1siRNA	Up in A2siRNA	Up in A3siRNA	Up in three siRNAs	1.4615	-0.727412	-0.643346	-0.830355	-1.84755	-0.458693	-1.73275	0.427534	0.155389	0.779536	0.103207	0.430002	0.665257	0.192078	0.618823
192683	3540	SCAMP5	secretory carrier membrane protein 5	Up in A1siRNA	Up in A2siRNA	Up in A3siRNA	Up in three siRNAs	1.46112	4.21324	4.26556	4.35854	4.19496	4.2249	4.2174	5.83213	5.86037	5.85191	5.4998	5.53748	5.71258	5.68875	5.67204
92689	4138	FAM114A1	family with sequence similarity 114 member A1	Up in A1siRNA	Up in A2siRNA	Up in A3siRNA	Up in three siRNAs	1.46043	4.94216	4.99517	5.02337	4.94208	5.03819	4.85757	6.49811	6.51964	6.48084	6.33109	6.39598	6.41205	6.36919	6.40792
57094	1904	CPA6	carboxypeptidase A6	Up in A1siRNA	Up in A2siRNA	Up in A3siRNA	Up in three siRNAs	1.46026	0.270415	0.172647	-0.141804	-0.0646379	-0.458693	-0.361116	1.59577	1.48687	1.39822	1.14853	1.36402	1.34595	1.3918	1.17331
138050	5214	HGSNAT	heparan-alpha-glucosaminide N-acetyltransferase	Up in A1siRNA	Up in A2siRNA	Up in A3siRNA	Up in three siRNAs	1.45984	5.27393	5.27007	5.25839	5.27294	5.35745	5.26849	6.81289	6.85285	6.80365	6.65373	6.61213	6.70555	6.69735	6.80894
55084	6232	SOBP	sine oculis binding protein homolog	Up in A1siRNA	Up in A2siRNA	Up in A3siRNA	Up in three siRNAs	1.4578	2.55409	2.42961	2.47663	2.45644	2.38	2.4583	3.98055	3.98816	3.86644	3.90837	3.78252	3.92983	3.87709	4.00285
26020	3252	LRP10	LDL receptor related protein 10	Up in A1siRNA	Up in A2siRNA	Up in A3siRNA	Up in three siRNAs	1.45572	7.24954	7.2943	7.17657	7.13353	6.99328	7.16927	8.78254	8.63263	8.85581	8.4221	8.46183	8.66818	8.59512	8.58284
3745	3756	KCNB1	potassium voltage-gated channel subfamily B member 1	Up in A1siRNA	Up in A2siRNA	Up in A3siRNA	Up in three siRNAs	1.45553	2.46249	2.22884	2.40177	2.20954	2.31131	2.34418	3.85826	3.87363	3.79499	3.82773	3.72314	3.69707	3.64049	3.83977
284440	2372	LINC00663	long intergenic non-protein coding RNA 663	Up in A1siRNA	Up in A2siRNA	Up in A3siRNA	Up in three siRNAs	1.45402	-0.465101	-0.0365722	0.170298	0.228991	-0.236733	-0.0180759	1.44706	1.23672	1.61576	0.943386	1.34756	1.49102	1.55225	1.52212
8348	467	HIST1H2BO	histone cluster 1 H2B family member o	Up in A1siRNA	Up in A2siRNA	Up in A3siRNA	Up in three siRNAs	1.4537	-0.961111	-1.71083	-2.00191	-1.11135	-1.58065	-1.35682	-0.177221	-0.515767	-0.0731107	0.344889	0.332975	-0.106998	0.0701211	0.124486
8800	1163	PEX11A	peroxisomal biogenesis factor 11 alpha	Up in A1siRNA	Up in A2siRNA	Up in A3siRNA	Up in three siRNAs	1.45358	3.40189	3.59846	3.49682	3.36436	3.40061	3.24282	5.17452	5.09836	5.09828	4.52446	4.63239	4.83171	4.78962	4.81924
57161	5696	PELI2	pellino E3 ubiquitin protein ligase family member 2	Up in A1siRNA	Up in A2siRNA	Up in A3siRNA	Up in three siRNAs	1.45105	0.158117	-0.281363	-0.141804	0.0685794	-8.63685e-05	-0.108055	1.51505	1.58208	1.63011	1.48778	1.297	1.16555	1.44184	1.08284
257313	2408	UTS2B	urotensin 2B	Up in A1siRNA	Up in A2siRNA	Up in A3siRNA	Up in three siRNAs	1.44949	2.75405	2.74985	2.98962	2.93487	2.83014	2.84149	4.47464	4.55568	4.46945	3.85077	4.09269	4.21156	4.40643	4.33473
53916	1140	RAB4B	RAB4B, member RAS oncogene family	Up in A1siRNA	Up in A2siRNA	Up in A3siRNA	Up in three siRNAs	1.44877	2.67464	2.80114	2.78882	2.88155	2.53866	2.8594	4.36376	4.32968	4.47144	4.1182	4.02182	4.1228	4.11155	4.1098
6276	710	S100A5	S100 calcium binding protein A5	Up in A1siRNA	Up in A2siRNA	Up in A3siRNA	Up in three siRNAs	1.44744	0.702811	0.547812	0.615256	0.338582	0.347365	0.363005	2.30172	2.12578	2.09074	1.64665	1.60472	1.92481	1.9131	1.8584
55213	4033	RCBTB1	RCC1 and BTB domain containing protein 1	Up in A1siRNA	Up in A2siRNA	Up in A3siRNA	Up in three siRNAs	1.44673	4.74082	4.77393	4.77414	4.76853	4.76878	4.71726	6.42267	6.50351	6.4719	5.76787	5.83339	6.18027	6.21527	6.23689
100462981	1036	MTRNR2L2	MT-RNR2 like 2	Up in A1siRNA	Up in A2siRNA	Up in A3siRNA	Up in three siRNAs	1.44555	0.270415	-0.576352	-0.0455362	0.0255261	1.08364	0.294419	1.00204	1.6714	1.47973	1.5694	1.79888	1.59456	2.04844	1.80281
2104	6082	ESRRG	estrogen related receptor gamma	Up in A1siRNA	Up in A2siRNA	Up in A3siRNA	Up in three siRNAs	1.44526	0.947671	0.320599	0.67299	0.565931	0.655155	0.363005	2.02687	2.10455	2.12154	1.81674	2.15166	2.00217	1.85273	2.18629
4286	6095	MITF	melanocyte inducing transcription factor	Up in A1siRNA	Up in A2siRNA	Up in A3siRNA	Up in three siRNAs	1.44288	2.47035	2.71684	2.72201	2.60275	2.7152	2.55675	4.32403	4.44394	4.30476	3.73526	3.65452	4.08774	4.05374	3.98422
57175	1950	CORO1B	coronin 1B	Up in A1siRNA	Up in A2siRNA	Up in A3siRNA	Up in three siRNAs	1.44241	6.2507	6.27005	6.17344	6.11761	5.84058	6.15456	7.75917	7.54818	7.9636	7.46458	7.40816	7.60793	7.42078	7.44277
80212	1793	CCDC92	coiled-coil domain containing 92	Up in A1siRNA	Up in A2siRNA	Up in A3siRNA	Up in three siRNAs	1.43718	4.06541	4.27012	4.16338	4.08655	4.06458	4.17749	5.47369	5.46497	5.59819	5.6443	5.61347	5.56742	5.60705	5.63173
5801	3774	PTPRR	protein tyrosine phosphatase, receptor type R	Up in A1siRNA	Up in A2siRNA	Up in A3siRNA	Up in three siRNAs	1.43646	0.878476	0.486461	0.644412	0.595671	0.709551	0.491107	2.47391	2.44571	2.05927	1.58518	1.84653	1.90193	2.19179	2.06156
114800	3983	CCDC85A	coiled-coil domain containing 85A	Up in A1siRNA	Up in A2siRNA	Up in A3siRNA	Up in three siRNAs	1.43639	1.702	1.91634	2.00084	1.72224	2.06237	1.97937	3.32139	3.47517	3.3248	3.21243	3.30823	3.31497	3.32214	3.38956
79647	2726	AKIRIN1	akirin 1	Up in A1siRNA	Up in A2siRNA	Up in A3siRNA	Up in three siRNAs	1.43609	7.27416	7.30461	7.27685	7.26688	7.38431	7.23822	8.9057	8.98232	8.90164	8.43767	8.43262	8.70593	8.73233	8.71719
221468	2897	TMEM217	transmembrane protein 217	Up in A1siRNA	Up in A2siRNA	Up in A3siRNA	Up in three siRNAs	1.43544	0.3746	-0.178412	0.426744	0.565931	0.598627	0.363005	2.07272	1.98188	1.82983	1.50447	1.45905	1.94734	1.84035	1.71518
23409	1210	SIRT4	sirtuin 4	Up in A1siRNA	Up in A2siRNA	Up in A3siRNA	Up in three siRNAs	1.43535	-0.878932	-0.39223	-0.607776	-0.696599	-0.236733	-0.601341	1.44706	0.641446	1.23879	0.381508	0.738582	0.637816	0.936669	0.90944
78987	2890	CRELD1	cysteine rich with EGF like domains 1	Up in A1siRNA	Up in A2siRNA	Up in A3siRNA	Up in three siRNAs	1.43454	4.52951	4.51443	4.52063	4.37938	4.40463	4.57993	6.13327	6.00269	6.15829	5.67043	5.74815	5.88442	5.89514	5.88863
649	4228	BMP1	bone morphogenetic protein 1	Up in A1siRNA	Up in A2siRNA	Up in A3siRNA	Up in three siRNAs	1.43444	4.6082	4.56539	4.44186	4.55428	4.53273	4.57271	6.09906	6.00841	6.19797	5.80289	5.91108	5.97011	5.91742	5.93543
8708	2168	B3GALT1	beta-1,3-galactosyltransferase 1	Up in A1siRNA	Up in A2siRNA	Up in A3siRNA	Up in three siRNAs	1.43371	1.57655	1.6061	1.52433	1.35586	1.50868	1.66311	3.18193	3.33641	3.13154	2.7836	2.58993	2.98553	2.90712	2.86649
400451	2630	FAM174B	family with sequence similarity 174 member B	Up in A1siRNA	Up in A2siRNA	Up in A3siRNA	Up in three siRNAs	1.43359	3.34745	3.367	3.33187	3.31605	3.33291	3.46582	5.09344	5.08352	5.03632	4.45958	4.48963	4.79025	4.7669	4.63054
1950	5583	EGF	epidermal growth factor	Up in A1siRNA	Up in A2siRNA	Up in A3siRNA	Up in three siRNAs	1.43332	3.31726	3.42537	3.42722	3.26143	3.40474	3.37325	4.91617	5.09702	4.86792	4.54075	4.50642	4.82564	4.83557	4.82273
4550	1559	RNR2	l-rRNA	Up in A1siRNA	Up in A2siRNA	Up in A3siRNA	Up in three siRNAs	1.43284	10.5258	10.3866	10.3253	10.1391	10.6459	10.2649	11.4786	11.9611	11.868	11.7466	11.6616	11.8874	11.9219	11.9878
64773	1999	PCED1A	PC-esterase domain containing 1A	Up in A1siRNA	Up in A2siRNA	Up in A3siRNA	Up in three siRNAs	1.43272	1.82969	2.08103	1.91969	1.96943	1.88465	1.96841	3.46583	3.45015	3.61188	3.09606	3.2385	3.43939	3.32659	3.37057
2941	1341	GSTA4	glutathione S-transferase alpha 4	Up in A1siRNA	Up in A2siRNA	Up in A3siRNA	Up in three siRNAs	1.43032	4.26386	4.1688	4.25602	4.30482	4.43522	4.3855	5.99873	5.94862	5.89043	5.46396	5.4515	5.68184	5.77097	5.65546
83690	4329	CRISPLD1	cysteine rich secretory protein LCCL domain containing 1	Up in A1siRNA	Up in A2siRNA	Up in A3siRNA	Up in three siRNAs	1.4292	4.16804	4.07032	4.27478	4.19496	4.12837	4.1192	5.73211	5.7672	5.67893	5.39287	5.44861	5.52966	5.56816	5.59025
1954	10966	MEGF8	multiple EGF like domains 8	Up in A1siRNA	Up in A2siRNA	Up in A3siRNA	Up in three siRNAs	1.42704	4.85329	4.95185	4.97542	4.83081	4.62406	4.99087	6.45927	6.28272	6.57935	6.17295	6.16355	6.28624	6.18682	6.25383
6892	4081	TAPBP	TAP binding protein	Up in A1siRNA	Up in A2siRNA	Up in A3siRNA	Up in three siRNAs	1.42701	4.28184	4.32591	4.31614	4.24976	4.12837	4.29844	5.73122	5.7773	5.79573	5.69154	5.64918	5.6104	5.60522	5.68939
352954	6010	CASTOR3	CASTOR family member 3	Up in A1siRNA	Up in A2siRNA	Up in A3siRNA	Up in three siRNAs	1.42623	1.39026	1.28431	1.24864	1.47265	1.44598	1.48991	2.82813	2.99955	2.86044	2.83071	2.54008	2.81837	2.89519	2.74638
1992	1293	SERPINB1	serpin family B member 1	Up in A1siRNA	Up in A2siRNA	Up in A3siRNA	Up in three siRNAs	1.42552	3.65042	3.99522	3.85896	3.84173	3.82075	3.79546	5.54861	5.58381	5.4351	4.93802	5.01907	5.18565	5.17085	5.13983
27350	1127	APOBEC3C	apolipoprotein B mRNA editing enzyme catalytic subunit 3C	Up in A1siRNA	Up in A2siRNA	Up in A3siRNA	Up in three siRNAs	1.42471	6.65413	6.62971	6.65297	6.65657	6.66027	6.62678	8.30686	8.2517	8.30708	7.75207	7.81977	8.06117	8.03448	8.03842
4919	4112	ROR1	receptor tyrosine kinase like orphan receptor 1	Up in A1siRNA	Up in A2siRNA	Up in A3siRNA	Up in three siRNAs	1.42143	4.02061	3.88662	3.88362	3.99745	4.00602	3.88564	5.53127	5.62352	5.42793	5.14654	5.09377	5.38758	5.41271	5.32142
220832	856	FABP5P3	fatty acid binding protein 5 pseudogene 3	Up in A1siRNA	Up in A2siRNA	Up in A3siRNA	Up in three siRNAs	1.42052	-0.406352	-0.947579	-0.414991	-0.626251	-0.721123	-0.601341	1.07143	1.11464	1.43138	0.51934	0.228949	0.867802	0.654946	0.518851
54361	3905	WNT4	Wnt family member 4	Up in A1siRNA	Up in A2siRNA	Up in A3siRNA	Up in three siRNAs	1.42021	0.675874	0.635206	0.833503	1.06833	1.0629	0.935884	2.47391	2.3316	2.61558	1.99274	2.07373	2.30225	2.13209	2.38866
6337	3822	SCNN1A	sodium channel epithelial 1 alpha subunit	Up in A1siRNA	Up in A2siRNA	Up in A3siRNA	Up in three siRNAs	1.41997	-0.526344	0.00776929	-0.192459	-0.374844	-0.458693	-0.738336	1.13763	1.15649	1.2574	0.645144	0.660753	1.25856	1.00483	1.19506
80013	2375	MINDY3	MINDY lysine 48 deubiquitinase 3	Up in A1siRNA	Up in A2siRNA	Up in A3siRNA	Up in three siRNAs	1.41697	5.0974	5.17606	5.20558	5.09437	5.24685	5.08398	6.75123	6.78025	6.74511	6.34448	6.24804	6.56374	6.58866	6.51991
57731	9139	SPTBN4	spectrin beta, non-erythrocytic 4	Up in A1siRNA	Up in A2siRNA	Up in A3siRNA	Up in three siRNAs	1.41527	-0.961111	-1.44872	-0.607776	-1.11135	-2.03762	-0.971815	0.198574	0.155389	0.329965	-0.298734	0.332975	0.397192	0.0701211	0.618823
4217	5195	MAP3K5	mitogen-activated protein kinase kinase kinase 5	Up in A1siRNA	Up in A2siRNA	Up in A3siRNA	Up in three siRNAs	1.41511	3.64696	3.62716	3.70833	3.81354	3.66774	3.70588	5.34533	5.40546	5.31254	4.77898	4.7808	5.08256	4.98929	5.18538
79802	2574	HHIPL2	HHIP like 2	Up in A1siRNA	Up in A2siRNA	Up in A3siRNA	Up in three siRNAs	1.41477	-2.04284	-0.643346	-1.54168	-2.20957	-0.954948	-1.35682	0.593981	0.155389	-0.0731107	-0.241928	0.192537	-0.0613047	-0.557686	-0.355324
692094	672	MSMP	microseminoprotein, prostate associated	Up in A1siRNA	Up in A2siRNA	Up in A3siRNA	Up in three siRNAs	1.41411	8.33662	8.31374	8.3449	8.31404	8.30771	8.4048	10.0023	9.92223	9.96939	9.2905	9.43918	9.76781	9.80606	9.81116
81537	3309	SGPP1	sphingosine-1-phosphate phosphatase 1	Up in A1siRNA	Up in A2siRNA	Up in A3siRNA	Up in three siRNAs	1.41358	5.44622	5.41088	5.4398	5.43183	5.43011	5.20802	6.87445	6.98684	6.9431	6.64199	6.54918	6.84406	6.83361	6.79119
3198	2549	HOXA1	homeobox A1	Up in A1siRNA	Up in A2siRNA	Up in A3siRNA	Up in three siRNAs	1.41122	-0.0509692	-1.12772	-0.540611	0.0255261	-0.794933	-0.601341	0.904002	1.2561	0.80506	0.815404	0.633849	1.08656	0.840469	0.828232
84752	2705	B3GNT9	UDP-GlcNAc:betaGal beta-1,3-N-acetylglucosaminyltransferase 9	Up in A1siRNA	Up in A2siRNA	Up in A3siRNA	Up in three siRNAs	1.41096	-0.0509692	-0.0365722	0.392783	0.472845	0.203157	0.0666189	1.39387	1.61247	1.63011	1.36514	1.79888	1.66422	1.5823	1.63785
55558	6746	PLXNA3	plexin A3	Up in A1siRNA	Up in A2siRNA	Up in A3siRNA	Up in three siRNAs	1.40966	3.99632	3.86569	3.84646	3.75543	3.45336	3.77673	5.39242	5.26904	5.53762	4.86554	5.01907	5.14724	5.11154	5.19351
956	2793	ENTPD3	ectonucleoside triphosphate diphosphohydrolase 3	Up in A1siRNA	Up in A2siRNA	Up in A3siRNA	Up in three siRNAs	1.40947	0.878476	0.355332	0.426744	0.472845	0.86142	1.27537	2.08395	2.2946	2.0271	1.95679	2.06368	2.15517	2.03763	2.3504
10023	2651	FRAT1	FRAT1, WNT signaling pathway regulator	Up in A1siRNA	Up in A2siRNA	Up in A3siRNA	Up in three siRNAs	1.40891	1.54712	1.15228	1.08814	1.3902	1.3465	1.45891	3.00997	2.87973	3.04849	2.45465	2.34653	2.77495	2.59703	2.80415
652	2074	BMP4	bone morphogenetic protein 4	Up in A1siRNA	Up in A2siRNA	Up in A3siRNA	Up in three siRNAs	1.40795	1.87776	1.82015	1.89565	1.91149	1.68192	1.97937	3.58135	3.4204	3.49912	3.07386	3.06809	3.18829	3.17212	3.14882
23546	1009	SYNGR4	synaptogyrin 4	Up in A1siRNA	Up in A2siRNA	Up in A3siRNA	Up in three siRNAs	1.40779	-1.141	-1.44872	-2.00191	-1.69574	-2.03762	-0.971815	-0.231904	0.113504	0.101845	-0.483948	-0.0918666	-0.154186	0.408837	-0.795666
5465	10049	PPARA	peroxisome proliferator activated receptor alpha	Up in A1siRNA	Up in A2siRNA	Up in A3siRNA	Up in three siRNAs	1.40624	3.5164	3.50873	3.63032	3.60636	3.54222	3.36908	5.00309	5.07672	5.07093	4.71765	4.85403	4.97429	4.88313	4.90094
140733	5107	MACROD2	MACRO domain containing 2	Up in A1siRNA	Up in A2siRNA	Up in A3siRNA	Up in three siRNAs	1.40448	-0.590303	-0.0823199	-0.414991	-0.848507	-0.519962	-0.306828	0.714563	0.981263	0.83014	1.01506	1.03439	1.10671	0.763861	1.10599
27134	2859	TJP3	tight junction protein 3	Up in A1siRNA	Up in A2siRNA	Up in A3siRNA	Up in three siRNAs	1.40425	-0.801184	-0.947579	-0.912894	-0.848507	-1.7175	-0.889718	0.462395	-0.167091	0.779536	0.551834	0.460946	0.429558	0.737393	-0.177062
5800	6402	PTPRO	protein tyrosine phosphatase, receptor type O	Up in A1siRNA	Up in A2siRNA	Up in A3siRNA	Up in three siRNAs	1.40198	-0.801184	-1.12772	-0.830355	-0.848507	-0.721123	-0.971815	0.462395	0.957783	0.700137	0.344889	0.228949	0.295494	0.710431	0.448134
100288798	457	LOC100288798	uncharacterized LOC100288798	Up in A1siRNA	Up in A2siRNA	Up in A3siRNA	Up in three siRNAs	1.40154	-0.465101	-1.44872	-1.83166	-0.626251	-1.23414	-0.601341	0.878415	0.641446	0.80506	-0.134615	0.0774403	0.522514	0.268008	-0.122222
201232	1748	SLC16A13	solute carrier family 16 member 13	Up in A1siRNA	Up in A2siRNA	Up in A3siRNA	Up in three siRNAs	1.40129	0.854653	0.486461	0.907525	0.472845	0.655155	0.794047	2.43055	1.89802	2.19095	1.76224	2.05357	2.2121	2.16225	2.06156
100288181	5684	LNCOC1	lncRNA associated with ovarian cancer 1	Up in A1siRNA	Up in A2siRNA	Up in A3siRNA	Up in three siRNAs	1.40129	1.86589	1.88101	1.72872	1.83874	2.10358	1.7806	3.43545	3.59796	3.53769	2.93294	2.79206	3.26652	3.31768	3.26137
113146	18317	AHNAK2	AHNAK nucleoprotein 2	Up in A1siRNA	Up in A2siRNA	Up in A3siRNA	Up in three siRNAs	1.40121	7.0604	7.05016	7.05257	7.0581	6.80898	6.99451	8.42755	8.36732	8.41086	8.36667	8.42981	8.4345	8.30671	8.49923
51274	5615	KLF3	Kruppel like factor 3	Up in A1siRNA	Up in A2siRNA	Up in A3siRNA	Up in three siRNAs	1.40116	4.88598	4.80881	4.94937	4.84016	4.80826	4.82451	6.25011	6.3423	6.27648	6.13123	6.10415	6.33405	6.30474	6.28903
11138	4147	TBC1D8	TBC1 domain family member 8	Up in A1siRNA	Up in A2siRNA	Up in A3siRNA	Up in three siRNAs	1.40083	6.10243	6.12222	6.11931	6.18029	6.14256	6.15576	7.61507	7.65218	7.63333	7.36265	7.39269	7.53077	7.54902	7.56765
6934	4287	TCF7L2	transcription factor 7 like 2	Up in A1siRNA	Up in A2siRNA	Up in A3siRNA	Up in three siRNAs	1.39999	4.80127	4.7978	4.77414	4.82768	4.8467	4.86202	6.23632	6.29155	6.23542	6.09861	6.17293	6.21318	6.21347	6.2846
11238	6032	CA5B	carbonic anhydrase 5B	Up in A1siRNA	Up in A2siRNA	Up in A3siRNA	Up in three siRNAs	1.39689	4.304	4.20734	4.25838	4.44006	4.32629	4.40393	6.02302	6.01127	5.94526	5.36686	5.3611	5.63056	5.71527	5.70843
5587	3679	PRKD1	protein kinase D1	Up in A1siRNA	Up in A2siRNA	Up in A3siRNA	Up in three siRNAs	1.39639	4.21558	4.3281	4.36074	4.37295	4.35644	4.26073	5.80268	5.81045	5.8005	5.57088	5.58303	5.67764	5.75786	5.69417
140606	691	SELENOM	selenoprotein M	Up in A1siRNA	Up in A2siRNA	Up in A3siRNA	Up in three siRNAs	1.39493	2.90086	2.90443	2.88967	2.84487	2.67476	3.09439	4.38889	4.27611	4.60277	4.18446	4.16024	4.26859	4.19659	4.16045
50515	5768	CHST11	carbohydrate sulfotransferase 11	Up in A1siRNA	Up in A2siRNA	Up in A3siRNA	Up in three siRNAs	1.39114	4.69796	4.59294	4.58031	4.63168	4.70159	4.5996	5.96038	5.9781	5.99601	6.0603	6.10476	6.01813	6.0355	6.04806
11173	5490	ADAMTS7	ADAM metallopeptidase with thrombospondin type 1 motif 7	Up in A1siRNA	Up in A2siRNA	Up in A3siRNA	Up in three siRNAs	1.38894	1.26933	1.50145	1.02303	1.30275	0.569511	1.12549	2.61228	2.31322	2.6512	2.5462	2.64486	2.67049	2.23973	2.48895
286367	3413	NA	NA	Up in A1siRNA	Up in A2siRNA	Up in A3siRNA	Up in three siRNAs	1.38883	-1.58636	-1.3336	-1.54168	-1.2108	-1.13495	-1.59626	0.462395	0.383981	0.398638	-0.551376	-0.283717	-0.667193	0.34014	-0.177062
100130238	3877	LOC100130238	uncharacterized LOC100130238	Up in A1siRNA	Up in A2siRNA	Up in A3siRNA	Up in three siRNAs	1.3878	-0.192707	-0.335732	-1.00044	-1.43299	-0.583949	-0.812042	0.496434	0.452781	0.18196	0.841925	0.971315	0.819768	0.815382	0.712314
9537	3648	TP53I11	tumor protein p53 inducible protein 11	Up in A1siRNA	Up in A2siRNA	Up in A3siRNA	Up in three siRNAs	1.38619	3.94648	3.95049	3.86825	3.87243	3.91925	3.93435	5.1876	5.24378	5.41244	5.16635	5.33105	5.42217	5.30306	5.34472
4858	1877	NOVA2	NOVA alternative splicing regulator 2	Up in A1siRNA	Up in A2siRNA	Up in A3siRNA	Up in three siRNAs	1.38414	-1.04825	-0.865298	-0.752284	-1.01831	-1.58065	-0.738336	0.496434	0.155389	0.586981	0.704159	0.116835	0.186081	0.374897	0.448134
100506517	1223	NA	NA	Up in A1siRNA	Up in A2siRNA	Up in A3siRNA	Up in three siRNAs	1.38292	0.118654	0.6632	0.322366	0.190529	0.164735	0.0666189	1.61139	1.45368	1.29392	1.71997	1.63217	1.71762	2.01578	1.65365
9762	5247	LZTS3	leucine zipper tumor suppressor family member 3	Up in A1siRNA	Up in A2siRNA	Up in A3siRNA	Up in three siRNAs	1.38256	1.96935	1.95081	1.74227	1.94653	1.52394	1.80545	3.52886	3.09949	3.36397	2.92055	2.93667	3.25302	3.34423	3.19813
285195	3627	SLC9A9	solute carrier family 9 member A9	Up in A1siRNA	Up in A2siRNA	Up in A3siRNA	Up in three siRNAs	1.38192	0.729254	0.89334	0.555114	0.958162	0.998813	0.691096	2.30172	2.40289	2.11135	2.08445	2.11322	2.24884	2.14222	2.08505
6590	598	SLPI	secretory leukocyte peptidase inhibitor	Up in A1siRNA	Up in A2siRNA	Up in A3siRNA	Up in three siRNAs	1.3818	3.58677	3.71336	3.63759	3.73887	3.94781	3.82918	5.4003	5.37144	5.37138	4.71406	4.78997	5.12518	5.0973	5.1229
100505479	266	NA	NA	Up in A1siRNA	Up in A2siRNA	Up in A3siRNA	Up in three siRNAs	1.38053	-1.04825	-1.12772	-1.6794	-1.2108	-3.02862	-1.35682	-0.0737048	-0.389944	0.18196	-0.298734	-0.390144	-0.0613047	-0.695126	0.169141
51390	1385	AIG1	androgen induced 1	Up in A1siRNA	Up in A2siRNA	Up in A3siRNA	Up in three siRNAs	1.37979	4.58304	4.54673	4.52456	4.5333	4.70327	4.61551	6.13665	6.10041	6.084	5.74873	5.75753	5.91403	5.97661	5.99556
79956	5341	ERMP1	endoplasmic reticulum metallopeptidase 1	Up in A1siRNA	Up in A2siRNA	Up in A3siRNA	Up in three siRNAs	1.37901	6.54393	6.50135	6.47371	6.56229	6.56437	6.47575	8.10964	8.16577	8.06892	7.61871	7.59302	7.88035	7.88387	7.87365
6302	1740	TSPAN31	tetraspanin 31	Up in A1siRNA	Up in A2siRNA	Up in A3siRNA	Up in three siRNAs	1.37893	3.99632	3.96461	4.07244	3.95219	4.10826	3.92019	5.56774	5.54986	5.50684	5.20389	5.173	5.31038	5.33761	5.4008
3750	4720	KCND1	potassium voltage-gated channel subfamily D member 1	Up in A1siRNA	Up in A2siRNA	Up in A3siRNA	Up in three siRNAs	1.37862	-1.141	-0.713603	-1.09365	-0.930912	-0.583949	-0.361116	0.771273	0.754775	0.779536	0.146405	0.264464	0.259937	0.737393	0.882876
91768	5221	CABLES1	Cdk5 and Abl enzyme substrate 1	Up in A1siRNA	Up in A2siRNA	Up in A3siRNA	Up in three siRNAs	1.37832	6.63328	6.5755	6.55944	6.599	6.6693	6.60216	8.28679	8.25426	8.22864	7.65375	7.62582	7.96612	7.93043	7.93231
489	4857	ATP2A3	ATPase sarcoplasmic/endoplasmic reticulum Ca2+ transporting 3	Up in A1siRNA	Up in A2siRNA	Up in A3siRNA	Up in three siRNAs	1.37753	1.03505	1.28431	0.931378	1.02526	0.908686	0.794047	2.35835	2.03894	2.38961	2.66236	2.62451	2.47501	2.16225	2.28089
8633	9879	UNC5C	unc-5 netrin receptor C	Up in A1siRNA	Up in A2siRNA	Up in A3siRNA	Up in three siRNAs	1.37575	0.0363337	0.389248	-0.141804	0.440433	0.598627	0.491107	1.48146	1.86052	1.81735	1.76224	1.68554	1.4756	1.61174	1.73015
63874	2509	ABHD4	abhydrolase domain containing 4	Up in A1siRNA	Up in A2siRNA	Up in A3siRNA	Up in three siRNAs	1.37514	5.14237	5.14661	5.11995	5.09697	5.14444	5.06609	6.63857	6.62401	6.63021	6.22489	6.34971	6.50753	6.53444	6.44698
2589	3838	GALNT1	polypeptide N-acetylgalactosaminyltransferase 1	Up in A1siRNA	Up in A2siRNA	Up in A3siRNA	Up in three siRNAs	1.37485	7.87076	7.85765	7.83589	7.86688	7.95772	7.8431	9.21889	9.31703	9.20853	9.24775	9.21418	9.24154	9.27615	9.25078
283130	2286	SLC25A45	solute carrier family 25 member 45	Up in A1siRNA	Up in A2siRNA	Up in A3siRNA	Up in three siRNAs	1.37273	1.39026	1.35467	1.30451	1.1903	1.08364	1.41113	2.73853	2.60534	2.84821	2.41986	2.45041	2.8061	2.71702	2.70906
51088	7984	KLHL5	kelch like family member 5	Up in A1siRNA	Up in A2siRNA	Up in A3siRNA	Up in three siRNAs	1.37271	8.35452	8.34189	8.34657	8.35633	8.4468	8.27566	9.83144	9.93454	9.82154	9.55666	9.49765	9.71663	9.73353	9.71872
285175	13562	UNC80	unc-80 homolog, NALCN channel complex subunit	Up in A1siRNA	Up in A2siRNA	Up in A3siRNA	Up in three siRNAs	1.37129	1.23283	0.845276	0.728503	0.653372	0.735999	0.551131	2.21239	2.21761	2.23856	1.83005	1.99134	2.33679	2.18201	2.29102
4086	3120	SMAD1	SMAD family member 1	Up in A1siRNA	Up in A2siRNA	Up in A3siRNA	Up in three siRNAs	1.37092	5.75532	5.81269	5.68926	5.75376	5.88926	5.73913	7.30098	7.34401	7.25638	6.95948	6.87487	7.13863	7.1459	7.133
79671	3744	NLRX1	NLR family member X1	Up in A1siRNA	Up in A2siRNA	Up in A3siRNA	Up in three siRNAs	1.36955	3.50496	3.37548	3.30016	3.33821	3.24357	3.31385	4.86009	4.62626	4.97861	4.61759	4.59801	4.75397	4.6879	4.60232
27034	2204	ACAD8	acyl-CoA dehydrogenase family member 8	Up in A1siRNA	Up in A2siRNA	Up in A3siRNA	Up in three siRNAs	1.36847	3.61186	3.53169	3.46039	3.6209	3.42113	3.69261	5.04538	5.04086	5.07093	4.76346	4.77773	4.89248	4.86184	4.94654
221395	6022	ADGRF5	adhesion G protein-coupled receptor F5	Up in A1siRNA	Up in A2siRNA	Up in A3siRNA	Up in three siRNAs	1.36671	0.502752	0.211081	0.00029115	0.838887	0.509453	0.107172	1.85387	2.1977	1.94911	1.48778	1.53372	1.7436	1.52156	1.53923
29995	1734	LMCD1	LIM and cysteine rich domains 1	Up in A1siRNA	Up in A2siRNA	Up in A3siRNA	Up in three siRNAs	1.36479	1.21423	0.984914	1.12997	1.04696	0.539794	0.958225	2.62002	2.55928	2.48744	1.95679	2.0837	2.30225	2.44993	2.29102
4300	3439	MLLT3	MLLT3, super elongation complex subunit	Up in A1siRNA	Up in A2siRNA	Up in A3siRNA	Up in three siRNAs	1.36414	3.59038	3.46567	3.61199	3.47251	3.47708	3.32678	4.9927	4.97221	5.03497	4.65733	4.60322	4.79181	4.88915	4.89762
389289	1266	ANXA2R	annexin A2 receptor	Up in A1siRNA	Up in A2siRNA	Up in A3siRNA	Up in three siRNAs	1.36212	2.46249	2.20046	2.16073	2.2845	2.12375	2.22947	3.58135	3.42896	3.7918	3.4974	3.73268	3.53546	3.66176	3.61612
4091	3158	SMAD6	SMAD family member 6	Up in A1siRNA	Up in A2siRNA	Up in A3siRNA	Up in three siRNAs	1.35904	3.11152	3.11163	3.26774	3.03596	2.9815	3.20128	4.54951	4.58854	4.61905	4.29896	4.42244	4.40709	4.45597	4.47694
115399	2774	LRRC56	leucine rich repeat containing 56	Up in A1siRNA	Up in A2siRNA	Up in A3siRNA	Up in three siRNAs	1.35792	-1.87412	-0.787458	-1.1933	-1.11135	-1.45567	-1.25051	-0.0246052	-0.330921	-0.0731107	0.307317	0.687166	0.259937	-0.316775	0.124486
55790	4887	CSGALNACT1	chondroitin sulfate N-acetylgalactosaminyltransferase 1	Up in A1siRNA	Up in A2siRNA	Up in A3siRNA	Up in three siRNAs	1.35773	2.7215	2.83844	2.70827	2.62455	2.66102	2.6962	3.83185	3.99105	4.02146	4.17406	4.24491	4.16667	4.05909	4.03939
8821	4124	INPP4B	inositol polyphosphate-4-phosphatase type II B	Up in A1siRNA	Up in A2siRNA	Up in A3siRNA	Up in three siRNAs	1.35749	3.77622	3.78518	3.71865	3.77181	3.93074	3.75456	5.29303	5.40112	5.30361	4.86069	4.89	5.11775	5.16589	5.14403
65983	3516	GRAMD2B	GRAM domain containing 2B	Up in A1siRNA	Up in A2siRNA	Up in A3siRNA	Up in three siRNAs	1.35741	5.71454	5.65347	5.67167	5.76198	5.72732	5.69242	7.32752	7.38914	7.3376	6.75402	6.68438	7.02109	6.99243	6.98162
113791	2473	PIK3IP1	phosphoinositide-3-kinase interacting protein 1	Up in A1siRNA	Up in A2siRNA	Up in A3siRNA	Up in three siRNAs	1.35627	-0.801184	-1.71083	-1.1933	-0.848507	-1.13495	-1.15151	0.156615	0.235678	0.18196	0.146405	0.0369396	0.330196	0.230542	0.411432
84068	4901	SLC10A7	solute carrier family 10 member 7	Up in A1siRNA	Up in A2siRNA	Up in A3siRNA	Up in three siRNAs	1.35478	3.74092	3.79154	3.74244	3.74552	3.77685	3.71246	5.27476	5.31712	5.25929	4.80617	4.81414	5.16658	5.13201	5.08116
440173	2016	LOC440173	uncharacterized LOC440173	Up in A1siRNA	Up in A2siRNA	Up in A3siRNA	Up in three siRNAs	1.35442	0.562797	1.04997	0.644412	0.595671	0.709551	0.185011	1.95525	2.10455	2.04862	1.76224	1.79888	1.91342	2.15227	2.09666
8292	3366	COLQ	collagen like tail subunit of asymmetric acetylcholinesterase	Up in A1siRNA	Up in A2siRNA	Up in A3siRNA	Up in three siRNAs	1.35309	-1.87412	-1.86222	-0.912894	-2.43155	-1.23414	-0.971815	-0.288742	0.196092	-0.169247	-1.03957	-0.184605	0.108239	-0.110396	-0.0693896
2330	3178	FMO5	flavin containing monooxygenase 5	Up in A1siRNA	Up in A2siRNA	Up in A3siRNA	Up in three siRNAs	1.35277	0.562797	0.389248	0.615256	0.68138	0.812552	0.551131	1.86694	2.20769	2.1517	1.7342	1.73702	2.05499	1.94814	1.93798
4035	14905	LRP1	LDL receptor related protein 1	Up in A1siRNA	Up in A2siRNA	Up in A3siRNA	Up in three siRNAs	1.35209	7.3589	7.29486	7.30223	7.23977	7.0025	7.27177	8.53406	8.46684	8.59223	8.60826	8.72096	8.65412	8.48595	8.71436
6041	4148	RNASEL	ribonuclease L	Up in A1siRNA	Up in A2siRNA	Up in A3siRNA	Up in three siRNAs	1.35096	2.68818	2.50888	2.41874	2.58803	2.66791	2.81725	4.11535	3.9736	3.92581	3.85728	3.89443	3.78412	4.0803	4.09541
43	2957	ACHE	acetylcholinesterase (Cartwright blood group)	Up in A1siRNA	Up in A2siRNA	Up in A3siRNA	Up in three siRNAs	1.34894	1.21423	1.02861	1.63014	1.24762	1.3465	1.31052	2.95595	2.74904	3.04314	2.5462	2.313	2.37884	2.62617	2.54932
65266	4178	WNK4	WNK lysine deficient protein kinase 4	Up in A1siRNA	Up in A2siRNA	Up in A3siRNA	Up in three siRNAs	1.34859	5.07567	5.14537	5.08714	5.16674	4.98681	5.24937	6.72456	6.55527	6.73933	6.19691	6.22906	6.45641	6.38153	6.45376
72	1331	ACTG2	actin, gamma 2, smooth muscle, enteric	Up in A1siRNA	Up in A2siRNA	Up in A3siRNA	Up in three siRNAs	1.34742	-0.349903	-0.451031	-1.1933	-0.433709	-1.04214	-0.537432	0.798814	0.699223	0.779536	0.645144	0.430002	0.74458	0.626383	0.712314
84952	7157	CGNL1	cingulin like 1	Up in A1siRNA	Up in A2siRNA	Up in A3siRNA	Up in three siRNAs	1.34492	2.66782	2.62018	2.49275	2.51986	2.72844	2.63511	4.07368	4.15746	4.02689	3.73879	3.65786	4.00961	3.96241	4.01818
161145	4068	TMEM229B	transmembrane protein 229B	Up in A1siRNA	Up in A2siRNA	Up in A3siRNA	Up in three siRNAs	1.34462	-0.295579	0.092562	-0.244957	-0.0188516	-0.289104	-0.537432	1.20093	1.43679	1.52651	1.12712	1.11443	0.959321	1.04854	0.618823
6277	683	S100A6	S100 calcium binding protein A6	Up in A1siRNA	Up in A2siRNA	Up in A3siRNA	Up in three siRNAs	1.34426	9.70636	9.76749	9.81831	9.81971	9.81077	9.82207	11.3239	11.1892	11.2177	11.0507	10.9669	11.0715	11.1277	11.1327
11094	2755	CACFD1	calcium channel flower domain containing 1	Up in A1siRNA	Up in A2siRNA	Up in A3siRNA	Up in three siRNAs	1.34352	3.30413	3.3369	3.0937	2.99748	2.83014	3.22911	4.48527	4.29731	4.61364	4.52855	4.47075	4.60428	4.38101	4.42265
10916	2289	MAGED2	MAGE family member D2	Up in A1siRNA	Up in A2siRNA	Up in A3siRNA	Up in three siRNAs	1.34252	6.9509	6.90898	6.90415	6.85021	6.89108	6.8909	8.40098	8.39367	8.39177	8.06106	8.03973	8.22356	8.24111	8.18322
2799	5128	GNS	glucosamine (N-acetyl)-6-sulfatase	Up in A1siRNA	Up in A2siRNA	Up in A3siRNA	Up in three siRNAs	1.34089	8.94588	8.91389	8.91176	8.94124	9.00869	8.87748	10.4262	10.4628	10.376	10.0944	10.063	10.2674	10.243	10.2595
2673	8641	GFPT1	glutamine--fructose-6-phosphate transaminase 1	Up in A1siRNA	Up in A2siRNA	Up in A3siRNA	Up in three siRNAs	1.34086	7.21341	7.21732	7.18899	7.26022	7.28733	7.21521	8.7452	8.8679	8.72779	8.30917	8.25283	8.55881	8.54031	8.56819
9902	5983	MRC2	mannose receptor C type 2	Up in A1siRNA	Up in A2siRNA	Up in A3siRNA	Up in three siRNAs	1.34071	6.0084	5.96804	5.93323	5.8386	5.61425	5.98335	7.32782	7.10844	7.38914	7.11402	7.25105	7.26508	7.20021	7.19775
7049	6418	TGFBR3	transforming growth factor beta receptor 3	Up in A1siRNA	Up in A2siRNA	Up in A3siRNA	Up in three siRNAs	1.33958	4.25706	4.13921	4.14309	4.22381	4.29105	4.28303	5.73122	5.71476	5.70628	5.29549	5.3394	5.57829	5.58774	5.54649
727	5465	C5	complement C5	Up in A1siRNA	Up in A2siRNA	Up in A3siRNA	Up in three siRNAs	1.33861	3.62952	3.53927	3.52452	3.65661	3.60455	3.6209	4.90987	4.89087	4.81079	4.9923	4.93615	4.98113	4.95954	4.99541
55890	2434	GPRC5C	G protein-coupled receptor class C group 5 member C	Up in A1siRNA	Up in A2siRNA	Up in A3siRNA	Up in three siRNAs	1.33783	7.38304	7.41265	7.29392	7.27953	7.12107	7.30484	8.70903	8.56407	8.88789	8.58796	8.5619	8.69495	8.54306	8.5472
200942	1985	KLHDC8B	kelch domain containing 8B	Up in A1siRNA	Up in A2siRNA	Up in A3siRNA	Up in three siRNAs	1.33622	3.13149	3.1955	3.11988	3.27987	3.24817	3.3396	4.61681	4.60186	4.78537	4.44018	4.43613	4.66161	4.46407	4.43641
57578	8471	UNC79	unc-79 homolog, NALCN channel complex subunit	Up in A1siRNA	Up in A2siRNA	Up in A3siRNA	Up in three siRNAs	1.3359	-0.349903	-0.865298	-1.41597	-0.559174	-0.794933	-0.889718	0.714563	0.611666	0.142459	0.732784	0.460946	0.223482	0.34014	0.961146
357	7445	SHROOM2	shroom family member 2	Up in A1siRNA	Up in A2siRNA	Up in A3siRNA	Up in three siRNAs	1.33586	2.74112	2.70342	2.62296	2.5276	2.52356	2.46612	4.15318	4.13146	4.27766	3.71029	3.61379	3.82728	3.97663	3.77624
285440	4704	CYP4V2	cytochrome P450 family 4 subfamily V member 2	Up in A1siRNA	Up in A2siRNA	Up in A3siRNA	Up in three siRNAs	1.33474	0.533087	0.092562	0.67299	0.762282	0.627168	0.74349	1.97952	1.98188	2.0271	1.61624	1.79888	1.87867	2.05917	1.91194
79762	2972	C1orf115	chromosome 1 open reading frame 115	Up in A1siRNA	Up in A2siRNA	Up in A3siRNA	Up in three siRNAs	1.3312	4.18247	4.23558	4.06976	4.18276	4.2061	4.24946	5.639	5.71739	5.60275	5.31455	5.31526	5.50234	5.51753	5.54226
79148	2847	MMP28	matrix metallopeptidase 28	Up in A1siRNA	Up in A2siRNA	Up in A3siRNA	Up in three siRNAs	1.32965	-0.465101	-0.335732	-0.141804	-0.930912	-0.186196	-0.361116	1.22143	0.781769	1.4149	0.674953	0.633849	0.981322	0.506113	1.19506
497661	1128	C18orf32	chromosome 18 open reading frame 32	Up in A1siRNA	Up in A2siRNA	Up in A3siRNA	Up in three siRNAs	1.329	4.38938	4.46161	4.52456	4.5935	4.56074	4.47924	5.85116	5.91397	5.84193	5.76441	5.71404	5.81107	5.89514	5.85229
65010	2890	SLC26A6	solute carrier family 26 member 6	Up in A1siRNA	Up in A2siRNA	Up in A3siRNA	Up in three siRNAs	1.32897	3.31726	3.46567	3.41035	3.19499	3.19673	3.43429	4.6625	4.7077	4.78055	4.57474	4.72613	4.59361	4.67051	4.60842
7267	9101	TTC3	tetratricopeptide repeat domain 3	Up in A1siRNA	Up in A2siRNA	Up in A3siRNA	Up in three siRNAs	1.32768	8.34466	8.30849	8.33976	8.37333	8.42665	8.31825	9.70011	9.83098	9.70165	9.61465	9.59	9.64591	9.67033	9.68266
100132183	3099	NA	NA	Up in A1siRNA	Up in A2siRNA	Up in A3siRNA	Up in three siRNAs	1.32758	-0.727412	-1.57383	-0.830355	-0.696599	-0.794933	-0.204021	0.496434	0.418791	0.80506	0.344889	0.299126	0.795138	0.506113	0.518851
5793	6648	PTPRG	protein tyrosine phosphatase, receptor type G	Up in A1siRNA	Up in A2siRNA	Up in A3siRNA	Up in three siRNAs	1.32679	4.50293	4.35624	4.45837	4.4983	4.46517	4.42012	5.89249	5.9132	5.9082	5.62343	5.53748	5.80183	5.70932	5.82987
23417	2195	MLYCD	malonyl-CoA decarboxylase	Up in A1siRNA	Up in A2siRNA	Up in A3siRNA	Up in three siRNAs	1.32638	1.3224	1.00693	0.907525	1.1306	1.16375	1.20237	2.43933	2.44571	2.54916	2.45465	2.34653	2.57967	2.5137	2.26039
84958	1966	SYTL1	synaptotagmin like 1	Up in A1siRNA	Up in A2siRNA	Up in A3siRNA	Up in three siRNAs	1.32563	1.35673	0.984914	1.34059	1.32067	1.18311	1.32778	2.65811	2.55145	2.84821	2.5053	2.51818	2.60114	2.39172	2.54932
7768	2731	ZNF225	zinc finger protein 225	Up in A1siRNA	Up in A2siRNA	Up in A3siRNA	Up in three siRNAs	1.3254	1.63366	1.59161	1.46019	1.76213	1.95389	1.64945	3.24836	3.09949	2.99405	2.96948	3.02732	2.82447	2.8892	2.95203
4540	1812	ND5	NADH dehydrogenase, subunit 5 (complex I)	Up in A1siRNA	Up in A2siRNA	Up in A3siRNA	Up in three siRNAs	1.32456	8.18622	7.77408	7.71032	7.40452	8.09447	7.68464	8.23007	9.25374	8.84384	9.31577	9.30325	9.28738	9.30994	9.52484
10043	2525	TOM1	target of myb1 membrane trafficking protein	Up in A1siRNA	Up in A2siRNA	Up in A3siRNA	Up in three siRNAs	1.32438	3.28643	3.14179	3.2104	3.15059	3.12349	3.31385	4.74799	4.60564	4.766	4.30136	4.32909	4.57926	4.40433	4.49679
10379	1678	IRF9	interferon regulatory factor 9	Up in A1siRNA	Up in A2siRNA	Up in A3siRNA	Up in three siRNAs	1.3235	3.06037	3.08601	3.11468	3.10995	3.25276	3.16812	4.52498	4.46283	4.56592	4.31088	4.36225	4.50526	4.44375	4.46803
728939	3498	NA	NA	Up in A1siRNA	Up in A2siRNA	Up in A3siRNA	Up in three siRNAs	1.3235	-0.727412	-1.12772	-1.6794	-1.11135	-1.04214	-1.88352	0.113399	-0.167091	0.464189	0.26874	0.192537	0.186081	-0.209899	-0.355324
2517	2122	FUCA1	alpha-L-fucosidase 1	Up in A1siRNA	Up in A2siRNA	Up in A3siRNA	Up in three siRNAs	1.32346	4.34732	4.2518	4.25365	4.23802	4.27084	4.28524	5.7604	5.75619	5.71472	5.46716	5.41345	5.55647	5.55496	5.56018
26249	6806	KLHL3	kelch like family member 3	Up in A1siRNA	Up in A2siRNA	Up in A3siRNA	Up in three siRNAs	1.32173	2.75405	2.7433	2.74911	2.67418	2.58304	2.64891	3.9254	4.17792	4.03501	3.99363	3.993	3.97713	3.93647	4.07209
9906	1430	SLC35E2A	solute carrier family 35 member E2A	Up in A1siRNA	Up in A2siRNA	Up in A3siRNA	Up in three siRNAs	1.32152	1.47082	1.50145	1.34059	1.42375	1.46191	1.79308	2.84143	2.71444	2.75307	2.90176	3.07311	2.8899	2.62617	2.76104
4329	2183	ALDH6A1	aldehyde dehydrogenase 6 family member A1	Up in A1siRNA	Up in A2siRNA	Up in A3siRNA	Up in three siRNAs	1.32114	2.8833	2.9449	2.91382	2.72216	2.90781	2.8594	4.24864	4.1626	4.07227	4.30374	4.27787	4.16906	4.14969	4.16045
282679	2153	AQP11	aquaporin 11	Up in A1siRNA	Up in A2siRNA	Up in A3siRNA	Up in three siRNAs	1.32016	1.71529	1.4701	1.30451	1.66728	1.62646	1.42723	3.04489	2.95873	3.03237	2.60157	2.86906	2.90149	2.71023	2.72411
56659	2517	KCNK13	potassium two pore domain channel subfamily K member 13	Up in A1siRNA	Up in A2siRNA	Up in A3siRNA	Up in three siRNAs	1.31856	-0.243226	-0.865298	-0.192459	-0.0646379	-0.13737	-0.537432	1.39387	1.31272	0.972101	0.815404	0.90535	1.00299	0.597242	0.828232
51527	2072	GSKIP	GSK3B interacting protein	Up in A1siRNA	Up in A2siRNA	Up in A3siRNA	Up in three siRNAs	1.31791	5.89033	5.93111	5.85432	5.87771	5.97225	5.79528	7.40265	7.47951	7.37802	6.99019	6.85753	7.1623	7.21167	7.15606
65981	4485	CAPRIN2	caprin family member 2	Up in A1siRNA	Up in A2siRNA	Up in A3siRNA	Up in three siRNAs	1.31741	5.07696	5.07027	5.10822	5.01129	5.05405	5.05835	6.59702	6.59481	6.54141	6.03178	6.20241	6.39166	6.38153	6.30413
56998	2995	CTNNBIP1	catenin beta interacting protein 1	Up in A1siRNA	Up in A2siRNA	Up in A3siRNA	Up in three siRNAs	1.3164	4.6259	4.66739	4.691	4.66362	4.56444	4.6858	6.11969	6.12235	6.12385	5.78249	5.71484	5.92755	5.95953	5.97841
51351	6404	ZNF117	zinc finger protein 117	Up in A1siRNA	Up in A2siRNA	Up in A3siRNA	Up in three siRNAs	1.31638	2.30439	1.90466	2.03427	2.41534	2.32879	2.08467	3.0217	3.35899	3.15654	3.78736	3.77331	3.67023	3.49404	3.6984
79098	5502	C1orf116	chromosome 1 open reading frame 116	Up in A1siRNA	Up in A2siRNA	Up in A3siRNA	Up in three siRNAs	1.31382	0.648425	0.89334	0.88327	0.62481	0.709551	1.02324	2.42172	2.27573	2.2937	1.80331	1.9807	2.06533	2.1219	1.92501
353355	2782	ZNF233	zinc finger protein 233	Up in A1siRNA	Up in A2siRNA	Up in A3siRNA	Up in three siRNAs	1.31283	-0.526344	0.00776929	0.00029115	0.110385	-0.186196	-0.0180759	1.64212	1.13572	1.10134	0.967674	0.94966	1.37947	1.21125	1.29918
100129792	3491	CCDC152	coiled-coil domain containing 152	Up in A1siRNA	Up in A2siRNA	Up in A3siRNA	Up in three siRNAs	1.31272	3.09636	2.9449	3.17087	3.09961	3.27096	2.95137	4.38889	4.43759	4.44327	4.47237	4.29514	4.35959	4.458	4.35902
7955	5345	RNF217-AS1	RNF217 antisense RNA 1 (head to head)	Up in A1siRNA	Up in A2siRNA	Up in A3siRNA	Up in three siRNAs	1.31272	-1.58636	-0.865298	-1.09365	-1.84755	-1.58065	-1.15151	-0.347911	0.0258988	0.220409	-0.483948	-0.137491	-0.0170145	-0.110396	0.518851
627	7731	BDNF	brain derived neurotrophic factor	Up in A1siRNA	Up in A2siRNA	Up in A3siRNA	Up in three siRNAs	1.30905	3.48182	3.50487	3.55938	3.69833	3.54596	3.73204	5.01635	4.98243	4.96735	4.67955	4.63748	4.87495	4.98929	5.02152
10257	6252	ABCC4	ATP binding cassette subfamily C member 4	Up in A1siRNA	Up in A2siRNA	Up in A3siRNA	Up in three siRNAs	1.30677	6.0225	6.08778	6.10627	6.0581	6.15179	6.00765	7.5941	7.68539	7.54473	7.14164	7.06499	7.32599	7.33733	7.3388
79794	2775	C12orf49	chromosome 12 open reading frame 49	Up in A1siRNA	Up in A2siRNA	Up in A3siRNA	Up in three siRNAs	1.30642	5.90636	6.01361	5.93912	5.95431	6.09928	5.94261	7.40237	7.45744	7.39362	7.15161	7.08593	7.2876	7.23018	7.24967
285368	3761	PRRT3	proline rich transmembrane protein 3	Up in A1siRNA	Up in A2siRNA	Up in A3siRNA	Up in three siRNAs	1.30585	1.47082	1.45416	1.02303	1.1903	0.976804	1.02324	2.72424	2.44571	2.77261	2.5218	2.04338	2.6637	2.33988	2.45328
162394	4654	SLFN5	schlafen family member 5	Up in A1siRNA	Up in A2siRNA	Up in A3siRNA	Up in three siRNAs	1.30475	5.85775	5.76988	5.79948	5.80558	5.89587	5.66721	7.16507	7.25771	7.14336	7.0053	6.96566	7.10208	7.06373	7.12947
101	3301	ADAM8	ADAM metallopeptidase domain 8	Up in A1siRNA	Up in A2siRNA	Up in A3siRNA	Up in three siRNAs	1.30425	1.33966	1.35467	1.41014	1.00324	0.954453	1.20237	2.61228	2.55145	2.7266	2.69182	2.3045	2.54316	2.33988	2.3504
100463486	1290	MTRNR2L8	MT-RNR2 like 8	Up in A1siRNA	Up in A2siRNA	Up in A3siRNA	Up in three siRNAs	1.30044	4.11889	4.00072	3.79863	3.56185	4.15801	3.90302	4.85354	5.24862	5.4269	5.27496	5.24699	5.37621	5.26882	5.09569
83464	4193	APH1B	aph-1 homolog B, gamma-secretase subunit	Up in A1siRNA	Up in A2siRNA	Up in A3siRNA	Up in three siRNAs	1.30027	4.4991	4.56539	4.49285	4.62629	4.53273	4.41407	5.87238	5.98972	5.84039	5.69428	5.6725	5.77531	5.86642	5.86507
58473	2892	PLEKHB1	pleckstrin homology domain containing B1	Up in A1siRNA	Up in A2siRNA	Up in A3siRNA	Up in three siRNAs	1.29829	2.50136	2.75636	2.64476	2.33827	2.60473	2.66258	4.09605	3.90159	3.97162	3.59028	3.75782	3.87507	4.02119	3.85009
100463488	1121	MTRNR2L10	MT-RNR2 like 10	Up in A1siRNA	Up in A2siRNA	Up in A3siRNA	Up in three siRNAs	1.29721	-1.24012	-1.03484	-1.09365	-1.11135	-1.45567	-1.47158	-0.231904	0.070366	0.101845	0.381508	0.116835	0.330196	0.15256	-0.42
7100	4267	TLR5	toll like receptor 5	Up in A1siRNA	Up in A2siRNA	Up in A3siRNA	Up in three siRNAs	1.29698	-0.801184	-0.178412	-1.00044	-0.848507	-0.954948	-0.971815	0.529688	0.699223	0.557249	0.645144	0.332975	0.522514	0.374897	0.373772
10608	3773	MXD4	MAX dimerization protein 4	Up in A1siRNA	Up in A2siRNA	Up in A3siRNA	Up in three siRNAs	1.29561	4.69796	4.83519	4.71008	4.57868	4.38388	4.73839	6.12853	5.94788	6.3153	5.8012	5.75986	5.96667	5.81988	5.88445
955	2762	ENTPD6	ectonucleoside triphosphate diphosphohydrolase 6 (putative)	Up in A1siRNA	Up in A2siRNA	Up in A3siRNA	Up in three siRNAs	1.29546	6.7879	6.81385	6.80151	6.68668	6.74165	6.84143	8.17415	8.04546	8.21799	7.98706	8.02783	8.07291	8.05656	8.01242
55788	2308	LMBRD1	LMBR1 domain containing 1	Up in A1siRNA	Up in A2siRNA	Up in A3siRNA	Up in three siRNAs	1.29379	3.69471	3.93622	3.91984	3.80083	3.88124	3.783	5.27108	5.36699	5.20639	4.86716	4.96477	5.09271	5.0973	5.17173
64207	4149	IRF2BPL	interferon regulatory factor 2 binding protein like	Up in A1siRNA	Up in A2siRNA	Up in A3siRNA	Up in three siRNAs	1.29285	5.69455	5.75451	5.66279	5.63794	5.53739	5.72698	7.07783	6.96456	7.17674	6.91607	6.7864	6.94617	6.86336	6.9639
57211	6961	ADGRG6	adhesion G protein-coupled receptor G6	Up in A1siRNA	Up in A2siRNA	Up in A3siRNA	Up in three siRNAs	1.29183	7.75207	7.72387	7.73404	7.77543	7.74693	7.65823	9.17507	9.24702	9.13583	8.75165	8.80372	9.00547	9.0275	9.04247
729603	3131	LOC729603	calcineurin like EF-hand protein 1 pseudogene	Up in A1siRNA	Up in A2siRNA	Up in A3siRNA	Up in three siRNAs	1.29035	0.3746	0.13316	0.0447075	-0.495078	0.164735	0.396112	1.35729	1.43679	1.34701	1.45379	1.09483	1.46002	1.45814	1.53923
90246	2761	LOC90246	uncharacterized LOC90246	Up in A1siRNA	Up in A2siRNA	Up in A3siRNA	Up in three siRNAs	1.29014	3.15118	3.1167	3.30473	3.12022	3.01968	3.00601	4.39567	4.56154	4.5281	4.17145	4.20891	4.44717	4.44783	4.51852
114796	6063	PSMG3-AS1	PSMG3 antisense RNA 1 (head to head)	Up in A1siRNA	Up in A2siRNA	Up in A3siRNA	Up in three siRNAs	1.2899	1.94699	1.74356	1.90772	1.78812	1.9081	2.26574	3.3909	3.42896	3.25243	3.05698	2.98004	3.22102	3.33984	3.06268
8644	1224	AKR1C3	aldo-keto reductase family 1 member C3	Up in A1siRNA	Up in A2siRNA	Up in A3siRNA	Up in three siRNAs	1.28946	2.57611	2.68987	2.72201	2.63175	2.93089	2.75481	4.34052	4.29263	3.98563	3.80094	3.71674	3.91847	3.97096	4.03034
54207	8178	KCNK10	potassium two pore domain channel subfamily K member 10	Up in A1siRNA	Up in A2siRNA	Up in A3siRNA	Up in three siRNAs	1.28825	3.61186	3.367	3.61568	3.47651	3.60455	3.46971	5.01782	4.99402	4.90822	4.62715	4.5805	4.76193	4.84799	4.76208
2334	13887	AFF2	AF4/FMR2 family member 2	Up in A1siRNA	Up in A2siRNA	Up in A3siRNA	Up in three siRNAs	1.28613	4.9365	5.01567	5.06035	5.00576	4.9702	4.95105	6.23065	6.35639	6.226	6.29435	6.26676	6.29505	6.23196	6.30725
100506007	814	RTCA-AS1	RTCA antisense RNA 1	Up in A1siRNA	Up in A2siRNA	Up in A3siRNA	Up in three siRNAs	1.283	-0.801184	-1.3336	-1.30034	-0.696599	-0.650906	-0.668213	0.462395	0.781769	0.18196	0.26874	0.332975	0.364083	0.230542	0.373772
728661	6003	SLC35E2B	solute carrier family 35 member E2B	Up in A1siRNA	Up in A2siRNA	Up in A3siRNA	Up in three siRNAs	1.28084	6.70289	6.72658	6.62353	6.70257	6.69775	6.66038	7.8765	7.90827	7.93155	8.01719	8.03941	8.03018	7.94983	7.97872
8013	6314	NR4A3	nuclear receptor subfamily 4 group A member 3	Up in A1siRNA	Up in A2siRNA	Up in A3siRNA	Up in three siRNAs	1.28003	0.648425	0.6632	0.459923	0.407275	0.885246	0.768989	2.11715	1.69998	1.72676	1.80331	1.95919	1.8669	2.20151	1.97617
150244	2548	ZDHHC8P1	zinc finger DHHC-type containing 8 pseudogene 1	Up in A1siRNA	Up in A2siRNA	Up in A3siRNA	Up in three siRNAs	1.27975	0.675874	0.517463	-0.244957	0.535565	0.478459	0.491107	1.78668	1.71406	1.97182	1.64665	1.81094	1.55109	1.50596	1.52212
1295	2658	COL8A1	collagen type VIII alpha 1 chain	Up in A1siRNA	Up in A2siRNA	Up in A3siRNA	Up in three siRNAs	1.27815	3.09128	2.88673	2.86511	2.91732	2.761	2.716	4.04234	3.91384	3.92581	4.31325	4.42832	4.13512	4.20868	4.2411
2766	1515	GMPR	guanosine monophosphate reductase	Up in A1siRNA	Up in A2siRNA	Up in A3siRNA	Up in three siRNAs	1.27766	2.60495	2.45385	2.31376	2.66017	2.50829	2.54204	4.01031	3.93804	4.0749	3.50986	3.51404	3.71359	3.84646	3.72481
23414	4480	ZFPM2	zinc finger protein, FOG family member 2	Up in A1siRNA	Up in A2siRNA	Up in A3siRNA	Up in three siRNAs	1.27372	5.29511	5.29712	5.30935	5.37616	5.29989	5.26737	6.66313	6.72177	6.61722	6.39069	6.44033	6.61829	6.58356	6.61477
3480	11242	IGF1R	insulin like growth factor 1 receptor	Up in A1siRNA	Up in A2siRNA	Up in A3siRNA	Up in three siRNAs	1.27223	5.47287	5.46456	5.40082	5.44517	5.48475	5.46071	6.9104	6.90902	6.89228	6.47676	6.47863	6.69102	6.68226	6.77594
84627	13203	ZNF469	zinc finger protein 469	Up in A1siRNA	Up in A2siRNA	Up in A3siRNA	Up in three siRNAs	1.26738	4.58123	4.57094	4.71696	4.61544	4.05674	4.47538	5.78815	5.64297	5.86638	5.72844	5.82003	5.76425	5.64581	5.90523
3689	3143	ITGB2	integrin subunit beta 2	Up in A1siRNA	Up in A2siRNA	Up in A3siRNA	Up in three siRNAs	1.26612	1.91279	2.09137	1.659	1.63899	1.38043	2.01178	3.17669	3.07787	3.26168	2.82408	2.98004	2.93005	3.07506	3.06268
6773	4551	STAT2	signal transducer and activator of transcription 2	Up in A1siRNA	Up in A2siRNA	Up in A3siRNA	Up in three siRNAs	1.26404	5.2073	5.16875	5.25012	5.23683	5.28429	5.21383	6.59063	6.58766	6.56868	6.28894	6.41684	6.46814	6.45646	6.54976
3728	3508	JUP	junction plakoglobin	Up in A1siRNA	Up in A2siRNA	Up in A3siRNA	Up in three siRNAs	1.26218	4.29517	4.27466	4.25129	4.28213	4.11835	4.37308	5.59745	5.42593	5.81392	5.38049	5.46968	5.6192	5.43656	5.48048
6304	5619	SATB1	SATB homeobox 1	Up in A1siRNA	Up in A2siRNA	Up in A3siRNA	Up in three siRNAs	1.26161	4.3748	4.40471	4.3184	4.38578	4.41285	4.38962	5.57174	5.65762	5.64311	5.55093	5.59877	5.70268	5.67051	5.74576
9037	11808	SEMA5A	semaphorin 5A	Up in A1siRNA	Up in A2siRNA	Up in A3siRNA	Up in three siRNAs	1.25931	2.5688	2.46184	2.65912	2.42365	2.43754	2.17328	3.60103	3.82904	3.81397	3.71747	3.68105	3.6904	3.67925	3.69459
100507238	1553	NA	NA	Up in A1siRNA	Up in A2siRNA	Up in A3siRNA	Up in three siRNAs	1.2584	-0.295579	-0.129566	-0.540611	0.407275	0.787483	0.396112	1.49835	1.43679	1.08059	1.27069	1.2086	1.18464	1.56735	1.65365
100132581	930	NA	NA	Up in A1siRNA	Up in A2siRNA	Up in A3siRNA	Up in three siRNAs	1.25389	0.118654	-0.451031	0.00029115	-0.111925	0.0429176	-0.537432	1.15904	1.2561	0.972101	0.788386	0.992649	1.34595	1.30435	0.961146
135932	2363	TMEM139	transmembrane protein 139	Up in A1siRNA	Up in A2siRNA	Up in A3siRNA	Up in three siRNAs	1.25378	0.471765	0.635206	0.615256	0.68138	0.787483	0.185011	2.10617	2.01639	1.90257	1.48778	1.73702	1.7436	1.62624	1.91194
63951	2302	DMRTA1	DMRT like family A1	Up in A1siRNA	Up in A2siRNA	Up in A3siRNA	Up in three siRNAs	1.25283	2.09667	2.24745	2.3318	2.34704	2.48509	2.29237	3.64722	3.61682	3.81397	3.45508	3.44607	3.43142	3.41274	3.5999
5834	4131	PYGB	glycogen phosphorylase B	Up in A1siRNA	Up in A2siRNA	Up in A3siRNA	Up in three siRNAs	1.25273	8.8955	8.9021	8.85618	8.82865	8.8179	8.92619	10.3441	10.2464	10.3814	9.918	9.89957	10.118	10.0376	10.0455
23135	6704	KDM6B	lysine demethylase 6B	Up in A1siRNA	Up in A2siRNA	Up in A3siRNA	Up in three siRNAs	1.25225	3.67444	3.52026	3.76252	3.47651	3.42113	3.76727	4.886	4.77305	4.93737	4.81791	4.91815	4.82716	4.83401	4.85384
100506918	2617	NA	NA	Up in A1siRNA	Up in A2siRNA	Up in A3siRNA	Up in three siRNAs	1.24985	-0.243226	0.13316	-0.0455362	-0.160815	0.0429176	-0.108055	1.26157	1.31272	1.16186	0.760853	1.44364	1.08656	1.26783	1.19506
389524	3585	GTF2IRD2B	GTF2I repeat domain containing 2B	Up in A1siRNA	Up in A2siRNA	Up in A3siRNA	Up in three siRNAs	1.24959	1.91279	1.97335	1.90772	2.04683	2.13373	2.20165	3.23834	3.19295	3.02696	3.52221	3.26066	3.27545	3.2207	3.49418
22829	6276	NLGN4Y	neuroligin 4 Y-linked	Up in A1siRNA	Up in A2siRNA	Up in A3siRNA	Up in three siRNAs	1.24925	0.901912	1.00693	0.701013	0.472845	0.598627	0.935884	2.18133	2.11521	2.0379	1.7342	2.01238	1.92481	1.93656	2.20785
29994	8145	BAZ2B	bromodomain adjacent to zinc finger domain 2B	Up in A1siRNA	Up in A2siRNA	Up in A3siRNA	Up in three siRNAs	1.24894	4.23185	4.35838	4.35854	4.34258	4.33064	4.32876	5.68861	5.6998	5.5252	5.36343	5.49793	5.55464	5.62521	5.6377
26011	13548	TENM4	teneurin transmembrane protein 4	Up in A1siRNA	Up in A2siRNA	Up in A3siRNA	Up in three siRNAs	1.24667	6.04175	6.01903	6.09509	6.0911	5.97711	5.97994	7.36572	7.43237	7.38993	7.07857	7.0915	7.28595	7.24346	7.35792
57804	953	POLD4	DNA polymerase delta 4, accessory subunit	Up in A1siRNA	Up in A2siRNA	Up in A3siRNA	Up in three siRNAs	1.24379	4.41811	4.50286	4.42306	4.4027	4.39013	4.50982	5.84622	5.74337	5.95456	5.54489	5.49887	5.60067	5.6342	5.65644
2762	1672	GMDS	GDP-mannose 4,6-dehydratase	Up in A1siRNA	Up in A2siRNA	Up in A3siRNA	Up in three siRNAs	1.24284	5.11756	5.11149	4.98542	5.11505	5.17376	5.1029	6.43753	6.3292	6.35472	6.34796	6.35692	6.26286	6.34145	6.3203
10900	2433	RUNDC3A	RUN domain containing 3A	Up in A1siRNA	Up in A2siRNA	Up in A3siRNA	Up in three siRNAs	1.24248	-0.727412	-0.512331	-0.912894	-0.21142	-0.954948	-1.15151	0.771273	0.611666	0.879029	0.307317	0.460946	0.461213	0.506113	-0.018424
100507291	967	LOC100507291	uncharacterized LOC100507291	Up in A1siRNA	Up in A2siRNA	Up in A3siRNA	Up in three siRNAs	1.24127	-0.349903	-0.947579	-0.244957	-0.770555	-0.650906	-1.15151	0.625085	0.781769	0.879029	0.943386	0.155183	0.0676844	0.34014	0.650665
100506482	2086	NA	NA	Up in A1siRNA	Up in A2siRNA	Up in A3siRNA	Up in three siRNAs	1.24034	3.57953	3.72004	3.71522	3.59536	3.63999	3.62789	4.78461	4.88154	4.80447	5.01724	4.98088	4.86167	4.87708	4.88597
7011	10694	TEP1	telomerase associated protein 1	Up in A1siRNA	Up in A2siRNA	Up in A3siRNA	Up in three siRNAs	1.23971	5.20259	5.16386	5.15582	5.1803	5.04482	5.21847	6.47482	6.47949	6.45184	6.19755	6.35744	6.40393	6.41166	6.42873
9651	4837	PLCH2	phospholipase C eta 2	Up in A1siRNA	Up in A2siRNA	Up in A3siRNA	Up in three siRNAs	1.23875	-0.657229	-0.643346	-1.09365	-1.11135	-1.34066	-0.601341	0.427534	-0.0199828	0.18196	0.41722	0.520913	0.259937	0.34014	0.518851
6609	2472	SMPD1	sphingomyelin phosphodiesterase 1	Up in A1siRNA	Up in A2siRNA	Up in A3siRNA	Up in three siRNAs	1.23633	5.4923	5.54857	5.52653	5.47548	5.51942	5.67482	6.92571	6.79109	6.93083	6.61965	6.71679	6.78587	6.72077	6.71606
284521	1884	OR2L13	olfactory receptor family 2 subfamily L member 13	Up in A1siRNA	Up in A2siRNA	Up in A3siRNA	Up in three siRNAs	1.23366	-0.590303	-0.576352	-0.912894	-0.626251	-0.872723	-0.601341	0.355177	0.274207	0.220409	0.991561	0.788229	0.609843	0.374897	0.681819
2022	3196	ENG	endoglin	Up in A1siRNA	Up in A2siRNA	Up in A3siRNA	Up in three siRNAs	1.23237	0.270415	0.172647	-0.678222	0.110385	-0.289104	0.363005	1.31976	1.43679	1.4149	0.943386	1.45905	1.22207	0.959749	1.03539
6253	2284	RTN2	reticulon 2	Up in A1siRNA	Up in A2siRNA	Up in A3siRNA	Up in three siRNAs	1.23148	3.33028	3.44969	3.37599	3.4236	3.24817	3.41422	4.63412	4.61129	4.77249	4.5688	4.51934	4.63062	4.6476	4.45682
8941	2480	CDK5R2	cyclin dependent kinase 5 regulatory subunit 2	Up in A1siRNA	Up in A2siRNA	Up in A3siRNA	Up in three siRNAs	1.23126	-0.295579	0.355332	0.358004	-0.696599	0.0429176	-0.0180759	1.26157	1.00437	1.44768	1.25104	0.836224	1.27647	0.982465	1.45157
147650	1964	SPACA6	sperm acrosome associated 6	Up in A1siRNA	Up in A2siRNA	Up in A3siRNA	Up in three siRNAs	1.23122	0.533087	0.635206	0.977933	0.190529	0.569511	1.08546	1.7017	1.9103	1.86666	1.84324	1.83476	1.89035	2.11163	2.01339
80307	6579	FER1L4	fer-1 like family member 4, pseudogene	Up in A1siRNA	Up in A2siRNA	Up in A3siRNA	Up in three siRNAs	1.23075	-0.143897	0.172647	-0.244957	-0.111925	-0.721123	0.22241	0.852366	1.40242	1.05953	0.815404	1.05482	0.981322	1.00483	1.57286
168374	3114	ZNF92	zinc finger protein 92	Up in A1siRNA	Up in A2siRNA	Up in A3siRNA	Up in three siRNAs	1.22819	4.44628	4.31272	4.46656	4.41734	4.53273	4.27638	5.50538	5.80963	5.56496	5.60902	5.5293	5.72323	5.66876	5.68459
4054	4702	LTBP3	latent transforming growth factor beta binding protein 3	Up in A1siRNA	Up in A2siRNA	Up in A3siRNA	Up in three siRNAs	1.22691	5.75613	5.85881	5.72808	5.73634	5.47595	5.80533	7.12449	6.92045	7.22067	6.81427	6.85789	6.93775	6.85646	6.89745
100505487	6675	NA	NA	Up in A1siRNA	Up in A2siRNA	Up in A3siRNA	Up in three siRNAs	1.22631	4.01256	3.93908	3.90486	3.975	3.97305	3.97326	5.11687	5.19692	5.17492	5.1781	5.26135	5.10528	5.18805	5.2927
4549	954	RNR1	s-rRNA	Up in A1siRNA	Up in A2siRNA	Up in A3siRNA	Up in three siRNAs	1.22522	7.28172	7.29122	7.29535	7.11086	7.44968	7.13199	8.15713	8.5637	8.47276	8.57826	8.46171	8.53414	8.52407	8.59107
4041	5128	LRP5	LDL receptor related protein 5	Up in A1siRNA	Up in A2siRNA	Up in A3siRNA	Up in three siRNAs	1.22387	7.39676	7.40387	7.36159	7.27609	7.07325	7.37606	8.74818	8.50036	8.87581	8.40844	8.38715	8.5509	8.38991	8.44706
10765	6383	KDM5B	lysine demethylase 5B	Up in A1siRNA	Up in A2siRNA	Up in A3siRNA	Up in three siRNAs	1.22335	6.35148	6.32036	6.29219	6.31265	6.41636	6.36201	7.70561	7.7434	7.68858	7.40635	7.40019	7.54584	7.51825	7.51861
57540	5214	DISP3	dispatched RND transporter family member 3	Up in A1siRNA	Up in A2siRNA	Up in A3siRNA	Up in three siRNAs	1.22329	-1.34656	-1.86222	-1.1933	-1.11135	-1.23414	-1.05887	-0.541542	-0.274219	-0.27225	0.188346	-0.137491	0.223482	-0.0631056	0.254506
3140	7860	MR1	major histocompatibility complex, class I-related	Up in A1siRNA	Up in A2siRNA	Up in A3siRNA	Up in three siRNAs	1.22234	2.77958	2.86279	2.84013	2.92905	2.73501	2.81725	3.94093	4.03939	3.94028	4.19479	4.0778	4.06474	4.0908	4.04838
643699	2184	GOLGA8N	golgin A8 family member N	Up in A1siRNA	Up in A2siRNA	Up in A3siRNA	Up in three siRNAs	1.22192	-0.349903	-0.947579	-0.752284	-0.559174	-0.721123	-0.108055	0.593981	0.933915	0.586981	0.188346	0.687166	0.71862	0.626383	0.855813
93210	2687	PGAP3	post-GPI attachment to proteins 3	Up in A1siRNA	Up in A2siRNA	Up in A3siRNA	Up in three siRNAs	1.22113	2.17571	2.45385	2.22969	2.24751	2.09338	2.24772	3.52886	3.49162	3.75299	3.24757	3.32935	3.45126	3.53687	3.36097
2633	3050	GBP1	guanylate binding protein 1	Up in A1siRNA	Up in A2siRNA	Up in A3siRNA	Up in three siRNAs	1.22079	-0.243226	-0.129566	0.170298	-0.770555	-0.458693	-0.537432	0.655531	0.808268	0.902866	0.918682	1.07497	0.71862	1.15237	0.90944
85315	4738	PAQR8	progestin and adipoQ receptor family member 8	Up in A1siRNA	Up in A2siRNA	Up in A3siRNA	Up in three siRNAs	1.22046	2.8232	2.71684	2.67334	2.55813	2.99799	2.70943	4.16116	4.16773	4.08013	3.8475	3.68433	3.91847	3.93647	3.93981
22996	2864	TTC39A	tetratricopeptide repeat domain 39A	Up in A1siRNA	Up in A2siRNA	Up in A3siRNA	Up in three siRNAs	1.22	0.591908	0.795556	0.833503	0.911629	0.509453	1.22097	2.24278	2.1467	1.97182	2.16017	1.96998	1.63676	2.15227	1.96355
9583	2990	ENTPD4	ectonucleoside triphosphate diphosphohydrolase 4	Up in A1siRNA	Up in A2siRNA	Up in A3siRNA	Up in three siRNAs	1.21939	4.45818	4.5373	4.47673	4.43596	4.45326	4.4715	5.77	5.79562	5.67979	5.60225	5.63653	5.7563	5.63151	5.66036
440804	5419	RIMBP3B	RIMS binding protein 3B	Up in A1siRNA	Up in A2siRNA	Up in A3siRNA	Up in three siRNAs	1.21821	0.3746	0.092562	0.459923	0.373337	0.539794	0.185011	1.86694	1.47037	1.67233	1.16962	1.63217	1.49102	1.47426	1.66928
197258	3907	FUK	fucokinase	Up in A1siRNA	Up in A2siRNA	Up in A3siRNA	Up in three siRNAs	1.21782	1.702	1.96213	1.63014	1.69502	1.65446	1.82989	3.16616	3.00528	3.17134	2.88273	2.86906	2.98007	2.90117	2.73157
10693	1898	CCT6B	chaperonin containing TCP1 subunit 6B	Up in A1siRNA	Up in A2siRNA	Up in A3siRNA	Up in three siRNAs	1.21762	-1.58636	-1.44872	-0.752284	-1.31762	-1.23414	-1.47158	0.0688485	0.34831	-0.0731107	0.26874	-0.23331	-0.305782	-0.62477	-0.122222
1831	2808	TSC22D3	TSC22 domain family member 3	Up in A1siRNA	Up in A2siRNA	Up in A3siRNA	Up in three siRNAs	1.21535	3.63302	3.53548	3.49281	3.45233	3.46131	3.4263	4.84695	4.81613	4.83112	4.54277	4.53396	4.6986	4.77343	4.68152
51317	7342	PHF21A	PHD finger protein 21A	Up in A1siRNA	Up in A2siRNA	Up in A3siRNA	Up in three siRNAs	1.2136	4.51438	4.53162	4.68575	4.53905	4.48675	4.5709	5.85363	5.82431	5.79891	5.62247	5.68812	5.77767	5.79764	5.78395
57481	7824	KIAA1210	KIAA1210	Up in A1siRNA	Up in A2siRNA	Up in A3siRNA	Up in three siRNAs	1.21333	-1.72307	-0.576352	-1.09365	-1.2108	-1.23414	-1.25051	0.317591	-0.389944	0.329965	0.103207	-0.283717	-0.0170145	-0.017316	0.212455
3913	5808	LAMB2	laminin subunit beta 2	Up in A1siRNA	Up in A2siRNA	Up in A3siRNA	Up in three siRNAs	1.21149	6.22654	6.21201	6.26017	6.13543	5.97849	6.29612	7.51718	7.33749	7.5605	7.20207	7.37807	7.4559	7.32987	7.38922
440689	2386	HIST2H2BF	histone cluster 2 H2B family member f	Up in A1siRNA	Up in A2siRNA	Up in A3siRNA	Up in three siRNAs	1.21128	-0.801184	-0.512331	-0.476434	-0.559174	-0.650906	-0.254509	0.771273	0.754775	0.526891	0.26874	0.763619	1.02434	0.654946	0.586263
631	2479	BFSP1	beaded filament structural protein 1	Up in A1siRNA	Up in A2siRNA	Up in A3siRNA	Up in three siRNAs	1.21062	1.07684	1.28431	1.659	1.61014	1.42987	1.59345	2.65811	2.80932	2.76612	2.5781	2.48093	2.55053	2.61167	2.76832
23208	5280	SYT11	synaptotagmin 11	Up in A1siRNA	Up in A2siRNA	Up in A3siRNA	Up in three siRNAs	1.20932	0.440099	0.320599	0.459923	0.535565	0.509453	0.294419	2.08395	2.07212	1.84221	1.34674	1.4743	1.12659	1.65481	1.48728
64135	3421	IFIH1	interferon induced with helicase C domain 1	Up in A1siRNA	Up in A2siRNA	Up in A3siRNA	Up in three siRNAs	1.2079	3.06037	3.12679	3.22495	3.31605	3.38398	3.21062	4.5776	4.60375	4.60277	4.3227	4.23823	4.48808	4.24201	4.35178
5819	3575	NECTIN2	nectin cell adhesion molecule 2	Up in A1siRNA	Up in A2siRNA	Up in A3siRNA	Up in three siRNAs	1.20767	5.67768	5.78509	5.64577	5.68192	5.55421	5.77103	7.01941	6.84927	7.15767	6.73247	6.79021	6.90432	6.85569	6.83991
126069	2823	ZNF491	zinc finger protein 491	Up in A1siRNA	Up in A2siRNA	Up in A3siRNA	Up in three siRNAs	1.20702	-0.295579	0.092562	0.00029115	-0.626251	-0.721123	-0.417528	1.1159	1.09325	0.879029	0.815404	0.520913	0.93698	0.815382	0.855813
80008	1878	TMEM156	transmembrane protein 156	Up in A1siRNA	Up in A2siRNA	Up in A3siRNA	Up in three siRNAs	1.206	5.95548	5.88282	5.99112	5.97709	6.04148	5.92925	7.28251	7.29713	7.21443	7.08829	7.00622	7.12047	7.18345	7.15849
83666	7978	PARP9	poly(ADP-ribose) polymerase family member 9	Up in A1siRNA	Up in A2siRNA	Up in A3siRNA	Up in three siRNAs	1.20497	5.329	5.20966	5.31955	5.38789	5.39424	5.33189	6.68774	6.73133	6.62351	6.34853	6.32311	6.51744	6.54831	6.48942
4126	3311	MANBA	mannosidase beta	Up in A1siRNA	Up in A2siRNA	Up in A3siRNA	Up in three siRNAs	1.2043	4.31495	4.41092	4.42516	4.54859	4.53837	4.44998	5.65604	5.72349	5.59362	5.72844	5.64834	5.57829	5.59789	5.69226
131368	3619	ZPLD1	zona pellucida like domain containing 1	Up in A1siRNA	Up in A2siRNA	Up in A3siRNA	Up in three siRNAs	1.20365	-0.465101	-0.228969	-0.356058	-0.559174	-0.650906	-0.668213	1.15904	1.07154	0.586981	0.551834	0.398379	0.581317	0.34014	1.03539
3709	12568	ITPR2	inositol 1,4,5-trisphosphate receptor type 2	Up in A1siRNA	Up in A2siRNA	Up in A3siRNA	Up in three siRNAs	1.20364	3.92376	3.83833	3.90184	3.94354	3.92501	3.86214	5.0222	5.22792	4.99117	5.17289	5.0047	5.20331	5.02802	5.17173
84970	3154	C1orf94	chromosome 1 open reading frame 94	Up in A1siRNA	Up in A2siRNA	Up in A3siRNA	Up in three siRNAs	1.20197	1.25119	1.48586	1.41014	1.40707	1.66826	1.59345	2.71704	2.56705	2.73989	2.69909	2.71071	2.8899	2.50588	2.54085
399972	753	GSEC	G-quadruplex forming sequence containing lncRNA	Up in A1siRNA	Up in A2siRNA	Up in A3siRNA	Up in three siRNAs	1.19984	1.75444	1.98449	1.821	1.74895	1.84875	1.88923	3.10128	3.1727	3.23845	2.90176	2.82216	3.0546	3.01021	3.02673
842	1993	CASP9	caspase 9	Up in A1siRNA	Up in A2siRNA	Up in A3siRNA	Up in three siRNAs	1.19936	2.65409	2.85674	2.78228	2.94068	3.05687	2.96798	4.2107	4.2031	4.11881	3.9577	4.13408	4.03875	3.96527	3.97796
23336	7354	SYNM	synemin	Up in A1siRNA	Up in A2siRNA	Up in A3siRNA	Up in three siRNAs	1.19825	5.93575	5.95749	5.99254	6.07205	6.01607	6.03943	7.33577	7.33493	7.29967	6.95948	7.06405	7.1909	7.16247	7.25648
6326	9191	SCN2A	sodium voltage-gated channel alpha subunit 2	Up in A1siRNA	Up in A2siRNA	Up in A3siRNA	Up in three siRNAs	1.19788	1.37359	1.43805	1.46019	1.56575	1.8243	1.44316	2.88705	2.82238	2.68596	2.6474	2.58291	2.70395	2.58223	2.81121
2872	3785	MKNK2	MAP kinase interacting serine/threonine kinase 2	Up in A1siRNA	Up in A2siRNA	Up in A3siRNA	Up in three siRNAs	1.1977	5.95338	6.05447	5.97471	5.89201	5.68383	5.92712	7.1611	6.99335	7.33322	7.11062	7.06876	7.14778	7.01154	7.06927
55529	2406	PIP4P2	phosphatidylinositol-4,5-bisphosphate 4-phosphatase 2	Up in A1siRNA	Up in A2siRNA	Up in A3siRNA	Up in three siRNAs	1.19744	5.07825	5.14413	5.00522	5.08653	5.09293	4.99493	6.15741	6.13745	6.20098	6.32052	6.28579	6.34787	6.37081	6.29471
27075	1902	TSPAN13	tetraspanin 13	Up in A1siRNA	Up in A2siRNA	Up in A3siRNA	Up in three siRNAs	1.19624	6.16188	6.17239	6.15393	6.13543	6.30594	6.16059	7.38544	7.4543	7.41915	7.32643	7.25822	7.38778	7.40615	7.38597
80144	16545	FRAS1	Fraser extracellular matrix complex subunit 1	Up in A1siRNA	Up in A2siRNA	Up in A3siRNA	Up in three siRNAs	1.19334	4.76499	4.73983	4.8019	4.84171	4.83298	4.7766	6.01717	6.13156	5.97156	5.84611	5.89204	5.97903	5.90632	6.14696
57560	4794	IFT80	intraflagellar transport 80	Up in A1siRNA	Up in A2siRNA	Up in A3siRNA	Up in three siRNAs	1.19221	5.12754	5.07678	5.14183	5.19251	5.12831	5.03883	6.2931	6.4535	6.31475	6.20396	6.24025	6.29286	6.32155	6.35876
23119	6798	HIC2	HIC ZBTB transcriptional repressor 2	Up in A1siRNA	Up in A2siRNA	Up in A3siRNA	Up in three siRNAs	1.19165	2.10679	2.46979	2.32281	2.35575	2.10358	2.24772	3.58135	3.43322	3.62627	3.4203	3.31248	3.28875	3.41692	3.59582
7008	4576	TEF	TEF, PAR bZIP transcription factor	Up in A1siRNA	Up in A2siRNA	Up in A3siRNA	Up in three siRNAs	1.19118	3.79512	3.69314	3.76252	3.80083	3.75761	3.77986	5.02512	5.01123	5.11624	4.8848	4.88002	5.0215	4.81831	4.89097
9961	2834	MVP	major vault protein	Up in A1siRNA	Up in A2siRNA	Up in A3siRNA	Up in three siRNAs	1.18931	5.20259	5.13666	5.07782	4.98485	4.81293	5.15702	6.40709	6.1913	6.47787	6.1572	6.15943	6.21434	6.17208	6.23097
10550	2128	ARL6IP5	ADP ribosylation factor like GTPase 6 interacting protein 5	Up in A1siRNA	Up in A2siRNA	Up in A3siRNA	Up in three siRNAs	1.1887	5.77925	5.68879	5.75924	5.80398	5.75345	5.6553	6.99729	7.04997	7.00429	6.81678	6.71278	6.96216	6.95451	6.93187
64748	2743	PLPPR2	phospholipid phosphatase related 2	Up in A1siRNA	Up in A2siRNA	Up in A3siRNA	Up in three siRNAs	1.18634	5.92077	5.95466	5.87369	5.87922	5.77034	5.96209	7.21	7.072	7.26445	6.97828	6.96296	7.08947	7.0338	7.02743
1408	4368	CRY2	cryptochrome circadian regulator 2	Up in A1siRNA	Up in A2siRNA	Up in A3siRNA	Up in three siRNAs	1.18552	3.0759	3.07563	3.22012	3.15059	3.10839	3.10944	4.42248	4.39452	4.53384	4.10457	4.16729	4.33844	4.27919	4.2306
90161	4567	HS6ST2	heparan sulfate 6-O-sulfotransferase 2	Up in A1siRNA	Up in A2siRNA	Up in A3siRNA	Up in three siRNAs	1.18499	4.412	4.58564	4.40826	4.38578	4.4149	4.48503	5.50224	5.64113	5.501	5.71594	5.73159	5.64355	5.67487	5.6584
11046	1626	SLC35D2	solute carrier family 35 member D2	Up in A1siRNA	Up in A2siRNA	Up in A3siRNA	Up in three siRNAs	1.1849	5.04047	5.10385	5.1056	5.06144	5.23183	5.13021	6.40989	6.42703	6.37244	6.2211	6.19265	6.23394	6.26881	6.25124
403341	6564	ZBTB34	zinc finger and BTB domain containing 34	Up in A1siRNA	Up in A2siRNA	Up in A3siRNA	Up in three siRNAs	1.18278	2.34771	2.42961	2.14041	2.32056	2.48509	2.38598	3.53297	3.60931	3.61549	3.47216	3.46909	3.53546	3.40014	3.64011
125893	2697	ZNF816	zinc finger protein 816	Up in A1siRNA	Up in A2siRNA	Up in A3siRNA	Up in three siRNAs	1.17701	3.39777	3.44163	3.4439	3.61365	3.34155	3.40612	4.6625	4.71647	4.58262	4.75824	4.58753	4.60073	4.53301	4.50116
51621	6800	KLF13	Kruppel like factor 13	Up in A1siRNA	Up in A2siRNA	Up in A3siRNA	Up in three siRNAs	1.17346	5.91933	5.94043	5.95521	5.90765	6.00252	5.93066	7.19258	7.20322	7.16938	7.01662	7.01634	7.1368	7.0594	7.13441
5563	9352	PRKAA2	protein kinase AMP-activated catalytic subunit alpha 2	Up in A1siRNA	Up in A2siRNA	Up in A3siRNA	Up in three siRNAs	1.1708	5.25016	5.17363	5.05085	5.1568	5.23066	5.06609	6.26869	6.32863	6.33186	6.28411	6.27604	6.35421	6.36596	6.39446
51646	2617	YPEL5	yippee like 5	Up in A1siRNA	Up in A2siRNA	Up in A3siRNA	Up in three siRNAs	1.16813	5.43522	5.34219	5.39975	5.40689	5.473	5.40385	6.66173	6.66808	6.63021	6.4576	6.44952	6.51885	6.65556	6.5847
4538	1378	ND4	NADH dehydrogenase, subunit 4 (complex I)	Up in A1siRNA	Up in A2siRNA	Up in A3siRNA	Up in three siRNAs	1.16594	10.8911	10.4418	10.3523	10.0789	10.7657	10.2546	10.8952	11.9213	11.6158	11.5987	11.5595	11.712	11.7823	11.9553
100462977	1555	MTRNR2L1	MT-RNR2 like 1	Up in A1siRNA	Up in A2siRNA	Up in A3siRNA	Up in three siRNAs	1.16348	0.562797	0.389248	0.209844	-0.21142	0.446786	0.396112	1.20093	1.72801	1.58662	1.43649	1.17167	1.44427	1.62624	1.5048
5475	2873	PPEF1	protein phosphatase with EF-hand domain 1	Up in A1siRNA	Up in A2siRNA	Up in A3siRNA	Up in three siRNAs	1.16327	-1.46148	-0.865298	-0.752284	-0.696599	-0.872723	-1.15151	0.279	0.699223	0.142459	0.26874	0.0774403	-0.25346	-0.15929	0.518851
84166	6822	NLRC5	NLR family CARD domain containing 5	Up in A1siRNA	Up in A2siRNA	Up in A3siRNA	Up in three siRNAs	1.16178	0.471765	0.69066	0.781958	0.535565	0.478459	0.691096	1.73058	1.79579	1.6998	1.69109	2.05357	1.75641	1.76373	1.66928
54741	4644	LEPROT	leptin receptor overlapping transcript	Up in A1siRNA	Up in A2siRNA	Up in A3siRNA	Up in three siRNAs	1.16153	5.56292	5.53537	5.45531	5.50516	5.58817	5.48687	6.70967	6.779	6.75619	6.63821	6.57725	6.64739	6.72119	6.64176
8082	4729	SSPN	sarcospan	Up in A1siRNA	Up in A2siRNA	Up in A3siRNA	Up in three siRNAs	1.16014	2.92394	2.98981	3.01216	3.03596	3.09823	2.95693	4.17699	4.28321	4.134	4.16359	4.20662	4.17146	4.13456	4.03336
1203	2800	CLN5	CLN5, intracellular trafficking protein	Up in A1siRNA	Up in A2siRNA	Up in A3siRNA	Up in three siRNAs	1.16012	4.50676	4.4212	4.45426	4.5256	4.46912	4.42614	5.69961	5.73303	5.68151	5.50499	5.51646	5.60864	5.68183	5.5923
84419	917	C15orf48	chromosome 15 open reading frame 48	Up in A1siRNA	Up in A2siRNA	Up in A3siRNA	Up in three siRNAs	1.15978	-0.878932	-0.0365722	0.00029115	-0.21142	-0.583949	-0.738336	1.13763	1.13572	0.329965	0.788386	0.520913	0.692185	0.889371	0.518851
2537	860	IFI6	interferon alpha inducible protein 6	Up in A1siRNA	Up in A2siRNA	Up in A3siRNA	Up in three siRNAs	1.15536	3.85938	3.9618	3.88056	3.85409	3.76405	3.97052	5.14397	5.10906	5.03767	4.85093	4.97285	5.02017	5.03211	5.12998
126823	1368	KLHDC9	kelch domain containing 9	Up in A1siRNA	Up in A2siRNA	Up in A3siRNA	Up in three siRNAs	1.15524	-0.192707	-0.335732	-0.192459	-0.111925	-0.39992	-0.971815	0.743196	0.859847	0.854792	0.674953	0.812426	0.891232	0.815382	0.650665
51171	1237	HSD17B14	hydroxysteroid 17-beta dehydrogenase 14	Up in A1siRNA	Up in A2siRNA	Up in A3siRNA	Up in three siRNAs	1.15383	2.31316	2.68305	2.4685	2.53529	2.42946	2.58574	3.7601	3.59035	3.72652	3.63646	3.51035	3.56853	3.73382	3.72481
114897	3030	C1QTNF1	C1q and TNF related 1	Up in A1siRNA	Up in A2siRNA	Up in A3siRNA	Up in three siRNAs	1.15125	3.72459	3.71001	3.60088	3.51593	3.55342	3.57104	4.8337	4.69887	5.00913	4.70325	4.72772	4.70688	4.6879	4.74374
100134868	1555	LOC100134868	uncharacterized LOC100134868	Up in A1siRNA	Up in A2siRNA	Up in A3siRNA	Up in three siRNAs	1.14943	0.0363337	0.13316	0.0447075	-0.318287	0.125261	0.185011	1.04867	1.21708	0.879029	1.29008	1.09483	1.27647	1.24921	1.41496
2329	2139	FMO4	flavin containing monooxygenase 4	Up in A1siRNA	Up in A2siRNA	Up in A3siRNA	Up in three siRNAs	1.14646	1.17629	1.28431	1.24864	1.30275	0.812552	1.27537	2.30172	2.44571	2.21971	2.48862	2.28734	2.45942	2.03763	2.39807
79616	3274	CCNJL	cyclin J like	Up in A1siRNA	Up in A2siRNA	Up in A3siRNA	Up in three siRNAs	1.14263	5.33332	5.33351	5.18588	5.28097	5.29767	5.41399	6.46787	6.48258	6.52182	6.41186	6.43935	6.47106	6.41896	6.38798
1277	5927	COL1A1	collagen type I alpha 1 chain	Up in A1siRNA	Up in A2siRNA	Up in A3siRNA	Up in three siRNAs	1.13932	3.08105	2.98427	3.08309	2.97503	2.79912	3.01136	4.09605	4.03659	4.12895	4.17927	4.34576	4.10036	4.02393	4.11552
8764	1707	TNFRSF14	TNF receptor superfamily member 14	Up in A1siRNA	Up in A2siRNA	Up in A3siRNA	Up in three siRNAs	1.13836	-0.657229	-0.178412	0.0877972	0.0255261	-1.13495	-0.204021	1.02554	0.670624	1.08059	0.815404	0.687166	0.891232	0.506113	0.681819
63827	4046	BCAN	brevican	Up in A1siRNA	Up in A2siRNA	Up in A3siRNA	Up in three siRNAs	1.13726	1.17629	0.820631	1.24864	0.735816	0.976804	1.16445	2.01518	1.98188	2.18124	2.47173	2.26997	2.18391	2.02675	2.13093
5066	5338	PAM	peptidylglycine alpha-amidating monooxygenase	Up in A1siRNA	Up in A2siRNA	Up in A3siRNA	Up in three siRNAs	1.13508	7.8579	7.80071	7.87811	7.87372	7.90988	7.85487	9.07681	9.09859	9.02097	8.86983	8.92069	8.96464	9.0167	9.01263
5775	3943	PTPN4	protein tyrosine phosphatase, non-receptor type 4	Up in A1siRNA	Up in A2siRNA	Up in A3siRNA	Up in three siRNAs	1.13422	4.88745	4.88359	4.8402	4.82612	4.9235	4.77974	6.01129	6.14137	6.00567	5.90389	5.91038	5.98516	5.98858	5.98154
10384	3002	BTN3A3	butyrophilin subfamily 3 member A3	Up in A1siRNA	Up in A2siRNA	Up in A3siRNA	Up in three siRNAs	1.13282	2.5978	2.5986	2.57833	2.66017	2.66102	2.76751	3.79471	3.78302	3.72985	3.69582	3.75157	3.83636	3.78963	3.83285
1749	1424	DLX5	distal-less homeobox 5	Up in A1siRNA	Up in A2siRNA	Up in A3siRNA	Up in three siRNAs	1.13278	-1.58636	-0.947579	-1.1933	-1.55839	-0.872723	-0.738336	0.0688485	0.235678	0.220409	-0.134615	-0.137491	-0.202969	0.304525	-0.487713
414918	2006	DENND6B	DENN domain containing 6B	Up in A1siRNA	Up in A2siRNA	Up in A3siRNA	Up in three siRNAs	1.13116	-1.141	-1.03484	-0.607776	-0.770555	-1.34066	-0.738336	0.113399	-0.0673716	0.398638	-0.0347348	0.192537	0.259937	0.192078	0.483926
54813	6551	KLHL28	kelch like family member 28	Up in A1siRNA	Up in A2siRNA	Up in A3siRNA	Up in three siRNAs	1.12812	3.52774	3.52026	3.38466	3.29807	3.5081	3.36491	4.47464	4.60186	4.41868	4.59827	4.49338	4.69195	4.64226	4.57562
346007	13807	EYS	eyes shut homolog	Up in A1siRNA	Up in A2siRNA	Up in A3siRNA	Up in three siRNAs	1.11818	0.83043	-0.0365722	0.129637	0.302968	0.0429176	0.363005	1.24164	1.15649	1.57183	1.47088	1.24462	1.37947	1.55225	1.5048
360132	3093	FKBP9P1	FK506 binding protein 9 pseudogene 1	Up in A1siRNA	Up in A2siRNA	Up in A3siRNA	Up in three siRNAs	1.11666	1.66139	1.98449	1.70124	1.81365	1.72217	1.99026	3.11777	2.84815	2.87858	3.05698	2.83403	2.84261	2.90712	2.94563
51257	1653	MARCH2	membrane associated ring-CH-type finger 2	Up in A1siRNA	Up in A2siRNA	Up in A3siRNA	Up in three siRNAs	1.1138	4.25933	4.40679	4.34529	4.31379	4.18466	4.25623	5.52407	5.47016	5.64664	5.34152	5.27556	5.39989	5.37779	5.22953
81557	2614	MAGED4B	MAGE family member D4B	Up in A1siRNA	Up in A2siRNA	Up in A3siRNA	Up in three siRNAs	1.11324	0.533087	0.355332	0.701013	0.190529	0.655155	0.551131	1.84068	1.78248	1.55688	1.67643	1.42806	1.62283	1.45814	1.52212
2185	4742	PTK2B	protein tyrosine kinase 2 beta	Up in A1siRNA	Up in A2siRNA	Up in A3siRNA	Up in three siRNAs	1.11013	1.84186	1.84481	1.63014	1.68121	1.5979	1.67665	2.88705	2.86718	2.97168	2.73491	2.81619	2.86645	2.71023	2.72411
4125	3224	MAN2B1	mannosidase alpha class 2B member 1	Up in A1siRNA	Up in A2siRNA	Up in A3siRNA	Up in three siRNAs	1.10945	6.54346	6.55183	6.5098	6.47946	6.38118	6.62591	7.80424	7.57157	7.80878	7.47811	7.57302	7.58319	7.59926	7.57958
11329	3576	STK38	serine/threonine kinase 38	Up in A1siRNA	Up in A2siRNA	Up in A3siRNA	Up in three siRNAs	1.10662	6.37941	6.40673	6.39387	6.41472	6.5194	6.4205	7.47165	7.52115	7.41475	7.65609	7.5952	7.50609	7.50899	7.5585
414	6319	ARSD	arylsulfatase D	Up in A1siRNA	Up in A2siRNA	Up in A3siRNA	Up in three siRNAs	1.10646	3.2775	3.29278	3.07775	3.31605	3.35441	3.35231	4.37752	4.34786	4.38945	4.44018	4.39866	4.37213	4.331	4.42265
64420	2996	SUSD1	sushi domain containing 1	Up in A1siRNA	Up in A2siRNA	Up in A3siRNA	Up in three siRNAs	1.10301	2.34771	2.53941	2.34073	2.3901	2.40494	2.4583	3.44855	3.35899	3.4834	3.62123	3.51773	3.76523	3.50585	3.43141
546	11184	ATRX	ATRX, chromatin remodeler	Up in A1siRNA	Up in A2siRNA	Up in A3siRNA	Up in three siRNAs	1.10263	7.55435	7.49698	7.58269	7.60928	7.55487	7.52964	8.65554	8.79214	8.63833	8.52504	8.6123	8.63604	8.65986	8.73887
100507070	1141	NA	NA	Up in A1siRNA	Up in A2siRNA	Up in A3siRNA	Up in three siRNAs	1.09978	-0.465101	-1.22699	-0.678222	-0.848507	-0.39992	-0.971815	0.0228782	0.754775	0.329965	0.788386	0.116835	0.147685	0.304525	0.212455
5154	2809	PDGFA	platelet derived growth factor subunit A	Up in A1siRNA	Up in A2siRNA	Up in A3siRNA	Up in three siRNAs	1.09735	1.57655	1.74356	1.72872	1.70869	2.00915	1.70334	2.96813	2.9228	2.85434	2.89545	2.72353	2.7623	2.8152	2.79705
4293	5602	MAP3K9	mitogen-activated protein kinase kinase kinase 9	Up in A1siRNA	Up in A2siRNA	Up in A3siRNA	Up in three siRNAs	1.09475	3.51259	3.28379	3.45217	3.45233	3.34155	3.47359	4.47464	4.51604	4.47144	4.41832	4.5805	4.49191	4.5253	4.63453
23550	5039	PSD4	pleckstrin and Sec7 domain containing 4	Up in A1siRNA	Up in A2siRNA	Up in A3siRNA	Up in three siRNAs	1.09191	3.58677	3.70329	3.50479	3.49636	3.50426	3.57466	4.5776	4.52206	4.73646	4.76519	4.68903	4.74274	4.47612	4.71955
2200	11695	FBN1	fibrillin 1	Up in A1siRNA	Up in A2siRNA	Up in A3siRNA	Up in three siRNAs	1.08976	5.49133	5.47743	5.52163	5.56558	5.5745	5.45973	6.52516	6.58957	6.57704	6.63157	6.60262	6.64911	6.58773	6.67552
3915	7889	LAMC1	laminin subunit gamma 1	Up in A1siRNA	Up in A2siRNA	Up in A3siRNA	Up in three siRNAs	1.08775	8.21501	8.16841	8.22382	8.19174	8.24909	8.1727	9.33411	9.36314	9.30938	9.21404	9.24791	9.28959	9.27414	9.29741
2861	2958	GPR37	G protein-coupled receptor 37	Up in A1siRNA	Up in A2siRNA	Up in A3siRNA	Up in three siRNAs	1.08737	1.88953	2.0282	1.659	1.66728	1.84875	1.94623	2.84804	3.03924	3.0802	2.81741	2.96932	3.00713	2.89519	2.76104
100506637	3467	PRKAR2A-AS1	PRKAR2A antisense RNA 1	Up in A1siRNA	Up in A2siRNA	Up in A3siRNA	Up in three siRNAs	1.08333	-0.657229	-1.03484	-1.09365	-1.01831	-1.45567	-0.971815	-0.124535	0.070366	0.0170176	0.058676	0.0369396	0.147685	-0.017316	0.169141
91252	2450	SLC39A13	solute carrier family 39 member 13	Up in A1siRNA	Up in A2siRNA	Up in A3siRNA	Up in three siRNAs	1.08319	3.09128	3.31501	3.13537	2.9919	2.86051	3.03783	4.15318	4.014	4.34011	4.18705	4.14841	4.34905	4.05909	3.99046
83935	1856	NA	NA	Up in A1siRNA	Up in A2siRNA	Up in A3siRNA	Up in three siRNAs	1.08212	2.02377	2.09137	1.97812	2.00311	2.06237	2.07448	2.90617	3.2375	3.17624	3.01097	3.05294	3.1788	3.26769	3.13763
353088	2361	ZNF429	zinc finger protein 429	Up in A1siRNA	Up in A2siRNA	Up in A3siRNA	Up in three siRNAs	1.08159	-0.657229	0.092562	-0.476434	-0.160815	-0.0444117	-0.0623639	0.685349	1.15649	0.464189	0.918682	0.633849	0.981322	1.26783	0.800114
54566	7657	EPB41L4B	erythrocyte membrane protein band 4.1 like 4B	Up in A1siRNA	Up in A2siRNA	Up in A3siRNA	Up in three siRNAs	1.07968	5.51052	5.48038	5.48684	5.53137	5.56623	5.40893	6.5658	6.61934	6.50975	6.61293	6.58254	6.56784	6.55874	6.59956
1131	2748	CHRM3	cholinergic receptor muscarinic 3	Up in A1siRNA	Up in A2siRNA	Up in A3siRNA	Up in three siRNAs	1.07826	3.84434	3.62361	3.63396	3.72548	3.76405	3.6244	4.83536	4.83558	4.766	4.78924	4.74825	4.76352	4.74713	4.76208
1112	8092	FOXN3	forkhead box N3	Up in A1siRNA	Up in A2siRNA	Up in A3siRNA	Up in three siRNAs	1.07672	5.82976	5.85578	5.80514	5.81351	5.90245	5.80763	6.93776	7.05309	6.84615	6.89089	6.83371	6.9261	6.89289	6.91885
4642	5182	MYO1D	myosin ID	Up in A1siRNA	Up in A2siRNA	Up in A3siRNA	Up in three siRNAs	1.07398	5.19431	5.1797	5.24418	5.21304	5.17617	5.08398	6.28825	6.26668	6.31696	6.2677	6.20926	6.25215	6.20384	6.24212
84216	2697	TMEM117	transmembrane protein 117	Up in A1siRNA	Up in A2siRNA	Up in A3siRNA	Up in three siRNAs	1.07354	2.43061	2.30188	2.38459	2.35575	2.36314	2.21098	3.39992	3.4957	3.39371	3.4203	3.3788	3.45126	3.41692	3.36097
54851	1905	ANKRD49	ankyrin repeat domain 49	Up in A1siRNA	Up in A2siRNA	Up in A3siRNA	Up in three siRNAs	1.06415	2.54667	2.6624	2.80828	2.68113	2.86051	2.6962	3.80154	3.83871	3.69955	3.91463	3.67446	3.79348	3.84026	3.62416
100129434	3075	LOC100129434	uncharacterized LOC100129434	Up in A1siRNA	Up in A2siRNA	Up in A3siRNA	Up in three siRNAs	1.06159	-0.143897	-0.0823199	0.285825	0.190529	0.125261	-0.108055	1.00204	1.23672	0.854792	1.16962	1.22672	1.20348	0.982465	1.17331
51129	1903	ANGPTL4	angiopoietin like 4	Up in A1siRNA	Up in A2siRNA	Up in A3siRNA	Up in three siRNAs	1.0608	0.533087	0.606659	0.701013	0.504546	0.312642	0.913192	1.57999	1.62743	1.96051	1.38331	1.77445	1.78171	1.42535	1.71518
80325	2022	ABTB1	ankyrin repeat and BTB domain containing 1	Up in A1siRNA	Up in A2siRNA	Up in A3siRNA	Up in three siRNAs	1.05598	3.15118	2.91028	2.85891	2.97503	2.67476	3.00064	3.96848	3.86419	4.09831	4.02868	3.96089	3.99075	4.02119	3.94303
8398	3223	PLA2G6	phospholipase A2 group VI	Up in A1siRNA	Up in A2siRNA	Up in A3siRNA	Up in three siRNAs	1.03994	-0.349903	-0.576352	-0.192459	-0.770555	-0.39992	-0.306828	0.655531	0.754775	0.616113	0.841925	0.155183	0.74458	0.537133	0.552951
11000	2413	SLC27A3	solute carrier family 27 member 3	Up in A1siRNA	Up in A2siRNA	Up in A3siRNA	Up in three siRNAs	1.02948	1.26933	1.2292	1.30451	1.35586	0.86142	1.08546	2.16026	1.99348	2.36407	2.31963	2.313	2.29349	2.09087	2.17539
27314	1602	RAB30	RAB30, member RAS oncogene family	Up in A1siRNA	Up in A2siRNA	Up in A3siRNA	Up in three siRNAs	1.01983	2.46249	2.24745	2.19069	2.38159	2.61901	2.44254	3.3681	3.53192	3.33798	3.46364	3.4029	3.40725	3.30872	3.46313
57763	2198	ANKRA2	ankyrin repeat family A member 2	Up in A1siRNA	Up in A2siRNA	Up in A3siRNA	Up in three siRNAs	1.0047	2.21366	2.1519	2.36721	2.34704	2.56102	2.29237	3.33085	3.30883	3.36397	3.26237	3.3788	3.23482	3.47414	3.26137
3182	1816	HNRNPAB	heterogeneous nuclear ribonucleoprotein A/B	Down in A1siRNA	Down in A2siRNA	Down in A3siRNA	Down in three siRNA	-1.02027	8.29671	8.3287	8.36817	8.37574	8.33838	8.37682	7.35908	7.32464	7.26013	7.3102	7.36433	7.28871	7.34502	7.36513
29121	5249	CLEC2D	C-type lectin domain family 2 member D	Down in A1siRNA	Down in A2siRNA	Down in A3siRNA	Down in three siRNA	-1.03126	7.70746	7.70905	7.68226	7.66974	7.73161	7.80335	6.65985	6.63238	6.68752	6.68336	6.68192	6.70637	6.7195	6.717
84365	1738	NIFK	nucleolar protein interacting with the FHA domain of MKI67	Down in A1siRNA	Down in A2siRNA	Down in A3siRNA	Down in three siRNA	-1.03984	6.73056	6.6738	6.73573	6.76361	6.82139	6.71961	5.7078	5.78899	5.65894	5.72844	5.67415	5.64786	5.69392	5.70748
51074	1259	APIP	APAF1 interacting protein	Down in A1siRNA	Down in A2siRNA	Down in A3siRNA	Down in three siRNA	-1.04562	4.98531	4.93473	4.92878	5.04267	4.94065	4.89858	3.916	3.83871	3.8634	3.95467	3.83366	4.00693	3.94228	3.92035
5781	6283	PTPN11	protein tyrosine phosphatase, non-receptor type 11	Down in A1siRNA	Down in A2siRNA	Down in A3siRNA	Down in three siRNA	-1.0493	8.71305	8.70716	8.73425	8.73006	8.76209	8.67371	7.61749	7.7404	7.64199	7.62063	7.63412	7.67506	7.70271	7.73363
664709	1354	HNRNPA1P10	heterogeneous nuclear ribonucleoprotein A1 pseudogene 10	Down in A1siRNA	Down in A2siRNA	Down in A3siRNA	Down in three siRNA	-1.05037	5.99075	5.95182	6.03306	6.12145	6.08778	6.13446	5.05826	5.09298	5.01324	4.91166	4.96342	4.95357	5.0389	4.99075
151230	2211	KLHL23	kelch like family member 23	Down in A1siRNA	Down in A2siRNA	Down in A3siRNA	Down in three siRNA	-1.05191	4.84727	4.68798	4.83231	4.77342	4.83604	4.69913	3.7636	3.69701	3.66163	3.64401	3.71032	3.69707	3.83403	3.81188
131583	3145	FAM43A	family with sequence similarity 43 member A	Down in A1siRNA	Down in A2siRNA	Down in A3siRNA	Down in three siRNA	-1.05357	6.1169	6.12976	6.09509	6.03861	5.98264	5.9942	5.00457	4.87841	5.05904	4.95178	5.07139	5.02812	4.98648	5.06795
255187	3091	SH3TC2-DT	SH3TC2 divergent transcript	Down in A1siRNA	Down in A2siRNA	Down in A3siRNA	Down in three siRNA	-1.05366	0.118654	0.172647	0.129637	0.302968	0.735999	0.0248929	-0.765249	-0.806055	-0.503346	-0.696493	-1.17869	-1.05788	-0.557686	-0.884147
5202	642	PFDN2	prefoldin subunit 2	Down in A1siRNA	Down in A2siRNA	Down in A3siRNA	Down in three siRNA	-1.05585	6.76372	6.82241	6.8351	6.89126	6.78068	6.88033	5.77261	5.67031	5.74718	5.79781	5.79974	5.79408	5.78073	5.82203
57819	858	LSM2	LSM2 homolog, U6 small nuclear RNA and mRNA degradation associated	Down in A1siRNA	Down in A2siRNA	Down in A3siRNA	Down in three siRNA	-1.06319	0.620443	0.547812	0.88327	0.958162	0.509453	0.580231	-0.474069	-0.451484	-0.27225	-0.298734	-0.446454	-0.600316	-0.262348	-0.23407
6418	3272	SET	SET nuclear proto-oncogene	Down in A1siRNA	Down in A2siRNA	Down in A3siRNA	Down in three siRNA	-1.06859	9.24552	9.24065	9.27059	9.27824	9.32578	9.25451	8.18642	8.23516	8.13047	8.25778	8.20021	8.16755	8.20956	8.21784
201299	1309	RDM1	RAD52 motif containing 1	Down in A1siRNA	Down in A2siRNA	Down in A3siRNA	Down in three siRNA	-1.06868	0.407721	0.00776929	0.170298	0.110385	-0.0444117	0.396112	-0.936325	-0.976517	-0.778655	-0.622111	-1.49767	-0.811033	-1.10993	-0.42
284695	3919	ZNF326	zinc finger protein 326	Down in A1siRNA	Down in A2siRNA	Down in A3siRNA	Down in three siRNA	-1.07019	5.68361	5.63061	5.72978	5.70769	5.61514	5.68658	4.58553	4.56543	4.61364	4.58459	4.54484	4.60605	4.66526	4.67767
90355	3010	C5orf30	chromosome 5 open reading frame 30	Down in A1siRNA	Down in A2siRNA	Down in A3siRNA	Down in three siRNA	-1.07061	6.40782	6.39269	6.42518	6.35348	6.4477	6.33292	5.40815	5.37477	5.30025	5.22545	5.27556	5.32551	5.30531	5.36646
9903	4487	KLHL21	kelch like family member 21	Down in A1siRNA	Down in A2siRNA	Down in A3siRNA	Down in three siRNA	-1.07229	6.46007	6.47692	6.39816	6.4142	6.38693	6.36984	5.30868	5.27736	5.44223	5.32517	5.36519	5.39375	5.31093	5.33985
9942	3683	XYLB	xylulokinase	Down in A1siRNA	Down in A2siRNA	Down in A3siRNA	Down in three siRNA	-1.07449	4.68788	4.63772	4.65384	4.65482	4.70662	4.67573	3.58925	3.67197	3.63341	3.57849	3.57896	3.59017	3.44581	3.67149
375298	3290	CERKL	ceramide kinase like	Down in A1siRNA	Down in A2siRNA	Down in A3siRNA	Down in three siRNA	-1.07552	0.440099	0.172647	0.392783	-0.263864	0.240583	0.22241	-1.35482	-0.515767	-0.634444	-1.62937	-0.56613	-0.600316	-1.2094	-0.487713
144535	2576	CFAP54	cilia and flagella associated protein 54	Down in A1siRNA	Down in A2siRNA	Down in A3siRNA	Down in three siRNA	-1.07562	-0.727412	-0.39223	0.0877972	0.190529	-0.872723	-0.254509	-1.13045	-1.39317	-1.44053	-1.24751	-1.38332	-1.35586	-1.84627	-1.43261
55622	2918	TTC27	tetratricopeptide repeat domain 27	Down in A1siRNA	Down in A2siRNA	Down in A3siRNA	Down in three siRNA	-1.09445	6.06009	6.06959	6.03856	6.10925	6.13822	6.05247	4.89719	5.02541	4.84963	5.06164	5.08262	4.96189	4.99488	4.99541
344887	11312	NMRAL2P	NmrA like redox sensor 2, pseudogene	Down in A1siRNA	Down in A2siRNA	Down in A3siRNA	Down in three siRNA	-1.0955	-0.00665748	-0.178412	0.209844	0.472845	0.627168	-0.204021	-1.13045	-0.976517	-0.634444	-0.551376	-1.27738	-0.97082	-1.01688	-0.978412
26747	3487	NUFIP1	nuclear FMR1 interacting protein 1	Down in A1siRNA	Down in A2siRNA	Down in A3siRNA	Down in three siRNA	-1.09737	4.30619	4.44558	4.33414	4.42358	4.34144	4.41205	3.29262	3.4204	3.31151	3.38015	3.26942	3.29315	3.11672	3.15438
55759	2282	WDR12	WD repeat domain 12	Down in A1siRNA	Down in A2siRNA	Down in A3siRNA	Down in three siRNA	-1.09874	6.23406	6.20905	6.23464	6.17291	6.24106	6.1678	5.15334	5.10238	4.9981	5.10608	5.14707	5.07619	5.13454	5.17173
55571	2518	CNOT11	CCR4-NOT transcription complex subunit 11	Down in A1siRNA	Down in A2siRNA	Down in A3siRNA	Down in three siRNA	-1.10035	6.31866	6.36046	6.31163	6.30085	6.39888	6.30268	5.22614	5.34	5.28446	5.23048	5.05754	5.2196	5.27228	5.22425
51020	1615	HDDC2	HD domain containing 2	Down in A1siRNA	Down in A2siRNA	Down in A3siRNA	Down in three siRNA	-1.10301	5.60636	5.65782	5.64847	5.66799	5.75264	5.68658	4.48315	4.39233	4.53955	4.6442	4.6923	4.61839	4.68444	4.48138
92399	2000	MRRF	mitochondrial ribosome recycling factor	Down in A1siRNA	Down in A2siRNA	Down in A3siRNA	Down in three siRNA	-1.10355	4.17046	4.09622	4.28176	4.23566	4.30216	4.12908	3.11777	3.02236	3.04314	2.99334	3.13198	3.10055	3.13711	3.24582
84319	1299	CMSS1	cms1 ribosomal small subunit homolog	Down in A1siRNA	Down in A2siRNA	Down in A3siRNA	Down in three siRNA	-1.10376	6.63459	6.61366	6.69494	6.70427	6.77272	6.72777	5.56374	5.61698	5.57612	5.61576	5.58303	5.53246	5.57378	5.63869
90861	3683	JPT2	Jupiter microtubule associated homolog 2	Down in A1siRNA	Down in A2siRNA	Down in A3siRNA	Down in three siRNA	-1.10413	7.90632	7.89852	7.91559	7.93608	7.99001	7.93203	6.76089	6.83363	6.74675	6.89841	6.90331	6.82518	6.83322	6.80364
389217	1158	SETP20	SET pseudogene 20	Down in A1siRNA	Down in A2siRNA	Down in A3siRNA	Down in three siRNA	-1.10499	1.45506	1.95081	1.58574	1.76213	1.84875	1.62172	0.427534	0.859847	0.80506	0.583613	0.228949	0.609843	0.506113	0.771437
11116	1885	FGFR1OP	FGFR1 oncogene partner	Down in A1siRNA	Down in A2siRNA	Down in A3siRNA	Down in three siRNA	-1.11045	3.938	3.83833	3.90184	4.00578	3.97305	3.97052	2.76669	2.81586	2.69281	2.80398	2.86906	2.79992	2.91304	2.95841
10360	877	NPM3	nucleophosmin/nucleoplasmin 3	Down in A1siRNA	Down in A2siRNA	Down in A3siRNA	Down in three siRNA	-1.11253	5.31161	5.26666	5.33304	5.28212	5.32624	5.37508	4.06236	4.15229	4.17128	4.26752	4.33118	4.12774	4.26998	4.24371
100507185	909	NA	NA	Down in A1siRNA	Down in A2siRNA	Down in A3siRNA	Down in three siRNA	-1.11325	0.407721	0.517463	0.931378	0.595671	0.954453	0.580231	-0.0737048	-0.583049	-0.219829	-0.419532	-0.629909	-0.888716	-0.0631056	-0.7123
27341	5455	RRP7A	ribosomal RNA processing 7 homolog A	Down in A1siRNA	Down in A2siRNA	Down in A3siRNA	Down in three siRNA	-1.11486	6.01311	6.05249	6.07248	6.01885	5.93777	6.11471	4.97621	4.93512	4.99533	4.85093	4.89	4.92547	4.86338	4.92392
6617	2656	SNAPC1	small nuclear RNA activating complex polypeptide 1	Down in A1siRNA	Down in A2siRNA	Down in A3siRNA	Down in three siRNA	-1.11573	6.43619	6.41704	6.41094	6.44209	6.4818	6.34991	5.32061	5.31365	5.22778	5.41291	5.27229	5.27297	5.32766	5.31025
23223	4426	RRP12	ribosomal RNA processing 12 homolog	Down in A1siRNA	Down in A2siRNA	Down in A3siRNA	Down in three siRNA	-1.11743	6.05749	6.09357	6.06508	5.9693	5.9854	6.163	4.85354	4.80794	4.99533	5.0868	5.00994	4.95635	4.88162	4.91412
9108	5287	MTMR7	myotubularin related protein 7	Down in A1siRNA	Down in A2siRNA	Down in A3siRNA	Down in three siRNA	-1.12003	0.118654	-0.178412	0.0447075	0.373337	-0.186196	0.0666189	-1.13045	-1.16985	-1.11919	-1.03957	-0.999505	-0.888716	-1.31624	-0.978412
2004	2151	ELK3	ELK3, ETS transcription factor	Down in A1siRNA	Down in A2siRNA	Down in A3siRNA	Down in three siRNA	-1.12148	5.23178	5.31708	5.15709	5.18764	5.25716	5.23114	4.10986	4.25459	4.30699	3.93633	3.96089	4.11785	4.18439	3.99976
114801	5023	TMEM200A	transmembrane protein 200A	Down in A1siRNA	Down in A2siRNA	Down in A3siRNA	Down in three siRNA	-1.13013	1.35673	1.00693	1.34059	0.887787	0.787483	0.980225	0.198574	-0.389944	0.18196	-0.0838107	-0.629909	0.147685	-0.110396	0.124486
9609	3822	RAB36	RAB36, member RAS oncogene family	Down in A1siRNA	Down in A2siRNA	Down in A3siRNA	Down in three siRNA	-1.13235	2.36467	2.34573	2.15061	2.13048	2.28469	2.30113	1.20093	1.07154	1.01648	1.01506	1.4743	1.39594	1.06992	0.800114
3336	953	HSPE1	heat shock protein family E (Hsp10) member 1	Down in A1siRNA	Down in A2siRNA	Down in A3siRNA	Down in three siRNA	-1.13294	7.37652	7.3381	7.44085	7.41628	7.43614	7.4157	6.22685	6.20881	6.18223	6.39012	6.34816	6.24137	6.30812	6.26223
94234	2319	FOXQ1	forkhead box Q1	Down in A1siRNA	Down in A2siRNA	Down in A3siRNA	Down in three siRNA	-1.13331	1.81742	1.70368	1.79523	1.96943	2.13373	1.94623	1.00204	0.274207	0.526891	0.841925	0.992649	0.914287	0.626383	0.90944
23590	1619	PDSS1	decaprenyl diphosphate synthase subunit 1	Down in A1siRNA	Down in A2siRNA	Down in A3siRNA	Down in three siRNA	-1.1349	3.66076	3.63778	3.5206	3.73219	3.73812	3.7641	2.58089	2.40289	2.51863	2.47173	2.66494	2.51327	2.58223	2.59094
3189	2412	HNRNPH3	heterogeneous nuclear ribonucleoprotein H3	Down in A1siRNA	Down in A2siRNA	Down in A3siRNA	Down in three siRNA	-1.13493	7.88682	7.84835	7.94317	7.95251	7.93685	7.91589	6.93582	6.87965	6.8143	6.60811	6.61256	6.76502	6.80363	6.8129
54865	1967	GPATCH4	G-patch domain containing 4	Down in A1siRNA	Down in A2siRNA	Down in A3siRNA	Down in three siRNA	-1.1402	6.39032	6.45806	6.42203	6.48791	6.38536	6.52802	5.24504	5.03946	5.16756	5.33803	5.48858	5.34473	5.36704	5.45027
51537	1169	MTFP1	mitochondrial fission process 1	Down in A1siRNA	Down in A2siRNA	Down in A3siRNA	Down in three siRNA	-1.14058	4.96459	4.98272	4.85587	4.79921	4.95198	5.05187	3.6993	3.6899	3.9229	3.86377	3.88876	3.82424	3.76691	3.69459
4886	2759	NPY1R	neuropeptide Y receptor Y1	Down in A1siRNA	Down in A2siRNA	Down in A3siRNA	Down in three siRNA	-1.14063	3.46618	3.50873	3.37164	3.27987	3.53094	3.29202	2.28234	2.43725	2.5109	2.02782	2.17051	2.45156	2.15227	2.10817
54663	1367	WDR74	WD repeat domain 74	Down in A1siRNA	Down in A2siRNA	Down in A3siRNA	Down in three siRNA	-1.14087	6.32301	6.39894	6.36898	6.32657	6.31693	6.48924	5.20443	5.1157	5.23484	5.21281	5.26245	5.27631	5.23492	5.29648
220064	2528	LTO1	LTO1, ABCE1 maturation factor	Down in A1siRNA	Down in A2siRNA	Down in A3siRNA	Down in three siRNA	-1.14239	4.6399	4.80096	4.66277	4.7221	4.56259	4.77817	3.40888	3.19295	3.42697	3.69582	3.70062	3.528	3.64406	3.8189
10761	1126	PLAC1	placenta specific 1	Down in A1siRNA	Down in A2siRNA	Down in A3siRNA	Down in three siRNA	-1.14249	0.675874	0.69066	0.459923	0.151013	0.240583	0.363005	-0.288742	-1.39317	-0.704748	-0.483948	-0.629909	-0.600316	-1.10993	-0.487713
5830	4314	PEX5	peroxisomal biogenesis factor 5	Down in A1siRNA	Down in A2siRNA	Down in A3siRNA	Down in three siRNA	-1.14463	5.25699	5.28366	5.2841	5.28896	5.35851	5.28294	4.20814	4.18805	4.21953	3.81774	4.17897	4.13512	4.21828	4.21737
65263	2678	PYCR3	pyrroline-5-carboxylate reductase 3	Down in A1siRNA	Down in A2siRNA	Down in A3siRNA	Down in three siRNA	-1.1529	5.39655	5.32038	5.30593	5.1803	4.98819	5.3276	4.22853	3.94104	4.40831	4.0229	4.06778	4.17624	3.94517	4.01207
51388	2184	NIP7	NIP7, nucleolar pre-rRNA processing protein	Down in A1siRNA	Down in A2siRNA	Down in A3siRNA	Down in three siRNA	-1.15296	6.07756	6.10318	6.11411	6.05409	6.17131	6.03287	4.90196	4.73385	4.8527	5.04461	5.02813	4.98113	5.05238	4.91903
54752	1355	FNDC8	fibronectin type III domain containing 8	Down in A1siRNA	Down in A2siRNA	Down in A3siRNA	Down in three siRNA	-1.15404	0.702811	1.07102	1.34059	1.02526	1.16375	0.958225	0.0688485	0.0258988	-0.0273428	-0.622111	-0.0918666	0.147685	-0.262348	-0.122222
28982	3431	FLVCR1	feline leukemia virus subgroup C cellular receptor 1	Down in A1siRNA	Down in A2siRNA	Down in A3siRNA	Down in three siRNA	-1.15473	4.55745	4.63772	4.59158	4.56371	4.46912	4.46176	3.43105	3.43322	3.30257	3.32481	3.31248	3.36603	3.41274	3.55433
8309	2309	ACOX2	acyl-CoA oxidase 2	Down in A1siRNA	Down in A2siRNA	Down in A3siRNA	Down in three siRNA	-1.15521	4.21089	4.16636	4.18089	4.12784	4.02759	4.13644	2.90617	2.82238	3.11633	3.09606	2.94763	3.08031	3.11158	2.81121
2820	6155	GPD2	glycerol-3-phosphate dehydrogenase 2	Down in A1siRNA	Down in A2siRNA	Down in A3siRNA	Down in three siRNA	-1.1573	7.24181	7.19772	7.20161	7.17445	7.26252	7.1022	5.83629	5.96858	5.93301	6.22047	6.1017	6.09959	6.05773	6.09799
1633	2607	DCK	deoxycytidine kinase	Down in A1siRNA	Down in A2siRNA	Down in A3siRNA	Down in three siRNA	-1.15872	6.37156	6.38272	6.34919	6.3916	6.48131	6.28345	5.19539	5.29971	5.20998	5.18589	5.18926	5.1951	5.21108	5.25694
115426	3621	UHRF2	ubiquitin like with PHD and ring finger domains 2	Down in A1siRNA	Down in A2siRNA	Down in A3siRNA	Down in three siRNA	-1.16178	6.47772	6.47445	6.51475	6.53903	6.5213	6.39974	5.3465	5.36587	5.17492	5.28345	5.4075	5.28739	5.34201	5.4008
200916	1963	RPL22L1	ribosomal protein L22 like 1	Down in A1siRNA	Down in A2siRNA	Down in A3siRNA	Down in three siRNA	-1.16396	5.02854	5.08974	5.12383	5.14553	5.23646	4.95799	3.9471	4.03098	3.72652	3.93633	3.83071	3.87507	4.07238	4.04539
3770	3470	KCNJ14	potassium voltage-gated channel subfamily J member 14	Down in A1siRNA	Down in A2siRNA	Down in A3siRNA	Down in three siRNA	-1.16826	0.854653	0.389248	0.781958	0.762282	0.381272	0.691096	-0.347911	-0.653622	-1.02623	-0.622111	-0.446454	-0.25346	-0.493583	-0.355324
26519	674	TIMM10	translocase of inner mitochondrial membrane 10	Down in A1siRNA	Down in A2siRNA	Down in A3siRNA	Down in three siRNA	-1.17074	5.73345	5.73651	5.65027	5.71955	5.83905	5.77576	4.52498	4.51805	4.5973	4.62333	4.51012	4.60605	4.62432	4.56938
56652	3665	TWNK	twinkle mtDNA helicase	Down in A1siRNA	Down in A2siRNA	Down in A3siRNA	Down in three siRNA	-1.17105	5.00032	5.09102	5.13928	5.11633	5.1469	5.12775	3.90336	3.81604	3.83581	3.92397	4.15078	4.00693	3.91301	3.91052
100507126	767	NA	NA	Down in A1siRNA	Down in A2siRNA	Down in A3siRNA	Down in three siRNA	-1.17546	5.60636	5.60828	5.65206	5.65039	5.6736	5.46168	4.44226	4.42266	4.38099	4.48715	4.43613	4.42727	4.41063	4.45907
25945	1650	NECTIN3	nectin cell adhesion molecule 3	Down in A1siRNA	Down in A2siRNA	Down in A3siRNA	Down in three siRNA	-1.17596	5.67088	5.68453	5.79218	5.76443	5.8752	5.6493	4.57362	4.73212	4.60095	4.48083	4.4593	4.54827	4.47211	4.64049
7374	2266	UNG	uracil DNA glycosylase	Down in A1siRNA	Down in A2siRNA	Down in A3siRNA	Down in three siRNA	-1.17626	6.60856	6.6159	6.67918	6.68149	6.70195	6.63893	5.34883	5.28091	5.36818	5.64241	5.65755	5.488	5.46909	5.56958
100506448	1344	NA	NA	Down in A1siRNA	Down in A2siRNA	Down in A3siRNA	Down in three siRNA	-1.17704	2.02377	1.86905	2.13014	2.19989	2.08312	1.86579	0.953853	0.727267	0.672669	1.16962	0.882674	0.770081	0.865127	0.771437
57102	3819	C12orf4	chromosome 12 open reading frame 4	Down in A1siRNA	Down in A2siRNA	Down in A3siRNA	Down in three siRNA	-1.18	4.86973	4.82748	4.72892	4.85868	5.01678	4.79689	3.61659	3.78968	3.70295	3.66644	3.59299	3.56853	3.75707	3.66371
79711	3600	IPO4	importin 4	Down in A1siRNA	Down in A2siRNA	Down in A3siRNA	Down in three siRNA	-1.18431	7.27248	7.25489	7.146	7.12782	7.12701	7.22532	5.91233	5.87767	5.93446	6.11229	6.08875	6.14049	5.96525	6.03228
84946	1814	LTV1	LTV1 ribosome biogenesis factor	Down in A1siRNA	Down in A2siRNA	Down in A3siRNA	Down in three siRNA	-1.18502	5.73508	5.68964	5.76588	5.8143	5.75991	5.77024	4.69401	4.74761	4.6064	4.3085	4.37246	4.61663	4.6207	4.60029
1767	15573	DNAH5	dynein axonemal heavy chain 5	Down in A1siRNA	Down in A2siRNA	Down in A3siRNA	Down in three siRNA	-1.18613	5.16797	5.20014	5.24775	5.30142	5.31969	5.23114	4.14248	4.31128	3.94603	3.88624	3.90291	4.05958	4.03212	4.18784
647033	2751	PA2G4P4	proliferation-associated 2G4 pseudogene 4	Down in A1siRNA	Down in A2siRNA	Down in A3siRNA	Down in three siRNA	-1.18891	5.30503	5.27235	5.3364	5.32714	5.47889	5.39978	4.10159	4.19559	4.04843	4.25029	4.26697	4.13267	4.25606	4.06324
55796	11844	MBNL3	muscleblind like splicing regulator 3	Down in A1siRNA	Down in A2siRNA	Down in A3siRNA	Down in three siRNA	-1.19041	3.19452	3.05993	3.13022	3.19012	3.18238	3.00601	1.99151	2.21761	2.05927	1.67643	1.77445	1.95848	1.84035	1.97617
196993	1831	CT62	cancer/testis antigen 62	Down in A1siRNA	Down in A2siRNA	Down in A3siRNA	Down in three siRNA	-1.19133	0.502752	0.00776929	0.0447075	-0.0646379	0.478459	0.608756	-1.13045	-0.515767	-0.704748	-1.783	-0.390144	-1.24955	-0.769089	-0.884147
440093	1057	H3F3C	H3 histone family member 3C	Down in A1siRNA	Down in A2siRNA	Down in A3siRNA	Down in three siRNA	-1.19519	6.59604	6.60917	6.62399	6.5726	6.47788	6.63243	5.41484	5.25466	5.43203	5.42831	5.40651	5.35636	5.40116	5.42747
57622	3132	LRFN1	leucine rich repeat and fibronectin type III domain containing 1	Down in A1siRNA	Down in A2siRNA	Down in A3siRNA	Down in three siRNA	-1.19706	2.61916	2.48556	2.36721	2.19989	1.94257	2.38598	1.00204	0.699223	1.34701	1.23111	1.3309	1.22207	1.15237	1.10599
58528	4926	RRAGD	Ras related GTP binding D	Down in A1siRNA	Down in A2siRNA	Down in A3siRNA	Down in three siRNA	-1.20118	4.29074	4.27919	4.19328	4.32715	4.46121	4.31151	3.18715	3.4161	3.21959	3.07386	2.83403	2.94692	3.15222	3.04482
2055	7169	CLN8	CLN8, transmembrane ER and ERGIC protein	Down in A1siRNA	Down in A2siRNA	Down in A3siRNA	Down in three siRNA	-1.20419	3.69806	3.72669	3.73568	3.75543	3.83917	3.70588	2.5325	2.16731	2.54916	2.56224	2.76131	2.49809	2.60437	2.63936
10026	4626	PIGK	phosphatidylinositol glycan anchor biosynthesis class K	Down in A1siRNA	Down in A2siRNA	Down in A3siRNA	Down in three siRNA	-1.20468	7.29892	7.25804	7.28671	7.35999	7.39912	7.22676	6.16139	6.22795	6.10983	6.05747	5.99936	6.08124	6.10249	6.06219
55706	4826	NDC1	NDC1 transmembrane nucleoporin	Down in A1siRNA	Down in A2siRNA	Down in A3siRNA	Down in three siRNA	-1.20531	7.5057	7.45055	7.43147	7.42976	7.57538	7.37242	6.12921	6.18499	6.09891	6.41959	6.36359	6.29889	6.28203	6.26737
201294	4393	UNC13D	unc-13 homolog D	Down in A1siRNA	Down in A2siRNA	Down in A3siRNA	Down in three siRNA	-1.20818	2.12682	2.21944	1.83371	2.1406	1.72217	2.02242	0.625085	0.518449	1.03817	1.01506	0.992649	0.843985	0.737393	0.650665
728806	587	NSFP1	N-ethylmaleimide-sensitive factor pseudogene 1	Down in A1siRNA	Down in A2siRNA	Down in A3siRNA	Down in three siRNA	-1.21007	4.03923	4.02519	3.92282	3.95506	4.0033	3.95671	2.84804	3.07241	2.88458	2.53811	2.32146	2.92438	2.84649	2.75373
84916	2254	UTP4	UTP4, small subunit processome component	Down in A1siRNA	Down in A2siRNA	Down in A3siRNA	Down in three siRNA	-1.21064	6.68569	6.63899	6.6561	6.67671	6.69649	6.63763	5.36158	5.39457	5.23836	5.56493	5.6725	5.49184	5.44169	5.47159
10736	2154	SIX2	SIX homeobox 2	Down in A1siRNA	Down in A2siRNA	Down in A3siRNA	Down in three siRNA	-1.21109	5.40887	5.51536	5.37822	5.36971	5.25258	5.37196	4.28805	4.2006	4.38523	4.07693	4.0753	4.18811	4.02119	4.13816
3251	1415	HPRT1	hypoxanthine phosphoribosyltransferase 1	Down in A1siRNA	Down in A2siRNA	Down in A3siRNA	Down in three siRNA	-1.21132	7.22478	7.20874	7.19732	7.22319	7.29929	7.17345	5.9657	5.93816	5.90304	6.17491	6.09123	5.9872	6.05237	5.96581
9194	3541	SLC16A7	solute carrier family 16 member 7	Down in A1siRNA	Down in A2siRNA	Down in A3siRNA	Down in three siRNA	-1.21146	3.76029	3.65879	3.61568	3.57311	3.7832	3.20596	2.3949	2.55145	2.41469	2.37516	2.18911	2.54316	2.29522	2.34067
10419	2470	PRMT5	protein arginine methyltransferase 5	Down in A1siRNA	Down in A2siRNA	Down in A3siRNA	Down in three siRNA	-1.21149	7.14937	7.06302	7.06003	7.08652	7.10435	7.08041	5.81369	5.78148	5.6901	6.06171	5.96873	5.9011	5.89215	5.92408
2115	7576	ETV1	ETS variant 1	Down in A1siRNA	Down in A2siRNA	Down in A3siRNA	Down in three siRNA	-1.21304	5.48553	5.46257	5.39333	5.47747	5.59992	5.35522	4.34986	4.51	4.27994	4.09909	3.91413	4.35959	4.18684	4.29498
933	3292	CD22	CD22 molecule	Down in A1siRNA	Down in A2siRNA	Down in A3siRNA	Down in three siRNA	-1.21409	0.407721	0.547812	0.459923	0.302968	0.164735	0.691096	-1.35482	-0.806055	-0.634444	-0.857855	-1.08632	-0.416489	-0.769089	-0.355324
4089	8772	SMAD4	SMAD family member 4	Down in A1siRNA	Down in A2siRNA	Down in A3siRNA	Down in three siRNA	-1.21624	6.11377	6.05909	6.08316	6.08849	6.13946	6.03156	4.65499	4.81613	4.74966	5.0574	5.03586	4.82108	4.91152	4.91083
100507012	635	BMPR1B-DT	BMPR1B divergent transcript	Down in A1siRNA	Down in A2siRNA	Down in A3siRNA	Down in three siRNA	-1.21799	3.16092	2.96753	3.0233	2.94646	3.08286	3.06381	1.46436	1.64223	1.84221	2.02782	2.02279	1.81884	2.00472	1.75966
84973	2693	SNHG7	small nucleolar RNA host gene 7	Down in A1siRNA	Down in A2siRNA	Down in A3siRNA	Down in three siRNA	-1.21978	1.19538	1.00693	1.08814	0.708855	0.682609	1.25746	-0.177221	-0.167091	0.18196	-0.357869	-0.137491	-0.305782	-0.316775	-0.55876
6457	1695	SH3GL3	SH3 domain containing GRB2 like 3, endophilin A3	Down in A1siRNA	Down in A2siRNA	Down in A3siRNA	Down in three siRNA	-1.22003	1.72846	1.84481	1.41014	1.42375	1.58341	1.62172	0.771273	0.581258	0.464189	0.0127265	0.228949	0.522514	0.0270649	0.448134
5738	6160	PTGFRN	prostaglandin F2 receptor inhibitor	Down in A1siRNA	Down in A2siRNA	Down in A3siRNA	Down in three siRNA	-1.22142	7.17244	7.10795	7.12093	7.14489	7.16126	7.13291	5.70417	5.80799	5.70289	6.12854	6.12664	5.96391	5.95236	5.96264
23513	5218	SCRIB	scribbled planar cell polarity protein	Down in A1siRNA	Down in A2siRNA	Down in A3siRNA	Down in three siRNA	-1.22197	7.31674	7.40568	7.3028	7.23061	6.81907	7.25552	5.97554	5.66489	6.25117	6.1605	6.14044	5.99871	5.83712	5.96976
64434	6077	NOM1	nucleolar protein with MIF4G domain 1	Down in A1siRNA	Down in A2siRNA	Down in A3siRNA	Down in three siRNA	-1.22269	4.82138	4.69985	4.91986	4.79441	4.71162	4.82907	3.50398	3.73893	3.38528	3.50986	3.48799	3.64288	3.68964	3.62816
6839	2730	SUV39H1	suppressor of variegation 3-9 homolog 1	Down in A1siRNA	Down in A2siRNA	Down in A3siRNA	Down in three siRNA	-1.22442	5.57845	5.5495	5.48885	5.50026	5.45819	5.56992	4.40018	4.45446	4.53193	4.05726	4.14126	4.23922	4.33541	4.23848
10856	1488	RUVBL2	RuvB like AAA ATPase 2	Down in A1siRNA	Down in A2siRNA	Down in A3siRNA	Down in three siRNA	-1.2263	6.73546	6.76342	6.70233	6.65304	6.49975	6.79214	5.44674	5.27261	5.53762	5.57385	5.57775	5.50234	5.38633	5.42056
79866	2773	BORA	bora, aurora kinase A activator	Down in A1siRNA	Down in A2siRNA	Down in A3siRNA	Down in three siRNA	-1.2274	4.03393	3.95898	3.96098	3.93774	3.9393	3.85024	2.73853	2.64263	2.42296	2.86344	2.94216	2.69732	2.77021	2.6785
387849	1139	REP15	RAB15 effector protein	Down in A1siRNA	Down in A2siRNA	Down in A3siRNA	Down in three siRNA	-1.22776	0.924973	1.15228	1.35829	1.1306	1.5979	1.29305	-0.124535	0.155389	0.18196	-0.241928	0.299126	-0.106998	0.0270649	-0.0693896
9043	8273	SPAG9	sperm associated antigen 9	Down in A1siRNA	Down in A2siRNA	Down in A3siRNA	Down in three siRNA	-1.22829	8.79572	8.78157	8.80465	8.82129	8.80897	8.73605	7.35677	7.36592	7.2313	7.76923	7.79361	7.62484	7.65821	7.70478
79621	2080	RNASEH2B	ribonuclease H2 subunit B	Down in A1siRNA	Down in A2siRNA	Down in A3siRNA	Down in three siRNA	-1.22915	4.59388	4.65525	4.53432	4.54096	4.69655	4.65878	3.33085	3.53589	3.57526	3.23261	3.32935	3.30192	3.29517	3.47207
219293	3859	ATAD3C	ATPase family, AAA domain containing 3C	Down in A1siRNA	Down in A2siRNA	Down in A3siRNA	Down in three siRNA	-1.23167	3.02345	2.84457	2.96093	2.80086	2.32879	2.83547	1.65725	1.00437	1.72676	1.93232	1.56254	1.55109	1.5823	1.52212
29974	2280	A1CF	APOBEC1 complementation factor	Down in A1siRNA	Down in A2siRNA	Down in A3siRNA	Down in three siRNA	-1.23212	0.970018	0.869508	0.954843	0.762282	0.478459	0.664168	-0.177221	-0.451484	-0.704748	-0.483948	-0.446454	-0.4752	-0.432208	-0.42
10298	3064	PAK4	p21 (RAC1) activated kinase 4	Down in A1siRNA	Down in A2siRNA	Down in A3siRNA	Down in three siRNA	-1.23251	5.14851	5.2144	5.12254	5.16921	4.75592	5.1774	3.93474	3.86103	4.12895	3.76328	3.77639	3.89259	3.72711	3.83977
6652	2898	SORD	sorbitol dehydrogenase	Down in A1siRNA	Down in A2siRNA	Down in A3siRNA	Down in three siRNA	-1.23458	7.6236	7.64404	7.57609	7.62063	7.6804	7.64538	6.43917	6.39897	6.36602	6.43382	6.434	6.37097	6.33595	6.39799
11198	4684	SUPT16H	SPT16 homolog, facilitates chromatin remodeling subunit	Down in A1siRNA	Down in A2siRNA	Down in A3siRNA	Down in three siRNA	-1.23637	8.46116	8.41059	8.48118	8.49014	8.49309	8.4665	7.02342	7.12994	6.98975	7.43494	7.42542	7.25946	7.27658	7.30637
100507087	667	NA	NA	Down in A1siRNA	Down in A2siRNA	Down in A3siRNA	Down in three siRNA	-1.23721	3.65388	3.65182	3.81796	3.86634	3.52336	3.73204	2.12805	2.16731	2.2006	2.66236	2.66494	2.71712	2.50588	2.7166
5036	2626	PA2G4	proliferation-associated 2G4	Down in A1siRNA	Down in A2siRNA	Down in A3siRNA	Down in three siRNA	-1.23874	8.21574	8.18328	8.24479	8.24035	8.30909	8.26939	6.93466	6.92878	6.933	7.08518	7.08189	7.04805	7.02151	7.00721
64506	3490	CPEB1	cytoplasmic polyadenylation element binding protein 1	Down in A1siRNA	Down in A2siRNA	Down in A3siRNA	Down in three siRNA	-1.23912	2.68143	2.65545	2.59336	2.90549	2.57574	2.72254	1.20093	1.64223	1.38136	1.45379	1.53372	1.39594	1.52156	1.46953
10589	1005	DRAP1	DR1 associated protein 1	Down in A1siRNA	Down in A2siRNA	Down in A3siRNA	Down in three siRNA	-1.24141	7.87595	7.93862	7.88424	7.8502	7.6361	7.94921	6.4625	6.29916	6.60364	6.91021	6.77605	6.64438	6.63285	6.58573
79173	2420	C19orf57	chromosome 19 open reading frame 57	Down in A1siRNA	Down in A2siRNA	Down in A3siRNA	Down in three siRNA	-1.24232	0.729254	0.486461	0.728503	0.653372	0.682609	0.866708	-1.13045	-0.653622	-0.634444	-0.357869	-0.629909	-0.154186	-0.493583	-0.355324
29902	1521	FAM216A	family with sequence similarity 216 member A	Down in A1siRNA	Down in A2siRNA	Down in A3siRNA	Down in three siRNA	-1.24603	4.09112	4.06508	4.09109	4.14806	4.17985	4.06104	2.61228	2.61287	2.59378	3.12334	3.093	2.78749	2.94809	3.10926
333926	1714	PPM1J	protein phosphatase, Mg2+/Mn2+ dependent 1J	Down in A1siRNA	Down in A2siRNA	Down in A3siRNA	Down in three siRNA	-1.24937	-0.0966853	0.092562	0.322366	0.110385	-0.0444117	0.521431	-1.03013	-1.06995	-1.44053	-0.696493	-0.917623	-1.05788	-0.847051	-1.72776
51292	2274	GMPR2	guanosine monophosphate reductase 2	Down in A1siRNA	Down in A2siRNA	Down in A3siRNA	Down in three siRNA	-1.25035	5.42514	5.497	5.46453	5.57214	5.6451	5.51163	4.30735	4.28321	4.24073	4.29896	4.31433	4.2069	4.25606	4.24371
3021	2705	H3F3B	H3 histone family member 3B	Down in A1siRNA	Down in A2siRNA	Down in A3siRNA	Down in three siRNA	-1.25058	10.0058	10.0215	10.0278	10.0206	10.026	10.0313	8.73064	8.74362	8.71838	8.80317	8.82432	8.76083	8.79643	8.79516
6891	6165	TAP2	transporter 2, ATP binding cassette subfamily B member	Down in A1siRNA	Down in A2siRNA	Down in A3siRNA	Down in three siRNA	-1.25495	1.50183	1.6061	1.91969	1.81365	1.76132	1.56462	0.156615	0.754775	0.616113	0.645144	0.299126	0.637816	0.15256	0.254506
283651	1927	HMGN2P46	high mobility group nucleosomal binding domain 2 pseudogene 46	Down in A1siRNA	Down in A2siRNA	Down in A3siRNA	Down in three siRNA	-1.25577	2.26878	2.32835	2.04524	2.30264	2.16326	2.45044	0.878415	0.781769	1.20084	0.991561	1.24462	0.795138	1.23036	0.90944
57559	1997	STAMBPL1	STAM binding protein like 1	Down in A1siRNA	Down in A2siRNA	Down in A3siRNA	Down in three siRNA	-1.25624	3.84736	3.76272	3.84332	3.91433	3.86036	3.83221	2.46534	2.47908	2.61558	2.60157	2.73623	2.55787	2.83406	2.40742
51018	7771	RRP15	ribosomal RNA processing 15 homolog	Down in A1siRNA	Down in A2siRNA	Down in A3siRNA	Down in three siRNA	-1.25726	6.93395	6.90751	6.96319	6.98799	6.92128	6.93345	5.61499	5.66035	5.58352	5.70153	5.76374	5.65899	5.75209	5.73652
9188	4153	DDX21	DExD-box helicase 21	Down in A1siRNA	Down in A2siRNA	Down in A3siRNA	Down in three siRNA	-1.25925	8.68399	8.64951	8.68039	8.7246	8.72109	8.6112	7.36629	7.43104	7.30555	7.476	7.45478	7.42889	7.43681	7.45438
192111	3254	PGAM5	PGAM family member 5, mitochondrial serine/threonine protein phosphatase	Down in A1siRNA	Down in A2siRNA	Down in A3siRNA	Down in three siRNA	-1.26075	6.95756	6.92857	6.92398	6.93445	6.94095	6.95062	5.49174	5.48666	5.49415	5.89916	5.95453	5.73461	5.63241	5.73559
84131	2750	CEP78	centrosomal protein 78	Down in A1siRNA	Down in A2siRNA	Down in A3siRNA	Down in three siRNA	-1.2609	3.99087	3.88662	3.98397	3.96364	4.10826	3.94278	2.42172	2.59776	2.50312	2.92055	2.93667	2.69732	2.97665	2.69386
285958	803	SNHG15	small nucleolar RNA host gene 15	Down in A1siRNA	Down in A2siRNA	Down in A3siRNA	Down in three siRNA	-1.2611	3.14628	3.20028	3.17587	2.84487	3.27997	3.17767	1.56403	1.71406	1.81735	2.14959	2.15166	1.49102	2.02675	2.09666
100506233	951	RAB30-AS1	RAB30 antisense RNA 1 (head to head)	Down in A1siRNA	Down in A2siRNA	Down in A3siRNA	Down in three siRNA	-1.26237	2.27777	2.31958	2.277	2.07877	2.44557	2.29237	0.625085	0.670624	0.672669	1.14853	1.3309	1.08656	1.32227	1.29918
1013	2859	CDH15	cadherin 15	Down in A1siRNA	Down in A2siRNA	Down in A3siRNA	Down in three siRNA	-1.26396	0.118654	0.795556	0.555114	0.373337	-0.519962	0.22241	-0.612325	-1.98136	-0.704748	-1.24751	-0.446454	-0.737321	-1.01688	-1.30497
9531	2571	BAG3	BCL2 associated athanogene 3	Down in A1siRNA	Down in A2siRNA	Down in A3siRNA	Down in three siRNA	-1.26907	7.97733	8.01444	7.98864	7.95789	7.95614	8.01413	6.60094	6.52913	6.63111	6.86162	6.88096	6.74747	6.7317	6.74262
1723	2066	DHODH	dihydroorotate dehydrogenase (quinone)	Down in A1siRNA	Down in A2siRNA	Down in A3siRNA	Down in three siRNA	-1.27321	3.10649	3.03336	3.15069	3.15559	3.24357	3.0273	1.81393	1.55103	1.81735	1.78975	2.18911	1.84307	1.81526	1.95082
92345	2315	NAF1	nuclear assembly factor 1 ribonucleoprotein	Down in A1siRNA	Down in A2siRNA	Down in A3siRNA	Down in three siRNA	-1.27658	3.89485	3.95049	3.79214	3.89353	3.9786	3.95394	2.59667	2.80275	2.51863	2.68451	2.76751	2.51327	2.58965	2.59913
10534	654	SSSCA1	Sjogren syndrome/scleroderma autoantigen 1	Down in A1siRNA	Down in A2siRNA	Down in A3siRNA	Down in three siRNA	-1.27722	5.27393	5.369	5.30821	5.22618	4.92206	5.35206	3.94093	3.74237	4.02689	4.25029	4.19517	3.98804	3.72711	3.84666
8607	1768	RUVBL1	RuvB like AAA ATPase 1	Down in A1siRNA	Down in A2siRNA	Down in A3siRNA	Down in three siRNA	-1.27733	6.61256	6.60421	6.56897	6.65965	6.68423	6.704	5.23625	5.2193	5.25929	5.56493	5.50259	5.36266	5.37779	5.37005
91695	2332	RRP7BP	ribosomal RNA processing 7 homolog B, pseudogene	Down in A1siRNA	Down in A2siRNA	Down in A3siRNA	Down in three siRNA	-1.27874	3.03939	2.91028	3.00656	3.09441	2.93089	3.08934	1.56403	1.7555	1.68613	1.85631	1.56254	1.76912	1.44184	2.2291
100506230	713	NA	NA	Down in A1siRNA	Down in A2siRNA	Down in A3siRNA	Down in three siRNA	-1.28302	2.04498	2.19088	2.20054	2.34704	2.14364	2.21098	0.625085	0.311734	0.672669	1.2109	1.11443	1.02434	1.21125	1.08284
5618	11788	PRLR	prolactin receptor	Down in A1siRNA	Down in A2siRNA	Down in A3siRNA	Down in three siRNA	-1.28422	0.440099	0.845276	0.209844	0.735816	0.414401	0.363005	-0.686762	-0.583049	-0.778655	-1.03957	-1.17869	-0.416489	-0.695126	-0.884147
1736	2577	DKC1	dyskerin pseudouridine synthase 1	Down in A1siRNA	Down in A2siRNA	Down in A3siRNA	Down in three siRNA	-1.28722	7.88093	7.81208	7.86579	7.88072	7.91785	7.92247	6.40486	6.42006	6.41709	6.75008	6.84622	6.61346	6.64403	6.64621
9252	4322	RPS6KA5	ribosomal protein S6 kinase A5	Down in A1siRNA	Down in A2siRNA	Down in A3siRNA	Down in three siRNA	-1.28757	3.61895	3.55802	3.61935	3.64243	3.73812	3.52688	2.48243	2.42873	2.31162	2.31017	2.20747	2.30225	2.36603	2.2291
87178	4579	PNPT1	polyribonucleotide nucleotidyltransferase 1	Down in A1siRNA	Down in A2siRNA	Down in A3siRNA	Down in three siRNA	-1.28793	6.66187	6.63722	6.69538	6.71617	6.71697	6.62241	5.31227	5.30437	5.23719	5.53983	5.52838	5.34685	5.42105	5.40664
8568	1807	RRP1	ribosomal RNA processing 1	Down in A1siRNA	Down in A2siRNA	Down in A3siRNA	Down in three siRNA	-1.28846	6.03712	6.05711	6.02338	6.01816	5.89733	6.15576	4.53729	4.46907	4.56778	4.96541	5.02426	4.79025	4.83713	4.75294
113	6138	ADCY7	adenylate cyclase 7	Down in A1siRNA	Down in A2siRNA	Down in A3siRNA	Down in three siRNA	-1.28899	5.15706	5.04522	5.14183	5.08653	4.91049	5.05058	3.53297	3.63174	3.62269	4.05726	3.91693	3.92983	3.67228	3.84666
1944	1782	EFNA3	ephrin A3	Down in A1siRNA	Down in A2siRNA	Down in A3siRNA	Down in three siRNA	-1.28902	2.31316	2.77572	2.65912	2.57315	2.78653	2.60002	1.41182	1.19716	1.38136	1.25104	1.57674	1.22207	1.37473	1.2165
4905	3983	NSF	N-ethylmaleimide sensitive factor, vesicle fusing ATPase	Down in A1siRNA	Down in A2siRNA	Down in A3siRNA	Down in three siRNA	-1.28911	7.6214	7.64008	7.62764	7.65547	7.74429	7.62436	6.59063	6.66083	6.57704	6.10067	5.98213	6.33885	6.33374	6.32092
317649	6566	EIF4E3	eukaryotic translation initiation factor 4E family member 3	Down in A1siRNA	Down in A2siRNA	Down in A3siRNA	Down in three siRNA	-1.29032	2.66097	2.66932	2.60824	2.78159	2.83014	2.51968	1.51505	1.59735	1.43138	1.12712	1.56254	1.20348	1.40867	1.25843
127943	1768	FCRLB	Fc receptor like B	Down in A1siRNA	Down in A2siRNA	Down in A3siRNA	Down in three siRNA	-1.29122	4.35583	4.2564	4.237	4.31603	4.19899	4.39986	2.91878	2.79614	3.02696	3.15012	3.06809	3.02842	3.1472	2.88669
57476	2761	GRAMD1B	GRAM domain containing 1B	Down in A1siRNA	Down in A2siRNA	Down in A3siRNA	Down in three siRNA	-1.29236	6.30059	6.36632	6.22743	6.30142	6.39525	6.35571	4.98822	4.99257	5.09441	4.97892	5.11703	5.0465	4.99488	5.04418
3553	1498	IL1B	interleukin 1 beta	Down in A1siRNA	Down in A2siRNA	Down in A3siRNA	Down in three siRNA	-1.29295	5.53695	5.42525	5.51177	5.45838	5.50411	5.44596	3.87777	4.09963	4.04307	4.28695	4.36225	4.27305	4.27459	4.28233
23160	3501	WDR43	WD repeat domain 43	Down in A1siRNA	Down in A2siRNA	Down in A3siRNA	Down in three siRNA	-1.29459	7.61587	7.66062	7.65005	7.59785	7.71592	7.64366	6.1818	6.2589	6.13835	6.5744	6.50532	6.38393	6.4001	6.3791
6573	2838	SLC19A1	solute carrier family 19 member 1	Down in A1siRNA	Down in A2siRNA	Down in A3siRNA	Down in three siRNA	-1.29494	4.97706	5.03052	4.95955	4.898	4.7847	5.02435	3.54927	3.4161	3.69614	3.9115	3.8425	3.69707	3.50585	3.58761
401431	3069	ATP6V0E2-AS1	ATP6V0E2 antisense RNA 1	Down in A1siRNA	Down in A2siRNA	Down in A3siRNA	Down in three siRNA	-1.29538	1.43913	1.02861	1.12997	1.33837	0.954453	1.52026	-0.474069	-0.0673716	0.25786	-0.0838107	-0.0476411	-0.0170145	-0.262348	0.212455
2264	3144	FGFR4	fibroblast growth factor receptor 4	Down in A1siRNA	Down in A2siRNA	Down in A3siRNA	Down in three siRNA	-1.29852	4.93224	4.98827	4.87598	4.69316	4.59184	4.82755	3.3635	3.21787	3.39371	3.89892	3.74216	3.61501	3.45396	3.47207
23404	2194	EXOSC2	exosome component 2	Down in A1siRNA	Down in A2siRNA	Down in A3siRNA	Down in three siRNA	-1.29945	5.48843	5.50862	5.53239	5.54762	5.58545	5.5933	4.09605	4.15229	4.02418	4.36674	4.37246	4.29518	4.37673	4.26186
64425	1854	POLR1E	RNA polymerase I subunit E	Down in A1siRNA	Down in A2siRNA	Down in A3siRNA	Down in three siRNA	-1.29947	5.73345	5.66736	5.69188	5.81272	5.81909	5.73913	4.51048	4.42908	4.47343	4.5468	4.46313	4.26635	4.47412	4.39236
79686	2825	NA	NA	Down in A1siRNA	Down in A2siRNA	Down in A3siRNA	Down in three siRNA	-1.29959	0.620443	0.517463	0.492356	0.958162	0.76197	0.818676	-0.541542	-0.727826	-0.9389	-0.419532	-0.283717	-0.737321	-0.769089	-0.42
3151	1969	HMGN2	high mobility group nucleosomal binding domain 2	Down in A1siRNA	Down in A2siRNA	Down in A3siRNA	Down in three siRNA	-1.30826	8.83573	8.84977	8.80848	8.79719	8.86406	8.79619	7.25512	7.2523	7.328	7.75426	7.76134	7.61542	7.5942	7.57518
84549	3574	MAK16	MAK16 homolog	Down in A1siRNA	Down in A2siRNA	Down in A3siRNA	Down in three siRNA	-1.30967	5.26605	5.28592	5.30707	5.25791	5.35638	5.20218	4.00144	3.91079	3.93162	3.92086	4.03216	3.93548	3.9879	4.03638
146456	940	TMED6	transmembrane p24 trafficking protein 6	Down in A1siRNA	Down in A2siRNA	Down in A3siRNA	Down in three siRNA	-1.31202	-0.192707	-0.129566	0.170298	-0.0188516	0.164735	-0.306828	-1.77448	-1.39317	-1.85458	-0.945851	-1.17869	-1.73185	-0.847051	-1.18771
10785	2323	WDR4	WD repeat domain 4	Down in A1siRNA	Down in A2siRNA	Down in A3siRNA	Down in three siRNA	-1.31259	5.04574	5.04389	5.06978	5.04402	5.01543	5.10165	3.62815	3.58269	3.56783	3.94858	4.027	3.79659	3.65471	3.72107
100505523	973	NA	NA	Down in A1siRNA	Down in A2siRNA	Down in A3siRNA	Down in three siRNA	-1.31331	-0.143897	-0.0365722	-0.244957	0.228991	-0.13737	0.521431	-1.94673	-0.976517	-2.02401	-0.945851	-0.917623	-1.88264	-0.929467	-0.633488
387895	621	LINC00944	long intergenic non-protein coding RNA 944	Down in A1siRNA	Down in A2siRNA	Down in A3siRNA	Down in three siRNA	-1.31778	0.947671	1.42175	1.02303	1.15077	0.976804	1.3617	-0.409612	-0.389944	-0.326647	-0.0838107	0.116835	-0.360074	0.441996	-0.355324
645332	1859	FAM86C2P	family with sequence similarity 86, member A pseudogene	Down in A1siRNA	Down in A2siRNA	Down in A3siRNA	Down in three siRNA	-1.31846	3.40189	3.27475	3.22495	3.19499	3.12849	3.11939	1.44706	1.79579	1.74006	1.94461	2.23459	1.95848	2.00472	2.11959
23246	2373	BOP1	block of proliferation 1	Down in A1siRNA	Down in A2siRNA	Down in A3siRNA	Down in three siRNA	-1.31906	6.1996	6.27743	6.30194	6.18396	6.00388	6.27847	4.8287	4.70594	4.97017	4.97293	4.96072	4.96051	4.82461	4.88429
260341	2223	TFAMP1	transcription factor A, mitochondrial pseudogene 1	Down in A1siRNA	Down in A2siRNA	Down in A3siRNA	Down in three siRNA	-1.32017	0.305986	0.13316	0.209844	-0.0188516	0.478459	-0.0180759	-0.686762	-1.39317	-0.778655	-0.696493	-1.75776	-2.05106	-1.10993	-0.633488
93081	1153	TEX30	testis expressed 30	Down in A1siRNA	Down in A2siRNA	Down in A3siRNA	Down in three siRNA	-1.3222	4.53326	4.48729	4.49285	4.51591	4.66593	4.43413	2.86116	2.95873	2.93747	3.36651	3.48799	3.29315	3.26769	3.42221
60386	1732	SLC25A19	solute carrier family 25 member 19	Down in A1siRNA	Down in A2siRNA	Down in A3siRNA	Down in three siRNA	-1.32432	4.25933	4.30163	4.27245	4.26372	4.36917	4.33304	2.8147	2.87973	2.78548	3.25745	3.19775	3.00713	2.9823	2.87999
8905	2283	AP1S2	adaptor related protein complex 1 subunit sigma 2	Down in A1siRNA	Down in A2siRNA	Down in A3siRNA	Down in three siRNA	-1.32483	6.62229	6.64251	6.63538	6.62942	6.71987	6.56807	5.30389	5.43233	5.42175	5.22041	5.1243	5.34049	5.32433	5.32389
100506438	552	NA	NA	Down in A1siRNA	Down in A2siRNA	Down in A3siRNA	Down in three siRNA	-1.32658	0.854653	1.02861	1.30451	1.33837	1.02049	1.27537	0.239347	0.0258988	-0.0731107	-0.622111	-0.840139	-0.106998	-0.017316	-0.122222
57647	4549	DHX37	DEAH-box helicase 37	Down in A1siRNA	Down in A2siRNA	Down in A3siRNA	Down in three siRNA	-1.32667	5.88152	5.86936	5.87292	5.78878	5.56254	5.91718	4.4553	4.29965	4.43308	4.68323	4.6476	4.50336	4.48808	4.39941
3038	4645	HAS3	hyaluronan synthase 3	Down in A1siRNA	Down in A2siRNA	Down in A3siRNA	Down in three siRNA	-1.32759	9.23921	9.21007	9.21048	9.22259	9.27179	9.18258	7.72099	7.68338	7.68107	8.14898	8.12959	7.94773	7.91151	7.93837
7371	1250	UCK2	uridine-cytidine kinase 2	Down in A1siRNA	Down in A2siRNA	Down in A3siRNA	Down in three siRNA	-1.33084	6.22363	6.23318	6.17719	6.19736	6.17494	6.22362	4.69768	4.60375	4.67549	5.00556	5.18232	4.992	4.93209	4.90424
3488	6239	IGFBP5	insulin like growth factor binding protein 5	Down in A1siRNA	Down in A2siRNA	Down in A3siRNA	Down in three siRNA	-1.33447	9.99841	9.99641	9.97539	10.0187	9.99472	10.0199	8.70869	8.68975	8.69745	8.60874	8.62196	8.67989	8.63464	8.68787
55299	1273	BRIX1	BRX1, biogenesis of ribosomes	Down in A1siRNA	Down in A2siRNA	Down in A3siRNA	Down in three siRNA	-1.33486	6.46155	6.43033	6.50285	6.49237	6.50745	6.41193	4.93181	4.90013	4.8664	5.38951	5.32896	5.21496	5.21108	5.22028
201651	1289	AADACP1	arylacetamide deacetylase pseudogene 1	Down in A1siRNA	Down in A2siRNA	Down in A3siRNA	Down in three siRNA	-1.33823	0.502752	0.355332	0.248335	0.228991	0.655155	-0.15524	-1.35482	-0.653622	-1.11919	-1.62937	-0.696639	-0.811033	-1.10993	-0.884147
4162	3332	MCAM	melanoma cell adhesion molecule	Down in A1siRNA	Down in A2siRNA	Down in A3siRNA	Down in three siRNA	-1.3383	6.86147	6.84244	6.85861	6.84054	6.77551	6.90965	5.37994	5.27023	5.35636	5.70786	5.73159	5.56924	5.56346	5.49918
7424	2079	VEGFC	vascular endothelial growth factor C	Down in A1siRNA	Down in A2siRNA	Down in A3siRNA	Down in three siRNA	-1.33964	6.0158	5.99995	5.99607	5.99603	6.10563	5.99488	4.53729	4.67747	4.69781	4.64043	4.74196	4.69694	4.59881	4.83664
79892	4241	MCMBP	minichromosome maintenance complex binding protein	Down in A1siRNA	Down in A2siRNA	Down in A3siRNA	Down in three siRNA	-1.3407	6.93395	6.88355	6.91428	6.90654	6.91189	6.86379	5.39918	5.39894	5.32912	5.77219	5.76607	5.55464	5.62431	5.64858
286410	6118	ATP11C	ATPase phospholipid transporting 11C	Down in A1siRNA	Down in A2siRNA	Down in A3siRNA	Down in three siRNA	-1.34087	6.62185	6.65432	6.60372	6.59348	6.68126	6.52849	5.32535	5.31365	5.10857	5.27496	5.33523	5.2752	5.30306	5.24786
10726	1327	NUDC	nuclear distribution C, dynein complex regulator	Down in A1siRNA	Down in A2siRNA	Down in A3siRNA	Down in three siRNA	-1.3413	8.05092	8.11033	8.09593	8.1302	8.01166	8.25818	6.68313	6.54497	6.69137	6.94197	6.9697	6.75786	6.76975	6.78717
54517	3484	PUS7	pseudouridine synthase 7	Down in A1siRNA	Down in A2siRNA	Down in A3siRNA	Down in three siRNA	-1.34298	5.27056	5.25406	5.32519	5.24154	5.26512	5.21962	3.84181	3.7076	3.65463	4.11277	4.03731	3.99886	4.04567	3.95901
6549	5442	SLC9A2	solute carrier family 9 member A2	Down in A1siRNA	Down in A2siRNA	Down in A3siRNA	Down in three siRNA	-1.34421	2.7016	2.74985	2.68039	2.61005	2.88435	2.78637	1.49835	1.53526	1.65839	1.25104	1.31405	1.39594	1.56735	0.90944
9214	3086	FCMR	Fc fragment of IgM receptor	Down in A1siRNA	Down in A2siRNA	Down in A3siRNA	Down in three siRNA	-1.34489	1.92428	1.99554	1.93157	2.15065	2.06237	2.01178	0.625085	0.34831	0.80506	0.452069	0.788229	0.692185	0.889371	0.742179
10212	1495	DDX39A	DExD-box helicase 39A	Down in A1siRNA	Down in A2siRNA	Down in A3siRNA	Down in three siRNA	-1.34668	7.70475	7.74224	7.69015	7.70981	7.65939	7.75213	6.15408	6.0416	6.24069	6.61341	6.69215	6.40951	6.42104	6.33201
161582	2372	DNAAF4	dynein axonemal assembly factor 4	Down in A1siRNA	Down in A2siRNA	Down in A3siRNA	Down in three siRNA	-1.34787	2.09667	1.78236	2.00084	2.13048	1.65446	2.10483	0.825838	0.452781	0.672669	0.645144	0.606433	0.461213	0.474411	0.771437
348761	3509	SPATA3-AS1	SPATA3 antisense RNA 1 (head to head)	Down in A1siRNA	Down in A2siRNA	Down in A3siRNA	Down in three siRNA	-1.35106	0.471765	0.517463	0.524077	0.440433	0.569511	0.551131	-1.35482	-0.806055	-0.856554	-1.03957	-0.0918666	-0.416489	-1.43162	-0.7123
8814	1177	CDKL1	cyclin dependent kinase like 1	Down in A1siRNA	Down in A2siRNA	Down in A3siRNA	Down in three siRNA	-1.35111	1.60538	1.71709	1.50856	1.48859	1.68192	1.5352	0.0228782	0.699223	-0.503346	0.551834	0.520913	0.295494	0.441996	-0.122222
80155	5554	NAA15	N(alpha)-acetyltransferase 15, NatA auxiliary subunit	Down in A1siRNA	Down in A2siRNA	Down in A3siRNA	Down in three siRNA	-1.35393	7.61366	7.62326	7.63106	7.6348	7.70634	7.61868	6.42156	6.55283	6.39047	6.11976	6.08193	6.23852	6.20565	6.26158
10422	1867	UBAC1	UBA domain containing 1	Down in A1siRNA	Down in A2siRNA	Down in A3siRNA	Down in three siRNA	-1.35428	5.37159	5.34003	5.39868	5.38683	5.25144	5.39364	3.7601	3.69346	3.72652	4.20248	4.44002	4.14246	4.15969	3.89731
653653	1160	LOC653653	adaptor related protein complex 1 sigma 2 subunit pseudogene	Down in A1siRNA	Down in A2siRNA	Down in A3siRNA	Down in three siRNA	-1.35699	4.32582	4.28821	4.32517	4.45027	4.46319	4.33518	3.03334	3.43747	3.07496	2.90176	2.85748	2.96359	2.8152	2.97737
4648	6715	MYO7B	myosin VIIB	Down in A1siRNA	Down in A2siRNA	Down in A3siRNA	Down in three siRNA	-1.35797	1.91279	1.86905	1.91969	1.95803	1.64052	1.94623	0.391809	0.518449	0.616113	0.645144	0.633849	0.609843	0.268008	0.448134
146223	8117	CMTM4	CKLF like MARVEL transmembrane domain containing 4	Down in A1siRNA	Down in A2siRNA	Down in A3siRNA	Down in three siRNA	-1.35807	4.44428	4.52591	4.47875	4.48247	4.56259	4.4715	3.04489	3.0833	2.9142	3.12334	3.30823	3.20708	3.15222	3.25621
29088	1749	MRPL15	mitochondrial ribosomal protein L15	Down in A1siRNA	Down in A2siRNA	Down in A3siRNA	Down in three siRNA	-1.35897	5.44322	5.49603	5.48684	5.49237	5.4964	5.43306	3.89382	3.97944	4.03231	4.40282	4.33118	4.0852	4.17949	4.02123
10228	4536	STX6	syntaxin 6	Down in A1siRNA	Down in A2siRNA	Down in A3siRNA	Down in three siRNA	-1.35967	5.99143	5.92245	5.90339	5.93481	5.97433	5.89056	4.31691	4.2618	4.30476	4.91478	4.74038	4.70853	4.72036	4.64444
57491	5661	AHRR	aryl-hydrocarbon receptor repressor	Down in A1siRNA	Down in A2siRNA	Down in A3siRNA	Down in three siRNA	-1.35995	2.61208	2.48556	2.5166	2.54294	2.32008	2.56405	1.00204	1.11464	1.23879	1.2109	1.05482	1.62283	1.04854	0.882876
29107	1117	NXT1	nuclear transport factor 2 like export factor 1	Down in A1siRNA	Down in A2siRNA	Down in A3siRNA	Down in three siRNA	-1.36168	4.97844	5.01295	4.89278	4.94208	5.09165	5.02699	3.4744	3.32269	3.52623	4.02	3.8425	3.55025	3.63333	3.66371
25902	3598	MTHFD1L	methylenetetrahydrofolate dehydrogenase (NADP+ dependent) 1 like	Down in A1siRNA	Down in A2siRNA	Down in A3siRNA	Down in three siRNA	-1.36213	5.63461	5.50476	5.51671	5.57121	5.52512	5.61982	3.93474	4.05607	4.04039	4.42272	4.39266	4.17385	4.32212	4.2567
22874	7399	PLEKHA6	pleckstrin homology domain containing A6	Down in A1siRNA	Down in A2siRNA	Down in A3siRNA	Down in three siRNA	-1.36236	5.53695	5.49603	5.44292	5.49039	5.35318	5.53226	3.7636	3.84832	3.98842	4.23537	4.51934	4.23006	4.17456	4.14376
202781	2271	PAXIP1-AS1	PAXIP1 antisense RNA 1 (head to head)	Down in A1siRNA	Down in A2siRNA	Down in A3siRNA	Down in three siRNA	-1.36871	0.562797	0.517463	0.555114	0.504546	0.931751	0.107172	-1.23828	-0.976517	-0.44201	-1.24751	-0.56613	-0.97082	-0.557686	-0.7123
11186	2344	RASSF1	Ras association domain family member 1	Down in A1siRNA	Down in A2siRNA	Down in A3siRNA	Down in three siRNA	-1.3731	2.95227	2.93919	3.0884	2.94646	2.74806	2.96798	1.13763	1.21708	1.44768	1.77606	1.83476	1.65056	1.85273	1.62188
2030	2830	SLC29A1	solute carrier family 29 member 1 (Augustine blood group)	Down in A1siRNA	Down in A2siRNA	Down in A3siRNA	Down in three siRNA	-1.37665	6.27446	6.32201	6.28642	6.30198	6.30925	6.32488	4.81021	4.79806	4.91995	4.92412	5.0461	5.05689	4.98085	4.8759
9818	4335	NUP58	nucleoporin 58	Down in A1siRNA	Down in A2siRNA	Down in A3siRNA	Down in three siRNA	-1.37679	6.34295	6.3843	6.29104	6.39001	6.39473	6.27569	4.70133	4.79641	4.63693	5.31928	5.24921	5.0028	5.02529	5.02608
56342	1662	PPAN	peter pan homolog	Down in A1siRNA	Down in A2siRNA	Down in A3siRNA	Down in three siRNA	-1.37706	2.36467	2.23817	2.05613	1.89961	1.49326	1.95736	0.0228782	0.155389	0.972101	1.03818	1.03439	0.74458	0.441996	0.586263
25977	2593	NECAP1	NECAP endocytosis associated 1	Down in A1siRNA	Down in A2siRNA	Down in A3siRNA	Down in three siRNA	-1.37827	5.07953	5.05714	5.15075	5.03726	5.22834	4.99898	3.88421	3.90466	3.70295	3.43779	3.56834	3.72667	3.72711	3.75808
5982	1694	RFC2	replication factor C subunit 2	Down in A1siRNA	Down in A2siRNA	Down in A3siRNA	Down in three siRNA	-1.38219	5.47678	5.54857	5.56516	5.56558	5.57083	5.48975	3.94093	4.04497	3.80451	4.32034	4.43223	4.21389	4.14466	4.32982
133015	2073	PACRGL	parkin coregulated like	Down in A1siRNA	Down in A2siRNA	Down in A3siRNA	Down in three siRNA	-1.38549	2.70826	2.53941	2.4685	2.61005	2.30249	2.53462	1.09384	0.781769	0.586981	1.5373	1.3803	1.24043	1.33997	1.17331
1643	1848	DDB2	damage specific DNA binding protein 2	Down in A1siRNA	Down in A2siRNA	Down in A3siRNA	Down in three siRNA	-1.38706	3.04992	2.96191	2.97821	3.0787	3.05161	3.03257	1.31976	1.58208	1.68613	2.18109	1.69859	1.60877	1.45814	1.57286
254427	3333	PROSER2	proline and serine rich 2	Down in A1siRNA	Down in A2siRNA	Down in A3siRNA	Down in three siRNA	-1.38797	3.07074	3.16645	3.0724	2.9863	3.08286	3.12927	1.22143	1.64223	1.47973	2.03932	1.9263	1.92481	1.53698	1.80281
7866	2109	IFRD2	interferon related developmental regulator 2	Down in A1siRNA	Down in A2siRNA	Down in A3siRNA	Down in three siRNA	-1.39009	6.0516	6.11843	5.98258	5.9693	5.89146	6.05895	4.46608	4.27374	4.6064	4.80785	4.97553	4.6819	4.5578	4.60639
51330	1033	TNFRSF12A	TNF receptor superfamily member 12A	Down in A1siRNA	Down in A2siRNA	Down in A3siRNA	Down in three siRNA	-1.39117	6.92075	6.9422	6.98615	6.88072	6.89475	6.90606	5.24879	5.26306	5.34444	5.86643	5.73792	5.58279	5.55968	5.64166
100506760	1346	NA	NA	Down in A1siRNA	Down in A2siRNA	Down in A3siRNA	Down in three siRNA	-1.39179	3.52774	3.53548	3.57082	3.64954	3.72497	3.70257	2.27256	2.41155	2.45556	1.91993	2.11322	2.23974	2.40018	2.00109
27085	3059	MTBP	MDM2 binding protein	Down in A1siRNA	Down in A2siRNA	Down in A3siRNA	Down in three siRNA	-1.39212	5.61702	5.58469	5.54404	5.70343	5.68553	5.59509	4.04234	3.88613	3.8994	4.45099	4.58753	4.29956	4.35513	4.31499
147727	2011	ILF3-DT	ILF3 divergent tranacript	Down in A1siRNA	Down in A2siRNA	Down in A3siRNA	Down in three siRNA	-1.39479	3.72787	3.86569	3.89579	3.96648	3.95064	3.94278	2.57294	2.51974	2.60835	2.37516	2.29594	2.5208	2.49012	2.59094
5327	3173	PLAT	plasminogen activator, tissue type	Down in A1siRNA	Down in A2siRNA	Down in A3siRNA	Down in three siRNA	-1.39674	9.98981	9.99055	9.96951	9.9847	9.93787	9.97207	8.72829	8.69042	8.76931	8.39227	8.41507	8.5745	8.54354	8.50536
84250	3813	SLF1	SMC5-SMC6 complex localization factor 1	Down in A1siRNA	Down in A2siRNA	Down in A3siRNA	Down in three siRNA	-1.39888	4.65032	4.60922	4.60277	4.69659	4.72489	4.66218	3.10128	3.26646	3.07496	3.51399	3.38284	3.12546	3.24908	3.35615
162466	2173	PHOSPHO1	phosphoethanolamine/phosphocholine phosphatase	Down in A1siRNA	Down in A2siRNA	Down in A3siRNA	Down in three siRNA	-1.4028	0.340701	0.454779	0.585499	0.440433	0.539794	0.691096	-0.848253	-1.65749	-0.567406	-0.945851	-0.33595	-1.35586	-0.557686	-0.884147
196483	2374	EEF2KMT	eukaryotic elongation factor 2 lysine methyltransferase	Down in A1siRNA	Down in A2siRNA	Down in A3siRNA	Down in three siRNA	-1.40305	3.48958	3.37971	3.4439	3.30709	3.22968	3.36908	1.59577	1.71406	1.99419	2.20172	2.29594	1.73067	2.15227	2.04967
284996	2968	RNF149	ring finger protein 149	Down in A1siRNA	Down in A2siRNA	Down in A3siRNA	Down in three siRNA	-1.40363	6.33812	6.35134	6.40136	6.35402	6.43262	6.32003	4.93336	4.90628	4.78697	5.01578	5.08511	4.95496	4.98788	5.03063
5591	13508	PRKDC	protein kinase, DNA-activated, catalytic subunit	Down in A1siRNA	Down in A2siRNA	Down in A3siRNA	Down in three siRNA	-1.40389	9.62436	9.55257	9.60911	9.62897	9.61359	9.51056	7.9505	8.07696	7.95899	8.4166	8.37489	8.24773	8.17362	8.28849
51154	2273	MRTO4	MRT4 homolog, ribosome maturation factor	Down in A1siRNA	Down in A2siRNA	Down in A3siRNA	Down in three siRNA	-1.4053	7.59153	7.59219	7.6007	7.607	7.65982	7.69943	6.13934	6.2304	6.10406	6.29435	6.25908	6.19387	6.32766	6.20976
54553	3000	MIR4453HG	MIR4453 host gene	Down in A1siRNA	Down in A2siRNA	Down in A3siRNA	Down in three siRNA	-1.40614	1.60538	1.2292	1.4765	1.55065	1.74839	1.7553	-0.541542	-0.219661	0.36471	0.815404	0.264464	0.429558	-0.209899	0.335102
23196	4957	FAM120A	family with sequence similarity 120A	Down in A1siRNA	Down in A2siRNA	Down in A3siRNA	Down in three siRNA	-1.40738	8.44342	8.43197	8.38662	8.41237	8.41365	8.37553	7.14375	7.10477	7.16477	6.78595	6.79743	7.0181	6.96168	7.04925
55615	2399	PRR5	proline rich 5	Down in A1siRNA	Down in A2siRNA	Down in A3siRNA	Down in three siRNA	-1.41223	0.675874	0.744062	-0.0928672	0.535565	0.598627	1.08546	-0.612325	-0.451484	-0.704748	-1.03957	-0.766606	-0.97082	-1.84627	-0.177062
727738	1028	NA	NA	Down in A1siRNA	Down in A2siRNA	Down in A3siRNA	Down in three siRNA	-1.41551	4.6555	4.66046	4.69796	4.8151	4.79417	4.74643	3.01585	3.02801	2.99959	3.70668	3.6343	3.23482	3.49798	3.38483
401022	3806	HAGLR	HOXD antisense growth-associated long non-coding RNA	Down in A1siRNA	Down in A2siRNA	Down in A3siRNA	Down in three siRNA	-1.41913	2.03441	1.96213	2.02321	2.00311	1.9081	1.94623	0.317591	0.0258988	0.294363	0.841925	0.763619	0.819768	0.537133	0.882876
10606	3519	PAICS	phosphoribosylaminoimidazole carboxylase and phosphoribosylaminoimidazolesuccinocarboxamide synthase	Down in A1siRNA	Down in A2siRNA	Down in A3siRNA	Down in three siRNA	-1.42053	9.71904	9.69788	9.7218	9.73294	9.76625	9.67323	8.04858	8.07628	8.0168	8.57134	8.58238	8.35826	8.36095	8.36935
10514	4568	MYBBP1A	MYB binding protein 1a	Down in A1siRNA	Down in A2siRNA	Down in A3siRNA	Down in three siRNA	-1.42138	6.27558	6.32967	6.18713	6.25965	6.08263	6.33878	4.68666	4.44183	4.70291	5.01724	5.2481	4.93114	4.7783	4.78736
3898	2839	LAD1	ladinin 1	Down in A1siRNA	Down in A2siRNA	Down in A3siRNA	Down in three siRNA	-1.42229	0.305986	0.172647	0.0447075	0.110385	-0.13737	0.146616	-1.62063	-1.16985	-2.02401	-0.774919	-1.17869	-0.888716	-1.43162	-1.43261
26153	6757	KIF26A	kinesin family member 26A	Down in A1siRNA	Down in A2siRNA	Down in A3siRNA	Down in three siRNA	-1.42294	1.21423	0.795556	0.426744	0.504546	0.277062	0.691096	-0.612325	-0.727826	-0.503346	-0.622111	-1.49767	-0.536402	-1.31624	-0.355324
23286	6739	WWC1	WW and C2 domain containing 1	Down in A1siRNA	Down in A2siRNA	Down in A3siRNA	Down in three siRNA	-1.42495	4.56481	4.75292	4.66455	4.64597	4.52706	4.60846	2.82143	3.02236	2.98291	3.23762	3.53601	3.41535	3.28607	3.317
9933	2222	PUM3	pumilio RNA binding family member 3	Down in A1siRNA	Down in A2siRNA	Down in A3siRNA	Down in three siRNA	-1.4277	5.66917	5.76343	5.74248	5.81588	5.77593	5.73185	4.16381	4.17028	4.12643	4.42929	4.4593	4.38663	4.49402	4.34693
152519	2194	NIPAL1	NIPA like domain containing 1	Down in A1siRNA	Down in A2siRNA	Down in A3siRNA	Down in three siRNA	-1.43111	2.07622	2.132	2.10938	2.48055	2.2484	2.19225	0.427534	0.808268	0.25786	1.08334	0.788229	0.819768	0.982465	1.03539
1978	859	EIF4EBP1	eukaryotic translation initiation factor 4E binding protein 1	Down in A1siRNA	Down in A2siRNA	Down in A3siRNA	Down in three siRNA	-1.43285	5.61614	5.63061	5.51078	5.50026	5.43315	5.55259	3.97754	3.7076	3.9229	4.24534	4.39266	4.29298	4.24201	4.08088
79056	1985	PRRG4	proline rich and Gla domain 4	Down in A1siRNA	Down in A2siRNA	Down in A3siRNA	Down in three siRNA	-1.43365	2.60495	2.64846	2.62296	2.60275	2.52356	2.40237	1.13763	0.981263	1.05953	1.34674	1.34756	1.02434	1.09097	1.08284
64856	4659	VWA1	von Willebrand factor A domain containing 1	Down in A1siRNA	Down in A2siRNA	Down in A3siRNA	Down in three siRNA	-1.43438	1.50183	1.19125	1.21016	0.958162	1.18311	1.32778	-0.231904	-0.727826	-0.44201	-0.419532	0.192537	-0.0170145	-0.373337	0.373772
4609	2366	MYC	MYC proto-oncogene, bHLH transcription factor	Down in A1siRNA	Down in A2siRNA	Down in A3siRNA	Down in three siRNA	-1.43544	7.64351	7.63567	7.59231	7.55094	7.54415	7.6037	6.00021	5.94639	5.99046	6.25604	6.47295	6.20852	6.23314	6.16911
2846	2627	LPAR4	lysophosphatidic acid receptor 4	Down in A1siRNA	Down in A2siRNA	Down in A3siRNA	Down in three siRNA	-1.43638	0.702811	0.0507885	0.0447075	-0.21142	0.277062	-0.0623639	-1.77448	-1.98136	-1.11919	-1.62937	-0.917623	-0.811033	-1.10993	-1.07927
56915	994	EXOSC5	exosome component 5	Down in A1siRNA	Down in A2siRNA	Down in A3siRNA	Down in three siRNA	-1.43728	4.48365	4.55795	4.39116	4.26604	4.12337	4.43014	2.7314	2.47081	2.78548	3.35735	3.2868	2.83659	3.01572	3.02065
163154	1392	PRR22	proline rich 22	Down in A1siRNA	Down in A2siRNA	Down in A3siRNA	Down in three siRNA	-1.43738	-0.295579	0.00776929	0.170298	-0.0646379	-0.39992	0.396112	-1.48161	-0.727826	-1.70297	-1.49055	-1.27738	-1.47064	-1.69443	-1.90157
254552	809	NUDT8	nudix hydrolase 8	Down in A1siRNA	Down in A2siRNA	Down in A3siRNA	Down in three siRNA	-1.44025	1.61959	0.770039	1.22953	0.788272	1.0629	1.23933	-0.936325	-0.727826	-0.326647	-0.298734	0.430002	-0.106998	-0.432208	-0.177062
51053	1215	GMNN	geminin, DNA replication inhibitor	Down in A1siRNA	Down in A2siRNA	Down in A3siRNA	Down in three siRNA	-1.44683	5.27168	5.35083	5.45016	5.36433	5.36806	5.38645	3.71021	3.6899	3.70634	4.25524	4.0728	3.96338	4.01294	3.93659
11009	1979	IL24	interleukin 24	Down in A1siRNA	Down in A2siRNA	Down in A3siRNA	Down in three siRNA	-1.44954	2.29557	2.35434	2.57076	2.57315	2.69512	2.41857	1.3757	1.00437	1.08059	1.14853	0.882674	0.819768	0.982465	0.98632
100506702	870	NA	NA	Down in A1siRNA	Down in A2siRNA	Down in A3siRNA	Down in three siRNA	-1.45073	1.85393	1.63466	1.659	1.47265	1.65446	1.52026	-0.177221	-0.274219	0.36471	0.452069	0.299126	0.147685	0.230542	0.411432
2921	1159	CXCL3	C-X-C motif chemokine ligand 3	Down in A1siRNA	Down in A2siRNA	Down in A3siRNA	Down in three siRNA	-1.45275	2.33915	2.31958	2.50074	2.2845	2.3716	2.41049	0.655531	0.727267	1.08059	0.704159	1.22672	0.843985	1.04854	1.05931
730094	4445	MOSMO	modulator of smoothened	Down in A1siRNA	Down in A2siRNA	Down in A3siRNA	Down in three siRNA	-1.4551	5.7424	5.75451	5.72211	5.74134	5.84362	5.58525	4.16646	4.14191	4.06701	4.42052	4.36225	4.29956	4.36381	4.39001
11339	1236	OIP5	Opa interacting protein 5	Down in A1siRNA	Down in A2siRNA	Down in A3siRNA	Down in three siRNA	-1.4558	5.6853	5.75126	5.82915	5.81825	5.91191	5.82597	4.19265	4.2254	4.08013	4.58851	4.56634	4.21853	4.53301	4.37817
2764	4125	GMFB	glia maturation factor beta	Down in A1siRNA	Down in A2siRNA	Down in A3siRNA	Down in three siRNA	-1.45861	7.15334	7.16536	7.13288	7.18824	7.29707	7.06858	5.78815	5.88158	5.77004	5.61191	5.48482	5.73622	5.71442	5.68459
11051	4407	NUDT21	nudix hydrolase 21	Down in A1siRNA	Down in A2siRNA	Down in A3siRNA	Down in three siRNA	-1.46084	7.60521	7.61208	7.62284	7.62964	7.67976	7.55894	6.11764	6.21439	6.11431	6.14793	6.10415	6.14049	6.23964	6.17938
3226	1960	HOXC10	homeobox C10	Down in A1siRNA	Down in A2siRNA	Down in A3siRNA	Down in three siRNA	-1.46304	0.407721	0.320599	0.358004	0.151013	0.812552	0.32912	-1.48161	-1.39317	-0.704748	-1.13979	-1.27738	-0.97082	-0.769089	-0.795666
83956	2794	RACGAP1P	Rac GTPase activating protein 1 pseudogene	Down in A1siRNA	Down in A2siRNA	Down in A3siRNA	Down in three siRNA	-1.46476	1.92428	1.75661	1.63014	1.66728	1.76132	1.94623	0.113399	0.0258988	-0.169247	0.732784	0.633849	0.330196	0.567501	0.295367
2274	2251	FHL2	four and a half LIM domains 2	Down in A1siRNA	Down in A2siRNA	Down in A3siRNA	Down in three siRNA	-1.46539	6.83279	6.86333	6.78811	6.73383	6.81946	6.85563	5.14665	5.1729	5.21713	5.52252	5.56712	5.47353	5.34201	5.35925
51759	1818	C9orf78	chromosome 9 open reading frame 78	Down in A1siRNA	Down in A2siRNA	Down in A3siRNA	Down in three siRNA	-1.4657	5.6494	5.7803	5.71182	5.73467	5.73226	5.77418	3.98655	3.89851	3.90826	4.56682	4.62216	4.41318	4.27689	4.44552
2187	3008	FANCB	FA complementation group B	Down in A1siRNA	Down in A2siRNA	Down in A3siRNA	Down in three siRNA	-1.46936	4.67603	4.47549	4.63581	4.72378	4.72654	4.52299	2.69522	3.04482	2.79188	3.68487	3.49921	3.20708	3.11672	3.21952
10263	1378	CDK2AP2	cyclin dependent kinase 2 associated protein 2	Down in A1siRNA	Down in A2siRNA	Down in A3siRNA	Down in three siRNA	-1.4725	5.85925	5.97085	5.93544	5.8479	5.58454	5.93418	4.10711	3.89542	4.23135	4.7565	4.81264	4.47263	4.35077	4.43641
23180	3002	RFTN1	raftlin, lipid raft linker 1	Down in A1siRNA	Down in A2siRNA	Down in A3siRNA	Down in three siRNA	-1.47311	3.29972	3.28379	3.45629	3.36004	3.55342	3.43429	1.73058	1.69998	1.60126	2.29105	2.03312	2.13568	2.04844	1.8584
100507563	2043	NA	NA	Down in A1siRNA	Down in A2siRNA	Down in A3siRNA	Down in three siRNA	-1.4735	1.94699	1.89288	1.91969	1.93494	1.5979	1.76801	-0.0246052	0.113504	-0.120378	0.760853	0.882674	0.609843	0.441996	0.295367
84798	1667	C19orf48	chromosome 19 open reading frame 48	Down in A1siRNA	Down in A2siRNA	Down in A3siRNA	Down in three siRNA	-1.47595	6.4402	6.48674	6.40563	6.36378	6.21838	6.5045	4.62068	4.53798	4.76763	5.20261	5.36314	5.04519	4.94226	4.93851
11166	2514	SOX21	SRY-box 21	Down in A1siRNA	Down in A2siRNA	Down in A3siRNA	Down in three siRNA	-1.48305	4.39352	4.49315	4.54596	4.47048	4.37338	4.20344	2.74562	2.80275	2.64415	3.15542	2.98537	3.01782	2.99911	3.09197
5317	5447	PKP1	plakophilin 1	Down in A1siRNA	Down in A2siRNA	Down in A3siRNA	Down in three siRNA	-1.48752	8.78256	8.81686	8.76527	8.80746	8.72244	8.78374	6.91592	6.91513	6.97718	7.68316	7.71757	7.39446	7.35294	7.38124
154	2042	ADRB2	adrenoceptor beta 2	Down in A1siRNA	Down in A2siRNA	Down in A3siRNA	Down in three siRNA	-1.49145	6.01244	5.99926	5.98044	6.03115	6.07747	6.02032	4.59342	4.55177	4.39576	4.53263	4.55563	4.41923	4.63511	4.54629
8835	2210	SOCS2	suppressor of cytokine signaling 2	Down in A1siRNA	Down in A2siRNA	Down in A3siRNA	Down in three siRNA	-1.49147	5.25358	5.24482	5.23463	5.23683	5.31532	5.22078	3.59712	3.68276	3.71982	3.80769	3.90291	3.83334	3.79285	3.7397
10314	4610	LANCL1	LanC like 1	Down in A1siRNA	Down in A2siRNA	Down in A3siRNA	Down in three siRNA	-1.49281	7.14385	7.09613	7.07349	7.09566	7.16004	7.02361	5.45326	5.427	5.38731	5.76181	5.83782	5.64613	5.67225	5.66231
5866	2284	RAB3IL1	RAB3A interacting protein like 1	Down in A1siRNA	Down in A2siRNA	Down in A3siRNA	Down in three siRNA	-1.49636	4.13134	4.36265	4.32066	4.05478	4.12086	4.14864	2.25278	2.20769	2.47954	3.07944	3.12233	2.72366	2.87105	2.81121
201725	3525	C4orf46	chromosome 4 open reading frame 46	Down in A1siRNA	Down in A2siRNA	Down in A3siRNA	Down in three siRNA	-1.49761	5.28177	5.29377	5.22259	5.20221	5.27755	5.12775	3.66229	3.73203	3.57526	3.78052	3.6275	3.84838	3.95382	3.71355
80324	2082	PUS1	pseudouridine synthase 1	Down in A1siRNA	Down in A2siRNA	Down in A3siRNA	Down in three siRNA	-1.49884	4.70297	4.73324	4.68048	4.54287	4.42713	4.69082	2.89983	2.71444	3.15654	3.28671	3.32935	3.19301	3.22547	3.2406
6296	2291	ACSM3	acyl-CoA synthetase medium chain family member 3	Down in A1siRNA	Down in A2siRNA	Down in A3siRNA	Down in three siRNA	-1.50389	0.878476	1.1719	0.977933	1.1306	1.29407	1.44316	-0.288742	-0.219661	-0.567406	-0.357869	-0.0476411	-0.737321	-0.262348	-0.355324
1591	3266	CYP24A1	cytochrome P450 family 24 subfamily A member 1	Down in A1siRNA	Down in A2siRNA	Down in A3siRNA	Down in three siRNA	-1.50425	1.3224	1.31992	1.46019	1.50436	0.998813	1.44316	-0.612325	-0.515767	0.0600546	-0.551376	-0.390144	0.0676844	0.304525	0.335102
3219	2701	HOXB9	homeobox B9	Down in A1siRNA	Down in A2siRNA	Down in A3siRNA	Down in three siRNA	-1.50432	3.29087	2.97313	3.04533	2.74224	2.92515	2.9844	1.3757	1.36721	1.52651	1.47088	1.69859	1.67776	1.45814	1.33882
339456	958	TMEM52	transmembrane protein 52	Down in A1siRNA	Down in A2siRNA	Down in A3siRNA	Down in three siRNA	-1.50917	1.21423	1.13239	1.06676	1.20966	0.998813	1.00189	-0.848253	-0.727826	-0.9389	-0.0347348	0.155183	-0.536402	-0.017316	-0.293424
100302285	85	MIR1244-1	microRNA 1244-1	Down in A1siRNA	Down in A2siRNA	Down in A3siRNA	Down in three siRNA	-1.50921	7.14447	7.15984	7.31787	7.42304	7.42068	7.33209	5.54047	5.59717	5.23836	6.30987	6.12059	5.79563	5.8246	5.89695
728689	3053	EIF3CL	eukaryotic translation initiation factor 3 subunit C like	Down in A1siRNA	Down in A2siRNA	Down in A3siRNA	Down in three siRNA	-1.50953	5.60992	5.50862	5.46249	5.54667	5.49736	5.54153	3.651	3.67197	3.65463	4.49552	4.34783	4.10287	4.19172	4.03034
8663	3096	EIF3C	eukaryotic translation initiation factor 3 subunit C	Down in A1siRNA	Down in A2siRNA	Down in A3siRNA	Down in three siRNA	-1.51363	9.37454	9.37042	9.33173	9.31397	9.29671	9.4148	7.45227	7.44668	7.5061	8.27916	8.25297	7.96318	7.88613	7.9074
55691	6804	FRMD4A	FERM domain containing 4A	Down in A1siRNA	Down in A2siRNA	Down in A3siRNA	Down in three siRNA	-1.5194	4.72777	4.74475	4.7049	4.78314	4.7364	4.77974	3.00997	2.87347	3.01607	3.42469	3.51773	3.27099	3.33984	3.36097
10056	2233	FARSB	phenylalanyl-tRNA synthetase subunit beta	Down in A1siRNA	Down in A2siRNA	Down in A3siRNA	Down in three siRNA	-1.51996	7.45412	7.42854	7.45094	7.45888	7.51271	7.41267	5.80098	5.91549	5.78935	6.10546	6.05999	5.91688	5.96667	5.90934
2069	4628	EREG	epiregulin	Down in A1siRNA	Down in A2siRNA	Down in A3siRNA	Down in three siRNA	-1.52012	0.901912	0.422386	-0.244957	0.190529	0.812552	0.0666189	-1.94673	-0.727826	-2.21603	-0.774919	-1.17869	-0.97082	-0.847051	-0.633488
221710	4693	SMIM13	small integral membrane protein 13	Down in A1siRNA	Down in A2siRNA	Down in A3siRNA	Down in three siRNA	-1.52217	5.40887	5.46456	5.32406	5.41003	5.52985	5.29067	3.93474	3.92902	3.92872	3.77365	3.76403	3.9439	3.85264	3.93335
5141	5531	PDE4A	phosphodiesterase 4A	Down in A1siRNA	Down in A2siRNA	Down in A3siRNA	Down in three siRNA	-1.53113	1.33966	1.4701	1.34059	1.11014	1.23965	1.48991	-0.409612	-0.976517	-0.383176	0.452069	-0.00473097	-0.4752	-0.209899	0.411432
115708	3241	TRMT61A	tRNA methyltransferase 61A	Down in A1siRNA	Down in A2siRNA	Down in A3siRNA	Down in three siRNA	-1.53158	5.34512	5.43137	5.36076	5.31713	5.00187	5.40893	3.651	3.51995	3.8634	3.89259	4.03216	3.84838	3.71699	3.70978
3592	1437	IL12A	interleukin 12A	Down in A1siRNA	Down in A2siRNA	Down in A3siRNA	Down in three siRNA	-1.53202	0.340701	0.939853	0.209844	0.958162	0.414401	0.521431	-0.765249	-1.16985	-1.56579	-0.774919	-0.766606	-0.888716	-0.62477	-1.18771
3475	2520	IFRD1	interferon related developmental regulator 1	Down in A1siRNA	Down in A2siRNA	Down in A3siRNA	Down in three siRNA	-1.53403	5.64159	5.56164	5.65565	5.60176	5.61603	5.61456	3.66229	3.8095	3.68588	4.40059	4.54303	4.01761	4.22544	4.30502
29127	3459	RACGAP1	Rac GTPase activating protein 1	Down in A1siRNA	Down in A2siRNA	Down in A3siRNA	Down in three siRNA	-1.5349	7.66635	7.67659	7.67874	7.67693	7.78543	7.64624	5.83213	5.84924	5.76436	6.53988	6.49834	6.26061	6.23787	6.24538
6949	5995	TCOF1	treacle ribosome biogenesis factor 1	Down in A1siRNA	Down in A2siRNA	Down in A3siRNA	Down in three siRNA	-1.53633	7.40857	7.40542	7.42414	7.42976	7.22625	7.51888	5.53537	5.40329	5.60092	6.15786	6.37379	5.9176	5.90558	6.03228
83700	3665	JAM3	junctional adhesion molecule 3	Down in A1siRNA	Down in A2siRNA	Down in A3siRNA	Down in three siRNA	-1.54088	1.80504	1.96213	1.6007	1.76213	2.05188	1.85392	-0.231904	0.0258988	0.294363	0.704159	0.398379	-0.0170145	0.441996	0.771437
55197	4268	RPRD1A	regulation of nuclear pre-mRNA domain containing 1A	Down in A1siRNA	Down in A2siRNA	Down in A3siRNA	Down in three siRNA	-1.54327	7.58792	7.55649	7.49912	7.53616	7.62465	7.4315	6.12173	6.18309	6.13143	5.7842	5.76607	6.02741	5.9681	5.98623
5010	2859	CLDN11	claudin 11	Down in A1siRNA	Down in A2siRNA	Down in A3siRNA	Down in three siRNA	-1.54516	9.02405	9.04717	8.97445	9.00029	8.98889	9.01445	6.95354	7.07814	7.10341	7.88295	7.88682	7.6381	7.5719	7.58963
100505943	1587	NA	NA	Down in A1siRNA	Down in A2siRNA	Down in A3siRNA	Down in three siRNA	-1.54692	3.63302	3.63071	3.57461	3.68801	3.43734	3.76093	1.78668	1.62743	1.79204	2.21192	2.41924	2.36217	2.16225	2.2291
3925	3602	STMN1	stathmin 1	Down in A1siRNA	Down in A2siRNA	Down in A3siRNA	Down in three siRNA	-1.55508	7.92593	7.88688	7.9384	7.96004	8.03231	7.94117	5.92332	6.05963	5.93374	6.89564	6.79553	6.50563	6.54163	6.4839
55771	6473	PRR11	proline rich 11	Down in A1siRNA	Down in A2siRNA	Down in A3siRNA	Down in three siRNA	-1.55517	8.77306	8.76814	8.75893	8.80964	8.80994	8.77364	6.70876	6.81333	6.73933	7.68109	7.74513	7.33643	7.36676	7.42562
5983	2865	RFC3	replication factor C subunit 3	Down in A1siRNA	Down in A2siRNA	Down in A3siRNA	Down in three siRNA	-1.55668	6.1306	6.02309	6.1043	6.10667	6.06644	5.99555	3.9715	4.09156	3.91998	5.08957	5.00994	4.64792	4.74049	4.64444
79080	2015	CCDC86	coiled-coil domain containing 86	Down in A1siRNA	Down in A2siRNA	Down in A3siRNA	Down in three siRNA	-1.55705	6.69453	6.79697	6.72212	6.67105	6.52793	6.79408	4.99121	4.77641	5.13648	5.35194	5.38348	5.22537	5.19049	5.09713
9404	2037	LPXN	leupaxin	Down in A1siRNA	Down in A2siRNA	Down in A3siRNA	Down in three siRNA	-1.55763	5.91214	5.8641	5.86055	5.89873	5.97294	5.89056	4.33818	4.45236	4.40831	4.3085	4.35609	4.31264	4.24906	4.3125
3397	1222	ID1	inhibitor of DNA binding 1, HLH protein	Down in A1siRNA	Down in A2siRNA	Down in A3siRNA	Down in three siRNA	-1.56021	6.90126	6.96873	6.98722	6.97991	6.70237	6.92533	4.94265	4.93662	5.06566	5.90782	5.76529	5.3637	5.43037	5.39259
358	3172	AQP1	aquaporin 1 (Colton blood group)	Down in A1siRNA	Down in A2siRNA	Down in A3siRNA	Down in three siRNA	-1.56327	0.0780808	-0.0823199	-0.192459	0.0255261	0.414401	0.32912	-2.14236	-1.27719	-1.70297	-1.783	-0.446454	-1.05788	-1.43162	-1.90157
56931	2113	DUS3L	dihydrouridine synthase 3 like	Down in A1siRNA	Down in A2siRNA	Down in A3siRNA	Down in three siRNA	-1.56356	5.01785	5.17606	4.93026	4.91432	4.6434	5.03095	3.25831	2.93488	3.23845	3.7702	3.6309	3.44732	3.45802	3.37057
55103	5834	RALGPS2	Ral GEF with PH domain and SH3 binding motif 2	Down in A1siRNA	Down in A2siRNA	Down in A3siRNA	Down in three siRNA	-1.56404	7.51476	7.49381	7.46761	7.52726	7.56412	7.36669	5.50015	5.63929	5.50393	6.35027	6.28795	6.03598	6.00045	6.08203
25861	4162	WHRN	whirlin	Down in A1siRNA	Down in A2siRNA	Down in A3siRNA	Down in three siRNA	-1.56405	3.46225	3.53548	3.57082	3.50813	3.22968	3.53061	2.11715	1.72801	2.06984	1.86926	2.01238	2.04458	1.62624	1.80281
55329	2023	MNS1	meiosis specific nuclear structural 1	Down in A1siRNA	Down in A2siRNA	Down in A3siRNA	Down in three siRNA	-1.56411	3.03939	3.08601	3.28172	3.19012	3.10332	3.12434	1.09384	1.19716	0.994461	2.19144	2.0019	1.67776	1.77679	1.65365
146956	2354	EME1	essential meiotic structure-specific endonuclease 1	Down in A1siRNA	Down in A2siRNA	Down in A3siRNA	Down in three siRNA	-1.56426	4.54819	4.37116	4.4686	4.48644	4.49063	4.53419	2.68049	2.68614	2.8109	2.93909	3.20234	2.91869	3.00467	3.10926
100499405	2469	LINC00987	long intergenic non-protein coding RNA 987	Down in A1siRNA	Down in A2siRNA	Down in A3siRNA	Down in three siRNA	-1.56536	2.36467	2.46184	2.70827	2.51208	2.45357	2.51215	0.239347	0.518449	0.586981	1.36514	1.17167	0.867802	1.42535	1.31914
54892	3932	NCAPG2	non-SMC condensin II complex subunit G2	Down in A1siRNA	Down in A2siRNA	Down in A3siRNA	Down in three siRNA	-1.56673	6.55829	6.60195	6.60325	6.63077	6.6315	6.53175	4.72126	4.75784	4.62443	5.42721	5.37436	5.10403	5.096	5.10434
9136	1543	RRP9	ribosomal RNA processing 9, U3 small nucleolar RNA binding protein	Down in A1siRNA	Down in A2siRNA	Down in A3siRNA	Down in three siRNA	-1.57149	5.54256	5.56906	5.57181	5.47047	5.34676	5.559	3.82851	3.68633	3.84814	3.99953	4.10988	3.96338	4.13202	3.93981
347240	6227	KIF24	kinesin family member 24	Down in A1siRNA	Down in A2siRNA	Down in A3siRNA	Down in three siRNA	-1.57329	3.59399	3.55802	3.62302	3.5543	3.57921	3.48902	1.65725	1.34927	1.52651	2.47173	2.54731	1.95848	2.14222	2.29102
1293	10696	COL6A3	collagen type VI alpha 3 chain	Down in A1siRNA	Down in A2siRNA	Down in A3siRNA	Down in three siRNA	-1.57598	8.40408	8.35857	8.4035	8.40975	8.32986	8.35712	6.55322	6.57903	6.51169	7.06632	7.0915	6.85825	6.85069	6.89869
27338	1191	UBE2S	ubiquitin conjugating enzyme E2 S	Down in A1siRNA	Down in A2siRNA	Down in A3siRNA	Down in three siRNA	-1.57849	5.99279	6.02915	5.98543	5.93627	5.87668	5.98403	3.99848	3.79632	3.89643	4.87199	4.86129	4.54827	4.49402	4.64444
414236	2513	C10orf55	chromosome 10 open reading frame 55	Down in A1siRNA	Down in A2siRNA	Down in A3siRNA	Down in three siRNA	-1.58057	1.30492	1.80766	1.91969	1.72224	1.50868	1.62172	-0.288742	-0.515767	-0.326647	0.51934	0.398379	0.295494	0.374897	0.0784043
3799	5889	KIF5B	kinesin family member 5B	Down in A1siRNA	Down in A2siRNA	Down in A3siRNA	Down in three siRNA	-1.58159	8.84416	8.80149	8.83441	8.85232	8.88397	8.76098	6.69875	6.83926	6.71429	7.76556	7.74513	7.38701	7.41218	7.42159
7078	5486	TIMP3	TIMP metallopeptidase inhibitor 3	Down in A1siRNA	Down in A2siRNA	Down in A3siRNA	Down in three siRNA	-1.58192	2.18529	2.08103	2.1198	2.32944	2.10358	2.25676	0.714563	0.611666	0.25786	0.704159	0.882674	0.492189	0.597242	0.518851
10715	3579	CERS1	ceramide synthase 1	Down in A1siRNA	Down in A2siRNA	Down in A3siRNA	Down in three siRNA	-1.58531	-0.349903	-0.0365722	0.285825	0.228991	-0.289104	0.363005	-1.94673	-2.17539	-1.32528	-1.49055	-0.840139	-1.35586	-1.84627	-1.43261
388796	1304	SNHG17	small nucleolar RNA host gene 17	Down in A1siRNA	Down in A2siRNA	Down in A3siRNA	Down in three siRNA	-1.5856	3.86237	3.92759	3.80187	3.89353	3.89304	3.96501	2.42172	2.1467	2.25718	2.31017	2.49594	2.12584	2.32218	2.36006
4688	2494	NCF2	neutrophil cytosolic factor 2	Down in A1siRNA	Down in A2siRNA	Down in A3siRNA	Down in three siRNA	-1.5856	2.81705	2.85674	2.91382	2.80086	2.84844	2.78637	0.798814	0.909646	0.727092	1.85631	1.6591	1.37947	1.2862	1.39629
5757	1208	PTMA	prothymosin alpha	Down in A1siRNA	Down in A2siRNA	Down in A3siRNA	Down in three siRNA	-1.58682	9.55116	9.62764	9.59978	9.65221	9.65906	9.64036	7.68869	7.71414	7.63444	8.46366	8.40354	8.08486	8.13136	8.15835
54206	3129	ERRFI1	ERBB receptor feedback inhibitor 1	Down in A1siRNA	Down in A2siRNA	Down in A3siRNA	Down in three siRNA	-1.58805	8.68388	8.67916	8.69462	8.70128	8.7718	8.61933	6.69371	6.73737	6.64487	7.51154	7.49248	7.23077	7.26736	7.25097
10945	1557	KDELR1	KDEL endoplasmic reticulum protein retention receptor 1	Down in A1siRNA	Down in A2siRNA	Down in A3siRNA	Down in three siRNA	-1.58912	7.3047	7.31071	7.30509	7.25935	7.3502	7.37865	5.44129	5.31134	5.35743	6.14461	6.08751	5.85642	5.82539	5.80797
4234	1307	METTL1	methyltransferase like 1	Down in A1siRNA	Down in A2siRNA	Down in A3siRNA	Down in three siRNA	-1.60007	4.35795	4.47352	4.49285	4.50615	4.4332	4.55266	3.04489	2.85452	2.89056	2.76986	2.82216	2.71055	2.9423	2.91973
55646	1605	LYAR	Ly1 antibody reactive	Down in A1siRNA	Down in A2siRNA	Down in A3siRNA	Down in three siRNA	-1.60222	5.50766	5.45458	5.61388	5.599	5.56254	5.64328	3.79471	3.93203	3.76604	4.22281	4.1813	3.88093	4.00186	3.91052
23212	1706	RRS1	ribosome biogenesis regulator homolog	Down in A1siRNA	Down in A2siRNA	Down in A3siRNA	Down in three siRNA	-1.60576	6.19783	6.27403	6.20191	6.27696	6.12827	6.2391	4.56161	4.42908	4.56778	4.83121	4.77773	4.55745	4.58218	4.60436
100505562	981	NA	NA	Down in A1siRNA	Down in A2siRNA	Down in A3siRNA	Down in three siRNA	-1.60652	1.68859	2.07062	2.02321	1.69502	1.77414	1.95736	-0.124535	-0.274219	-0.44201	0.918682	0.633849	0.522514	0.374897	0.483926
147372	6260	CCBE1	collagen and calcium binding EGF domains 1	Down in A1siRNA	Down in A2siRNA	Down in A3siRNA	Down in three siRNA	-1.60661	4.42621	4.34332	4.36074	4.36865	4.46121	4.371	2.21239	2.1977	1.99419	3.32481	3.3788	3.02842	3.11672	3.00226
5586	6104	PKN2	protein kinase N2	Down in A1siRNA	Down in A2siRNA	Down in A3siRNA	Down in three siRNA	-1.61165	6.97734	6.97223	6.93618	6.97001	7.05367	6.88872	4.67556	4.92305	4.61364	5.95793	5.92848	5.50424	5.60705	5.62773
728026	330	PTMAP12	prothymosin alpha pseudogene 12	Down in A1siRNA	Down in A2siRNA	Down in A3siRNA	Down in three siRNA	-1.61218	3.81686	4.00619	4.11992	4.27296	4.21318	4.10174	2.30172	2.22746	2.04862	2.88273	2.74255	2.37884	2.59703	2.6314
3854	2282	KRT6B	keratin 6B	Down in A1siRNA	Down in A2siRNA	Down in A3siRNA	Down in three siRNA	-1.6124	2.18529	2.07062	2.10938	2.35575	2.08312	1.95736	0.496434	0.235678	0.495881	0.760853	0.788229	0.552215	0.268008	0.518851
54475	2709	NLE1	notchless homolog 1	Down in A1siRNA	Down in A2siRNA	Down in A3siRNA	Down in three siRNA	-1.61276	5.06143	5.07418	4.94937	4.94063	5.03553	5.03226	3.12867	3.18286	3.23845	3.75633	3.53601	3.59375	3.38743	3.39896
144481	1486	SOCS2-AS1	SOCS2 antisense RNA 1	Down in A1siRNA	Down in A2siRNA	Down in A3siRNA	Down in three siRNA	-1.61375	-0.00665748	0.00776929	0.129637	-0.0646379	0.203157	0.22241	-2.96776	-1.27719	-1.32528	-1.03957	-0.840139	-1.35586	-2.016	-1.43261
283431	2333	GAS2L3	growth arrest specific 2 like 3	Down in A1siRNA	Down in A2siRNA	Down in A3siRNA	Down in three siRNA	-1.61449	4.67093	4.6622	4.67519	4.62989	4.77995	4.52486	2.64299	2.60534	2.59378	3.62123	3.51035	2.9746	3.03215	3.36097
201164	2577	PLD6	phospholipase D family member 6	Down in A1siRNA	Down in A2siRNA	Down in A3siRNA	Down in three siRNA	-1.61457	4.11388	3.93047	3.89276	4.06545	4.093	4.02709	1.99151	1.92248	1.86666	2.81741	2.88055	2.46724	2.6618	2.63936
4603	5188	MYBL1	MYB proto-oncogene like 1	Down in A1siRNA	Down in A2siRNA	Down in A3siRNA	Down in three siRNA	-1.61965	5.98184	5.94542	5.99112	6.02228	5.9778	5.86271	3.9955	4.14191	4.08535	4.54882	4.62216	4.33844	4.49599	4.52283
7980	1170	TFPI2	tissue factor pathway inhibitor 2	Down in A1siRNA	Down in A2siRNA	Down in A3siRNA	Down in three siRNA	-1.62023	5.51147	5.45858	5.48483	5.57214	5.59812	5.45875	3.40441	3.65017	3.44332	4.25277	4.28437	4.00693	4.01845	4.08962
55203	6339	LGI2	leucine rich repeat LGI family member 2	Down in A1siRNA	Down in A2siRNA	Down in A3siRNA	Down in three siRNA	-1.62599	-0.0966853	0.00776929	0.170298	-0.111925	0.347365	0.32912	-1.77448	-1.65749	-0.856554	-0.696493	-1.49767	-2.24176	-1.69443	-1.72776
9824	5882	ARHGAP11A	Rho GTPase activating protein 11A	Down in A1siRNA	Down in A2siRNA	Down in A3siRNA	Down in three siRNA	-1.63421	8.81186	8.83658	8.82638	8.87334	8.87209	8.77442	6.78304	6.88121	6.81979	7.63634	7.577	7.26984	7.28603	7.33268
1104	3027	RCC1	regulator of chromosome condensation 1	Down in A1siRNA	Down in A2siRNA	Down in A3siRNA	Down in three siRNA	-1.63649	6.95546	7.00883	6.94207	6.95287	6.95791	6.98978	5.11002	5.17035	5.22896	5.46076	5.49607	5.31797	5.45292	5.41362
100505666	1798	DCST1-AS1	DCST1 antisense RNA 1	Down in A1siRNA	Down in A2siRNA	Down in A3siRNA	Down in three siRNA	-1.64052	-0.349903	0.355332	-0.0928672	0.190529	-0.343448	-0.306828	-2.36874	-1.27719	-2.02401	-1.95495	-1.38332	-1.24955	-1.69443	-1.90157
144453	3739	BEST3	bestrophin 3	Down in A1siRNA	Down in A2siRNA	Down in A3siRNA	Down in three siRNA	-1.647	1.37359	1.09177	1.00066	1.02526	0.954453	1.12549	-0.409612	0.113504	-0.503346	-0.357869	-1.27738	-0.4752	-0.316775	-1.18771
100506248	321	PTMAP9	prothymosin alpha pseudogene 9	Down in A1siRNA	Down in A2siRNA	Down in A3siRNA	Down in three siRNA	-1.64796	3.32595	3.4537	3.54012	3.68455	3.54222	3.45407	1.20093	1.19716	1.16186	2.44603	2.28734	2.02353	2.11163	2.38866
3832	5078	KIF11	kinesin family member 11	Down in A1siRNA	Down in A2siRNA	Down in A3siRNA	Down in three siRNA	-1.64937	7.42838	7.4049	7.43095	7.49656	7.50912	7.42901	5.343	5.47223	5.23953	6.36005	6.28363	5.90038	5.8557	5.9491
9319	2861	TRIP13	thyroid hormone receptor interactor 13	Down in A1siRNA	Down in A2siRNA	Down in A3siRNA	Down in three siRNA	-1.64947	6.84342	6.83361	6.84573	6.77503	6.85533	6.77887	4.76205	4.91545	4.87998	5.54186	5.48576	5.24141	5.28261	5.2711
5314	17407	PKHD1	PKHD1, fibrocystin/polyductin	Down in A1siRNA	Down in A2siRNA	Down in A3siRNA	Down in three siRNA	-1.65112	2.58337	2.43774	2.53228	2.66719	2.47727	2.36941	-0.177221	0.727267	0.926316	1.47088	1.42806	0.74458	1.04854	0.712314
10558	3283	SPTLC1	serine palmitoyltransferase long chain base subunit 1	Down in A1siRNA	Down in A2siRNA	Down in A3siRNA	Down in three siRNA	-1.65142	6.37627	6.38693	6.3717	6.41628	6.43766	6.29337	4.24615	4.37913	4.33135	5.11698	5.16598	4.8226	4.90707	4.86237
89958	3833	SAPCD2	suppressor APC domain containing 2	Down in A1siRNA	Down in A2siRNA	Down in A3siRNA	Down in three siRNA	-1.65349	6.23117	6.22791	6.1896	6.09826	5.92202	6.14667	4.02496	3.91689	4.14903	5.02449	5.06259	4.67686	4.4841	4.52068
441454	1381	PTMAP11	prothymosin alpha pseudogene 11	Down in A1siRNA	Down in A2siRNA	Down in A3siRNA	Down in three siRNA	-1.65403	3.16577	3.3369	3.41881	3.47651	3.44537	3.37325	1.24164	1.36721	1.23879	2.23211	2.17984	1.58022	1.5823	2.30109
135293	4708	PM20D2	peptidase M20 domain containing 2	Down in A1siRNA	Down in A2siRNA	Down in A3siRNA	Down in three siRNA	-1.65463	5.58932	5.58378	5.56134	5.56652	5.5809	5.47724	3.31186	3.32727	3.47944	4.42929	4.43613	4.11536	4.02119	4.12121
79801	3234	SHCBP1	SHC binding and spindle associated 1	Down in A1siRNA	Down in A2siRNA	Down in A3siRNA	Down in three siRNA	-1.65801	6.79613	6.82357	6.86404	6.90357	6.89402	6.79835	4.74799	4.76969	4.64931	5.73287	5.69138	5.30494	5.28261	5.33005
6502	1800	SKP2	S-phase kinase associated protein 2	Down in A1siRNA	Down in A2siRNA	Down in A3siRNA	Down in three siRNA	-1.65855	6.70747	6.62037	6.68664	6.72166	6.72977	6.63026	5.03673	5.08623	4.94743	4.95634	5.00863	5.02017	5.1025	5.03516
23220	5795	DTX4	deltex E3 ubiquitin ligase 4	Down in A1siRNA	Down in A2siRNA	Down in A3siRNA	Down in three siRNA	-1.65937	0.591908	0.717608	0.524077	0.762282	0.76197	1.10561	-0.848253	-1.51929	-1.02623	-0.774919	-0.0918666	-1.24955	-0.929467	-0.884147
54962	1280	TIPIN	TIMELESS interacting protein	Down in A1siRNA	Down in A2siRNA	Down in A3siRNA	Down in three siRNA	-1.66061	5.02321	5.08974	5.02614	5.03455	5.15673	5.04537	2.91878	3.24237	2.81719	3.99363	3.79472	3.44732	3.48611	3.51595
7979	498	SEM1	SEM1, 26S proteasome complex subunit	Down in A1siRNA	Down in A2siRNA	Down in A3siRNA	Down in three siRNA	-1.6634	6.35414	6.41755	6.48332	6.45381	6.47298	6.42702	4.36145	4.31128	4.30476	5.28586	5.17767	4.89827	4.9277	4.90424
80201	3689	HKDC1	hexokinase domain containing 1	Down in A1siRNA	Down in A2siRNA	Down in A3siRNA	Down in three siRNA	-1.66473	0.158117	-0.39223	-0.299439	-0.318287	-0.289104	0.185011	-1.35482	-2.9911	-1.44053	-1.03957	-1.38332	-2.05106	-2.43046	-1.90157
23136	4446	EPB41L3	erythrocyte membrane protein band 4.1 like 3	Down in A1siRNA	Down in A2siRNA	Down in A3siRNA	Down in three siRNA	-1.66536	5.91286	5.91228	5.8783	5.87771	5.93421	5.81224	4.10436	4.31821	4.08275	4.33208	4.28653	4.24605	4.20386	4.2067
2257	3931	FGF12	fibroblast growth factor 12	Down in A1siRNA	Down in A2siRNA	Down in A3siRNA	Down in three siRNA	-1.66939	0.0780808	0.606659	0.459923	0.266454	0.277062	-0.15524	-1.77448	-1.65749	-1.02623	-1.783	-0.999505	-1.88264	-1.2094	-0.978412
1019	1443	CDK4	cyclin dependent kinase 4	Down in A1siRNA	Down in A2siRNA	Down in A3siRNA	Down in three siRNA	-1.67131	8.00347	7.97327	8.00559	7.9677	8.02328	8.00728	5.98081	5.99117	6.10342	6.70429	6.68806	6.38083	6.43912	6.31596
23178	4530	PASK	PAS domain containing serine/threonine kinase	Down in A1siRNA	Down in A2siRNA	Down in A3siRNA	Down in three siRNA	-1.67799	2.32187	2.37987	2.3932	2.32056	2.44557	2.46612	0.156615	0.196092	-0.169247	1.25104	1.48938	0.552215	1.19189	1.01106
158835	2124	AWAT2	acyl-CoA wax alcohol acyltransferase 2	Down in A1siRNA	Down in A2siRNA	Down in A3siRNA	Down in three siRNA	-1.67854	0.502752	0.635206	0.67299	0.863544	0.885246	0.185011	-1.62063	-1.27719	-1.21856	-0.483948	-0.505052	-0.888716	-1.55705	-0.884147
10036	3343	CHAF1A	chromatin assembly factor 1 subunit A	Down in A1siRNA	Down in A2siRNA	Down in A3siRNA	Down in three siRNA	-1.68135	5.74645	5.80171	5.83785	5.78636	5.69314	5.89708	3.60103	3.54774	3.68588	4.64043	4.65431	4.20223	4.26767	4.30001
64785	2391	GINS3	GINS complex subunit 3	Down in A1siRNA	Down in A2siRNA	Down in A3siRNA	Down in three siRNA	-1.68422	4.75537	4.8135	4.82596	4.84481	4.89003	4.84114	2.88062	2.51974	2.67216	3.6097	3.60343	3.37437	3.18197	3.31203
51491	537	NOP16	NOP16 nucleolar protein	Down in A1siRNA	Down in A2siRNA	Down in A3siRNA	Down in three siRNA	-1.68739	5.38413	5.33133	5.31162	5.41525	5.28876	5.40283	3.50398	3.3545	3.68931	3.83765	3.88305	3.63597	3.65824	3.78344
8701	14189	DNAH11	dynein axonemal heavy chain 11	Down in A1siRNA	Down in A2siRNA	Down in A3siRNA	Down in three siRNA	-1.68804	0.118654	0.320599	0.209844	-0.0188516	0.0846768	-0.204021	-2.14236	-1.51929	-1.56579	-2.1502	-1.38332	-1.05788	-1.43162	-1.57265
100128881	1753	VPS9D1-AS1	VPS9D1 antisense RNA 1	Down in A1siRNA	Down in A2siRNA	Down in A3siRNA	Down in three siRNA	-1.68894	4.2249	4.17853	4.05355	4.14806	3.88124	4.10425	2.66561	2.35875	2.58644	2.36606	2.37118	2.3871	2.32218	2.21852
84986	5463	ARHGAP19	Rho GTPase activating protein 19	Down in A1siRNA	Down in A2siRNA	Down in A3siRNA	Down in three siRNA	-1.69392	5.00574	4.89691	4.99959	4.99185	5.08138	4.91438	3.05635	2.64997	2.85434	3.72461	3.65117	3.32791	3.52144	3.51595
4174	2546	MCM5	minichromosome maintenance complex component 5	Down in A1siRNA	Down in A2siRNA	Down in A3siRNA	Down in three siRNA	-1.69564	6.81978	6.85387	6.75298	6.71532	6.57722	6.78786	4.44879	4.42908	4.52618	5.73906	5.62974	5.25389	5.18927	5.22821
647946	2147	MIR924HG	MIR924 host gene	Down in A1siRNA	Down in A2siRNA	Down in A3siRNA	Down in three siRNA	-1.69834	1.48641	1.6061	1.06676	1.50436	1.61225	1.34484	-0.936325	-0.976517	-0.778655	0.188346	0.520913	-0.0170145	-0.262348	0.169141
23642	1118	SNHG1	small nucleolar RNA host gene 1	Down in A1siRNA	Down in A2siRNA	Down in A3siRNA	Down in three siRNA	-1.70266	5.54721	5.51248	5.62215	5.54667	5.59632	5.58435	3.74248	3.6899	3.64759	4.12631	4.09516	3.88093	3.81833	3.92361
10376	1753	TUBA1B	tubulin alpha 1b	Down in A1siRNA	Down in A2siRNA	Down in A3siRNA	Down in three siRNA	-1.70791	9.08323	9.08242	8.98206	8.99271	9.02252	9.0147	6.74991	6.70468	6.81194	7.91355	7.94954	7.52189	7.49499	7.42706
26586	3736	CKAP2	cytoskeleton associated protein 2	Down in A1siRNA	Down in A2siRNA	Down in A3siRNA	Down in three siRNA	-1.70954	7.25438	7.25316	7.21139	7.26775	7.34323	7.18089	5.2894	5.42486	5.25118	5.76267	5.76297	5.62707	5.63689	5.58305
10643	4159	IGF2BP3	insulin like growth factor 2 mRNA binding protein 3	Down in A1siRNA	Down in A2siRNA	Down in A3siRNA	Down in three siRNA	-1.71264	6.37523	6.36685	6.34031	6.36216	6.44469	6.22362	4.07368	4.24735	4.28448	5.06023	5.03971	4.8302	4.81831	4.76208
283596	1961	SNHG10	small nucleolar RNA host gene 10	Down in A1siRNA	Down in A2siRNA	Down in A3siRNA	Down in three siRNA	-1.71544	2.02377	1.76954	1.84631	1.93494	1.91968	2.10483	0.198574	0.235678	0.142459	0.51934	0.430002	0.295494	-0.110396	0.0308023
100287651	3101	NA	NA	Down in A1siRNA	Down in A2siRNA	Down in A3siRNA	Down in three siRNA	-1.7185	0.502752	0.0507885	0.170298	-0.111925	0.312642	0.258864	-2.96776	-1.16985	-2.02401	-0.945851	-1.08632	-1.05788	-1.01688	-1.90157
54821	4207	ERCC6L	ERCC excision repair 6 like, spindle assembly checkpoint helicase	Down in A1siRNA	Down in A2siRNA	Down in A3siRNA	Down in three siRNA	-1.72261	6.36788	6.42012	6.41834	6.38043	6.53171	6.32649	4.04234	4.15746	3.9912	5.37482	5.30037	4.88374	4.93646	4.79272
56603	4528	CYP26B1	cytochrome P450 family 26 subfamily B member 1	Down in A1siRNA	Down in A2siRNA	Down in A3siRNA	Down in three siRNA	-1.72362	2.67464	2.91028	2.76247	2.68805	2.63315	2.716	0.355177	0.418791	0.644668	1.58518	1.34756	1.37947	1.33997	0.98632
1902	3168	LPAR1	lysophosphatidic acid receptor 1	Down in A1siRNA	Down in A2siRNA	Down in A3siRNA	Down in three siRNA	-1.72844	7.65152	7.62326	7.55777	7.55118	7.67421	7.52052	5.1359	5.16907	5.15273	6.5744	6.56928	6.15084	6.13897	6.05253
89886	1156	SLAMF9	SLAM family member 9	Down in A1siRNA	Down in A2siRNA	Down in A3siRNA	Down in three siRNA	-1.72966	0.471765	-0.228969	0.00029115	0.302968	0.0846768	0.0248929	-1.94673	-1.51929	-2.69943	-1.62937	-1.38332	-1.24955	-1.55705	-0.978412
100506550	3284	NA	NA	Down in A1siRNA	Down in A2siRNA	Down in A3siRNA	Down in three siRNA	-1.73754	4.68788	4.61818	4.74751	4.73885	4.54774	4.63297	2.72424	2.54359	2.79825	3.17119	3.20234	3.00713	2.85267	3.09776
83896	594	KRTAP3-1	keratin associated protein 3-1	Down in A1siRNA	Down in A2siRNA	Down in A3siRNA	Down in three siRNA	-1.73846	0.755221	0.517463	0.728503	0.535565	0.414401	0.580231	-1.35482	-1.39317	-0.778655	-0.945851	-0.999505	-1.73185	-1.01688	-0.978412
3772	3016	KCNJ15	potassium voltage-gated channel subfamily J member 15	Down in A1siRNA	Down in A2siRNA	Down in A3siRNA	Down in three siRNA	-1.74344	0.780728	0.744062	0.67299	0.813801	0.76197	0.74349	-1.94673	-2.17539	-1.02623	0.0127265	-0.999505	-0.737321	-0.493583	-0.55876
5331	5728	PLCB3	phospholipase C beta 3	Down in A1siRNA	Down in A2siRNA	Down in A3siRNA	Down in three siRNA	-1.74394	6.24039	6.34865	6.21655	6.31489	6.0355	6.39001	3.88099	3.60176	3.91706	5.14387	5.35287	4.73143	4.70165	4.78018
441478	2621	NRARP	NOTCH regulated ankyrin repeat protein	Down in A1siRNA	Down in A2siRNA	Down in A3siRNA	Down in three siRNA	-1.75255	2.41441	2.42961	2.32281	2.38159	2.38	2.48932	-0.0737048	0.418791	0.464189	1.01506	1.15284	0.461213	0.936669	0.828232
83858	2433	ATAD3B	ATPase family, AAA domain containing 3B	Down in A1siRNA	Down in A2siRNA	Down in A3siRNA	Down in three siRNA	-1.755	5.25358	5.41191	5.31502	5.21783	4.90613	5.39364	3.38182	3.06144	3.39791	3.82108	3.90853	3.5092	3.34861	3.52886
118611	3083	C10orf90	chromosome 10 open reading frame 90	Down in A1siRNA	Down in A2siRNA	Down in A3siRNA	Down in three siRNA	-1.75519	0.233945	0.00776929	0.322366	-0.111925	-0.13737	-0.254509	-1.77448	-1.81036	-1.32528	-1.95495	-1.49767	-1.73185	-0.929467	-2.93706
338761	2065	C1QL4	complement C1q like 4	Down in A1siRNA	Down in A2siRNA	Down in A3siRNA	Down in three siRNA	-1.75624	1.51708	1.63466	1.21016	1.3902	1.3971	1.54999	-1.23828	-0.976517	-0.27225	0.551834	0.192537	-0.0613047	-0.15929	-0.487713
285643	4426	KIF4B	kinesin family member 4B	Down in A1siRNA	Down in A2siRNA	Down in A3siRNA	Down in three siRNA	-1.76049	3.43439	3.60929	3.44804	3.49636	3.67117	3.36908	1.28123	1.62743	1.32953	2.16017	2.14215	1.67776	1.87718	1.8584
55559	1878	HAUS7	HAUS augmin like complex subunit 7	Down in A1siRNA	Down in A2siRNA	Down in A3siRNA	Down in three siRNA	-1.76176	4.40791	4.4951	4.3782	4.32493	4.34574	4.38137	2.34907	2.24696	2.55669	2.96345	2.83993	2.74953	2.64053	2.67075
84665	5757	MYPN	myopalladin	Down in A1siRNA	Down in A2siRNA	Down in A3siRNA	Down in three siRNA	-1.76558	1.75444	1.70368	2.01207	1.61014	1.65446	1.84196	-0.474069	-0.274219	0.0170176	0.146405	0.460946	-0.25346	0.230542	0.124486
27346	2568	TMEM97	transmembrane protein 97	Down in A1siRNA	Down in A2siRNA	Down in A3siRNA	Down in three siRNA	-1.76559	5.38724	5.36261	5.37387	5.36108	5.43315	5.38748	3.18193	3.10484	3.21007	4.15304	4.16495	3.74286	3.69309	3.6984
100129940	4675	LOC100129940	uncharacterized LOC100129940	Down in A1siRNA	Down in A2siRNA	Down in A3siRNA	Down in three siRNA	-1.76593	0.270415	0.285009	0.426744	0.228991	0.203157	0.608756	-1.94673	-1.81036	-1.85458	-0.696493	-0.766606	-1.35586	-1.69443	-1.30497
7064	2550	THOP1	thimet oligopeptidase 1	Down in A1siRNA	Down in A2siRNA	Down in A3siRNA	Down in three siRNA	-1.77004	5.49037	5.56813	5.45016	5.49533	5.33275	5.56447	3.19753	3.12079	3.34669	4.26262	4.35609	3.89838	3.69653	3.82938
1869	2700	E2F1	E2F transcription factor 1	Down in A1siRNA	Down in A2siRNA	Down in A3siRNA	Down in three siRNA	-1.77109	6.45957	6.46554	6.34142	6.35185	6.31145	6.35466	4.12626	3.96184	4.15152	5.1781	5.19962	4.76985	4.73715	4.75294
55143	2303	CDCA8	cell division cycle associated 8	Down in A1siRNA	Down in A2siRNA	Down in A3siRNA	Down in three siRNA	-1.7727	6.78317	6.78786	6.68752	6.78595	6.80509	6.76468	4.30014	4.12883	4.38311	5.72042	5.74501	5.2471	5.24318	5.20293
284403	4745	WDR62	WD repeat domain 62	Down in A1siRNA	Down in A2siRNA	Down in A3siRNA	Down in three siRNA	-1.78244	4.26837	4.22153	4.27011	4.21426	4.09044	4.32232	1.90545	1.68576	1.76628	3.10156	3.2997	2.67049	2.52922	2.6314
9227	4888	LRAT	lecithin retinol acyltransferase	Down in A1siRNA	Down in A2siRNA	Down in A3siRNA	Down in three siRNA	-1.78531	2.33054	2.06013	2.2488	2.21913	2.07278	2.17328	0.391809	0.235678	0.431786	0.307317	0.836224	0.186081	0.506113	0.295367
123855	2919	NA	NA	Down in A1siRNA	Down in A2siRNA	Down in A3siRNA	Down in three siRNA	-1.78545	1.0561	1.28431	1.17062	1.02526	0.812552	0.866708	-1.13045	-1.16985	-1.02623	-0.134615	-0.0918666	-0.600316	-1.2094	-0.633488
1062	8612	CENPE	centromere protein E	Down in A1siRNA	Down in A2siRNA	Down in A3siRNA	Down in three siRNA	-1.7856	6.9607	6.9354	7.01852	7.03012	6.90353	6.96172	4.58553	4.65392	4.48335	5.60902	5.84736	5.33088	5.44066	5.51116
8462	4296	KLF11	Kruppel like factor 11	Down in A1siRNA	Down in A2siRNA	Down in A3siRNA	Down in three siRNA	-1.78763	4.60998	4.4951	4.38037	4.55617	4.57729	4.45195	2.16026	1.92248	1.98305	3.41589	3.56122	2.81837	2.9423	2.98987
701	3742	BUB1B	BUB1 mitotic checkpoint serine/threonine kinase B	Down in A1siRNA	Down in A2siRNA	Down in A3siRNA	Down in three siRNA	-1.7877	7.96487	7.97118	7.98384	7.99061	8.00912	7.94624	5.46297	5.47947	5.38308	6.91724	6.94187	6.3668	6.4721	6.496
80380	2418	PDCD1LG2	programmed cell death 1 ligand 2	Down in A1siRNA	Down in A2siRNA	Down in A3siRNA	Down in three siRNA	-1.78879	1.60538	1.95081	1.8588	1.87557	1.78685	1.64945	-0.347911	-0.0673716	-0.0273428	0.058676	-0.137491	0.0259564	0.15256	0.335102
7490	3029	WT1	Wilms tumor 1	Down in A1siRNA	Down in A2siRNA	Down in A3siRNA	Down in three siRNA	-1.79147	4.02862	4.04128	3.98682	4.16551	3.98963	4.05327	2.1496	2.1977	2.18124	2.20172	2.35479	2.33679	2.22074	2.37919
2250	5389	FGF5	fibroblast growth factor 5	Down in A1siRNA	Down in A2siRNA	Down in A3siRNA	Down in three siRNA	-1.79204	5.10626	5.1404	5.04403	5.07866	5.14937	4.94127	3.27802	3.34095	3.25243	3.39366	3.34187	3.20241	3.2063	3.26137
5029	2860	P2RY2	purinergic receptor P2Y2	Down in A1siRNA	Down in A2siRNA	Down in A3siRNA	Down in three siRNA	-1.79256	5.96177	6.02713	5.98258	5.90543	5.88557	5.90429	3.82851	3.72161	3.71646	4.59827	4.55921	4.29518	4.26536	4.2306
672	7362	BRCA1	BRCA1, DNA repair associated	Down in A1siRNA	Down in A2siRNA	Down in A3siRNA	Down in three siRNA	-1.79305	5.53882	5.55418	5.5916	5.55899	5.54114	5.44101	2.8147	2.94088	3.06443	4.47237	4.58928	3.9411	4.06176	4.07209
197021	2128	LCTL	lactase like	Down in A1siRNA	Down in A2siRNA	Down in A3siRNA	Down in three siRNA	-1.79434	0.805793	0.389248	0.833503	0.373337	0.655155	0.717531	-1.03013	-1.39317	-1.56579	-1.03957	-1.75776	-0.97082	-0.769089	-0.795666
84125	5783	LRRIQ1	leucine rich repeats and IQ motif containing 1	Down in A1siRNA	Down in A2siRNA	Down in A3siRNA	Down in three siRNA	-1.79475	0.3746	0.389248	-0.244957	0.0255261	-8.63685e-05	-0.15524	-2.14236	-1.39317	-2.69943	-1.03957	-0.917623	-2.05106	-1.69443	-1.90157
387254	2552	SLC7A5P2	solute carrier family 7 member 5 pseudogene 2	Down in A1siRNA	Down in A2siRNA	Down in A3siRNA	Down in three siRNA	-1.80041	1.0561	1.50145	0.858601	0.595671	0.240583	0.551131	-1.23828	-1.16985	-1.56579	-0.483948	-0.696639	-1.35586	-0.929467	-0.55876
7083	1595	TK1	thymidine kinase 1	Down in A1siRNA	Down in A2siRNA	Down in A3siRNA	Down in three siRNA	-1.80067	8.10414	8.06711	8.03427	7.98043	7.91857	8.08643	5.54556	5.47947	5.71388	6.92579	6.96566	6.42966	6.38366	6.40559
10326	4479	SIRPB1	signal regulatory protein beta 1	Down in A1siRNA	Down in A2siRNA	Down in A3siRNA	Down in three siRNA	-1.80111	3.4583	3.55802	3.48478	3.57684	3.46131	3.43429	1.3757	1.2561	1.14196	2.08445	2.32146	1.89035	1.66888	1.81691
10969	1642	EBNA1BP2	EBNA1 binding protein 2	Down in A1siRNA	Down in A2siRNA	Down in A3siRNA	Down in three siRNA	-1.80177	7.3365	7.39997	7.41571	7.4194	7.4084	7.43946	5.42592	5.40871	5.37245	5.83129	5.86627	5.61569	5.636	5.65546
26289	4255	AK5	adenylate kinase 5	Down in A1siRNA	Down in A2siRNA	Down in A3siRNA	Down in three siRNA	-1.80275	5.54628	5.46058	5.52946	5.49829	5.48961	5.49167	2.93127	2.97051	2.86044	4.44668	4.53032	4.06474	3.78318	4.01207
11130	1851	ZWINT	ZW10 interacting kinetochore protein	Down in A1siRNA	Down in A2siRNA	Down in A3siRNA	Down in three siRNA	-1.80295	8.72809	8.73597	8.75591	8.76371	8.79036	8.81506	6.31174	6.33548	6.28274	7.61367	7.63136	7.15112	7.22661	7.14248
10403	2172	NDC80	NDC80, kinetochore complex component	Down in A1siRNA	Down in A2siRNA	Down in A3siRNA	Down in three siRNA	-1.80436	6.54811	6.54103	6.61481	6.58099	6.5877	6.57305	4.13439	4.09963	3.97443	5.52149	5.47159	4.97703	4.92917	5.05165
4435	1617	CITED1	Cbp/p300 interacting transactivator with Glu/Asp rich carboxy-terminal domain 1	Down in A1siRNA	Down in A2siRNA	Down in A3siRNA	Down in three siRNA	-1.81471	0.196529	0.00776929	-0.0455362	-0.626251	0.277062	0.22241	-3.39699	-1.81036	-2.43757	-0.945851	-1.27738	-1.59534	-1.10993	-1.90157
81929	3505	SEH1L	SEH1 like nucleoporin	Down in A1siRNA	Down in A2siRNA	Down in A3siRNA	Down in three siRNA	-1.82413	7.54972	7.53582	7.54864	7.53999	7.5662	7.50851	5.28818	5.33545	5.19437	6.26464	6.1612	5.87048	5.83244	5.792
286151	3349	FBXO43	F-box protein 43	Down in A1siRNA	Down in A2siRNA	Down in A3siRNA	Down in three siRNA	-1.83246	3.81994	3.8717	3.77246	3.85409	4.01415	3.78612	1.02554	1.51931	1.03817	2.71352	2.87482	2.26686	2.15227	2.57444
990	3053	CDC6	cell division cycle 6	Down in A1siRNA	Down in A2siRNA	Down in A3siRNA	Down in three siRNA	-1.84232	6.56013	6.62304	6.62307	6.66185	6.70948	6.6928	4.3798	4.39452	4.2124	5.28103	5.27665	4.95774	4.88313	5.03666
29114	1576	TAGLN3	transgelin 3	Down in A1siRNA	Down in A2siRNA	Down in A3siRNA	Down in three siRNA	-1.84433	1.35673	1.15228	1.10921	1.26623	0.837193	1.50517	-1.23828	-0.976517	-1.70297	0.188346	0.0774403	-0.416489	-0.695126	-0.355324
1901	3050	S1PR1	sphingosine-1-phosphate receptor 1	Down in A1siRNA	Down in A2siRNA	Down in A3siRNA	Down in three siRNA	-1.8485	0.0780808	-0.178412	0.00029115	0.228991	-0.13737	0.22241	-2.14236	-1.98136	-2.43757	-0.857855	-1.49767	-1.47064	-2.016	-2.09923
8613	3294	PLPP3	phospholipid phosphatase 3	Down in A1siRNA	Down in A2siRNA	Down in A3siRNA	Down in three siRNA	-1.84859	6.87485	6.85387	6.87754	6.87278	6.96211	6.821	4.99567	4.95749	4.93303	5.1129	5.09501	5.11899	5.01431	5.00005
220134	2918	SKA1	spindle and kinetochore associated complex subunit 1	Down in A1siRNA	Down in A2siRNA	Down in A3siRNA	Down in three siRNA	-1.84927	5.13621	5.18091	5.16968	5.14679	5.23299	5.09662	2.54881	2.67898	2.57164	4.08528	4.05262	3.5649	3.52918	3.45864
11247	1804	NXPH4	neurexophilin 4	Down in A1siRNA	Down in A2siRNA	Down in A3siRNA	Down in three siRNA	-1.8494	2.07622	2.01739	2.19069	2.33827	1.79944	1.97937	0.279	-0.167091	-0.0731107	0.760853	0.738582	0.0259564	-0.15929	0.335102
10024	2852	TROAP	trophinin associated protein	Down in A1siRNA	Down in A2siRNA	Down in A3siRNA	Down in three siRNA	-1.85021	5.6912	5.62261	5.63037	5.69315	5.55142	5.68071	3.09574	3.05592	2.93169	4.47661	4.71172	3.97165	4.01018	4.10407
4998	3169	ORC1	origin recognition complex subunit 1	Down in A1siRNA	Down in A2siRNA	Down in A3siRNA	Down in three siRNA	-1.85057	4.57395	4.643	4.65921	4.55995	4.55146	4.61551	2.19176	2.27573	2.38115	3.32951	3.32094	2.98553	2.68967	2.82523
57057	1828	TBX20	T-box 20	Down in A1siRNA	Down in A2siRNA	Down in A3siRNA	Down in three siRNA	-1.85068	0.440099	0.285009	0.644412	0.338582	-0.236733	0.294419	-1.62063	-1.39317	-2.02401	-0.945851	-1.62186	-1.24955	-1.69443	-1.90157
3131	5599	HLF	HLF, PAR bZIP transcription factor	Down in A1siRNA	Down in A2siRNA	Down in A3siRNA	Down in three siRNA	-1.85337	1.0561	0.89334	0.585499	0.762282	1.08364	0.551131	-1.23828	-1.51929	-2.21603	-0.945851	-0.446454	-0.305782	-0.695126	-0.884147
10460	2781	TACC3	transforming acidic coiled-coil containing protein 3	Down in A1siRNA	Down in A2siRNA	Down in A3siRNA	Down in three siRNA	-1.85735	6.95686	6.9447	6.91166	6.94061	6.87704	7.0915	4.65122	4.54981	4.67722	5.62056	5.62377	5.19156	5.20385	5.25306
54756	8720	IL17RD	interleukin 17 receptor D	Down in A1siRNA	Down in A2siRNA	Down in A3siRNA	Down in three siRNA	-1.85761	3.69135	3.60208	3.74244	3.72884	3.95908	3.68258	1.94296	1.92248	1.60126	1.77606	1.94831	1.8669	2.11163	1.8447
79160	968	LINC01711	long intergenic non-protein coding RNA 1711	Down in A1siRNA	Down in A2siRNA	Down in A3siRNA	Down in three siRNA	-1.85811	1.21423	1.15228	1.22953	1.32067	1.50868	1.32778	-1.13045	-0.976517	-0.9389	0.0127265	0.116835	0.0259564	-0.557686	-1.07927
94137	7978	RP1L1	RP1 like 1	Down in A1siRNA	Down in A2siRNA	Down in A3siRNA	Down in three siRNA	-1.85869	-0.243226	0.172647	-0.192459	0.228991	-0.458693	-0.0623639	-2.36874	-1.81036	-1.21856	-1.49055	-3.05345	-1.73185	-2.2084	-1.72776
3891	2491	KRT85	keratin 85	Down in A1siRNA	Down in A2siRNA	Down in A3siRNA	Down in three siRNA	-1.86152	2.34771	2.20998	2.17079	1.91149	1.8243	2.41857	0.427534	-0.219661	0.25786	0.704159	0.549986	0.522514	0.11193	-0.0693896
1894	3910	ECT2	epithelial cell transforming 2	Down in A1siRNA	Down in A2siRNA	Down in A3siRNA	Down in three siRNA	-1.86348	8.58441	8.61588	8.55393	8.60883	8.67421	8.53277	6.11284	6.19256	6.06101	7.35174	7.34735	6.89493	6.93899	6.95277
3014	1594	H2AFX	H2A histone family member X	Down in A1siRNA	Down in A2siRNA	Down in A3siRNA	Down in three siRNA	-1.86658	6.69955	6.71283	6.61803	6.61769	6.47298	6.67141	4.40466	4.1981	4.50102	5.345	5.22011	4.88082	4.76034	4.81397
6318	1719	SERPINB4	serpin family B member 4	Down in A1siRNA	Down in A2siRNA	Down in A3siRNA	Down in three siRNA	-1.867	0.702811	0.795556	0.858601	1.1306	0.682609	0.935884	-0.936325	-1.27719	-1.02623	-0.857855	-0.840139	-0.416489	-1.69443	-1.07927
9768	1504	PCLAF	PCNA clamp associated factor	Down in A1siRNA	Down in A2siRNA	Down in A3siRNA	Down in three siRNA	-1.86704	6.05291	6.01836	6.06306	6.03725	6.18517	6.04336	3.18715	3.3944	3.4021	5.07567	5.04738	4.54273	4.54832	4.39941
4172	3111	MCM3	minichromosome maintenance complex component 3	Down in A1siRNA	Down in A2siRNA	Down in A3siRNA	Down in three siRNA	-1.87501	8.01123	8.02138	8.0091	8.05425	8.06658	8.07753	6.08375	6.06513	6.03765	6.20268	6.34816	6.17431	6.21467	6.19364
7112	6993	TMPO	thymopoietin	Down in A1siRNA	Down in A2siRNA	Down in A3siRNA	Down in three siRNA	-1.8772	8.2418	8.25157	8.2161	8.25601	8.29873	8.17031	5.37879	5.48255	5.36711	7.25113	7.21236	6.7232	6.78234	6.6976
641	4528	BLM	BLM RecQ like helicase	Down in A1siRNA	Down in A2siRNA	Down in A3siRNA	Down in three siRNA	-1.878	5.4601	5.22383	5.36076	5.39531	5.44622	5.24369	2.84804	2.988	2.93747	4.07414	4.02182	3.57578	3.75046	3.62014
2013	5181	EMP2	epithelial membrane protein 2	Down in A1siRNA	Down in A2siRNA	Down in A3siRNA	Down in three siRNA	-1.87889	5.73263	5.72494	5.77333	5.78233	5.87296	5.83128	3.18193	2.89835	3.12649	4.64796	4.74196	4.2069	4.28377	4.17147
5092	1006	PCBD1	pterin-4 alpha-carbinolamine dehydratase 1	Down in A1siRNA	Down in A2siRNA	Down in A3siRNA	Down in three siRNA	-1.87891	7.2242	7.2019	7.22683	7.23535	7.21072	7.23479	4.74091	4.65575	4.75295	6.00783	6.02547	5.4774	5.50582	5.58099
3486	2631	IGFBP3	insulin like growth factor binding protein 3	Down in A1siRNA	Down in A2siRNA	Down in A3siRNA	Down in three siRNA	-1.88528	4.79659	4.85049	4.78236	4.80081	4.73148	4.66388	2.72424	2.70036	2.7465	3.13947	3.04785	2.96911	2.87105	2.88669
83595	3216	SOX7	SRY-box 7	Down in A1siRNA	Down in A2siRNA	Down in A3siRNA	Down in three siRNA	-1.88546	5.47873	5.50959	5.52751	5.46343	5.37859	5.48014	3.3496	3.29952	3.26168	3.88624	3.91971	3.7103	3.55971	3.71355
4171	3435	MCM2	minichromosome maintenance complex component 2	Down in A1siRNA	Down in A2siRNA	Down in A3siRNA	Down in three siRNA	-1.89421	7.54251	7.49698	7.47675	7.40399	7.39212	7.47766	4.94573	4.76969	4.9842	6.36577	6.28417	5.76505	5.77586	5.67592
9120	3955	SLC16A6	solute carrier family 16 member 6	Down in A1siRNA	Down in A2siRNA	Down in A3siRNA	Down in three siRNA	-1.89451	1.07684	0.820631	0.88327	1.28461	0.976804	0.664168	-0.765249	-1.16985	-0.9389	-0.857855	-1.27738	-1.05788	-0.847051	-0.633488
7056	4032	THBD	thrombomodulin	Down in A1siRNA	Down in A2siRNA	Down in A3siRNA	Down in three siRNA	-1.89565	2.84754	3.01718	2.85267	3.00858	2.89613	2.78011	0.953853	1.02711	1.14196	0.918682	0.971315	0.93698	0.936669	1.15122
3669	956	ISG20	interferon stimulated exonuclease gene 20	Down in A1siRNA	Down in A2siRNA	Down in A3siRNA	Down in three siRNA	-1.89609	4.66409	4.66912	4.64305	4.60634	4.47502	4.70079	2.63537	2.44571	2.84821	2.86344	2.88626	2.69732	2.7571	2.70906
387496	1543	RASL11A	RAS like family 11 member A	Down in A1siRNA	Down in A2siRNA	Down in A3siRNA	Down in three siRNA	-1.89629	3.56858	3.70665	3.59715	3.87849	3.73812	3.77043	1.82737	1.78248	1.21994	2.02782	2.0837	2.0959	1.65481	1.81691
58504	2749	ARHGAP22	Rho GTPase activating protein 22	Down in A1siRNA	Down in A2siRNA	Down in A3siRNA	Down in three siRNA	-1.9061	1.48641	1.3374	1.37578	1.32067	1.50868	1.67665	-0.848253	-0.515767	-0.383176	0.146405	0.116835	-1.15053	-0.373337	-0.633488
150465	5164	TTL	tubulin tyrosine ligase	Down in A1siRNA	Down in A2siRNA	Down in A3siRNA	Down in three siRNA	-1.90893	7.98112	7.9479	7.93342	7.98851	8.0278	7.90407	5.81706	5.86983	5.84501	6.26953	6.29602	6.12575	6.07303	6.14276
6455	2443	SH3GL1	SH3 domain containing GRB2 like 1, endophilin A2	Down in A1siRNA	Down in A2siRNA	Down in A3siRNA	Down in three siRNA	-1.90957	5.93504	6.03987	5.9347	5.8479	5.65986	5.93911	3.38182	3.19797	3.72317	4.52242	4.53941	4.14002	4.16467	4.19595
23397	4495	NCAPH	non-SMC condensin I complex subunit H	Down in A1siRNA	Down in A2siRNA	Down in A3siRNA	Down in three siRNA	-1.9109	6.37941	6.36526	6.34974	6.38576	6.4462	6.43152	3.78097	3.74923	3.87249	5.24048	5.16127	4.74274	4.62792	4.68152
24137	4501	KIF4A	kinesin family member 4A	Down in A1siRNA	Down in A2siRNA	Down in A3siRNA	Down in three siRNA	-1.91205	7.24897	7.18269	7.16593	7.23091	7.32484	7.26563	4.88439	5.10772	5.08402	5.68698	5.67002	5.42418	5.34091	5.39729
11065	1601	UBE2C	ubiquitin conjugating enzyme E2 C	Down in A1siRNA	Down in A2siRNA	Down in A3siRNA	Down in three siRNA	-1.91466	7.04272	7.16627	7.06374	7.10215	7.05137	7.12737	4.63794	4.45026	4.62801	5.79102	5.75441	5.41714	5.38527	5.35684
7516	3073	XRCC2	X-ray repair cross complementing 2	Down in A1siRNA	Down in A2siRNA	Down in A3siRNA	Down in three siRNA	-1.91749	4.76019	4.55048	4.65384	4.57122	4.67792	4.64679	2.21239	2.20769	2.01621	3.18679	3.39491	3.02842	2.80249	2.95841
9355	2416	LHX2	LIM homeobox 2	Down in A1siRNA	Down in A2siRNA	Down in A3siRNA	Down in three siRNA	-1.92322	-0.349903	0.248518	0.459923	0.302968	0.0846768	-0.108055	-2.14236	-1.98136	-2.21603	-1.49055	-1.62186	-2.46156	-1.31624	-1.30497
57007	2103	ACKR3	atypical chemokine receptor 3	Down in A1siRNA	Down in A2siRNA	Down in A3siRNA	Down in three siRNA	-1.92466	0.854653	0.092562	0.701013	0.440433	0.381272	0.32912	-1.48161	-3.41266	-1.70297	-0.945851	-0.917623	-0.888716	-1.43162	-0.884147
3569	1184	IL6	interleukin 6	Down in A1siRNA	Down in A2siRNA	Down in A3siRNA	Down in three siRNA	-1.92757	-0.192707	0.092562	0.322366	-0.495078	0.0846768	0.0666189	-2.63738	-1.98136	-1.44053	-1.49055	-1.9078	-1.59534	-2.43046	-2.09923
113130	2576	CDCA5	cell division cycle associated 5	Down in A1siRNA	Down in A2siRNA	Down in A3siRNA	Down in three siRNA	-1.92815	7.37154	7.35429	7.37062	7.40688	7.45691	7.45083	4.8287	4.92153	4.85575	6.08826	6.08565	5.66155	5.67313	5.67495
664	1534	BNIP3	BCL2 interacting protein 3	Down in A1siRNA	Down in A2siRNA	Down in A3siRNA	Down in three siRNA	-1.93172	6.37313	6.37163	6.43042	6.37454	6.42451	6.4195	3.69564	3.92297	3.96597	5.09372	5.06385	4.6219	4.6827	4.69112
56992	4837	KIF15	kinesin family member 15	Down in A1siRNA	Down in A2siRNA	Down in A3siRNA	Down in three siRNA	-1.93184	5.91214	5.87909	5.84415	5.88826	5.99501	5.86345	3.05063	3.2228	3.09579	4.79264	4.89426	4.23235	4.23966	4.19325
3887	1910	KRT81	keratin 81	Down in A1siRNA	Down in A2siRNA	Down in A3siRNA	Down in three siRNA	-1.93347	10.224	10.289	10.2242	10.1664	10.008	10.2524	7.92924	7.83041	8.12826	8.6834	8.6081	8.35378	8.26273	8.28833
79915	6245	ATAD5	ATPase family, AAA domain containing 5	Down in A1siRNA	Down in A2siRNA	Down in A3siRNA	Down in three siRNA	-1.9339	4.59926	4.58015	4.68399	4.65835	4.55518	4.4598	2.07272	2.1467	1.96051	3.32481	3.32515	2.81837	2.7571	2.83912
152742	1984	LINC01085	long intergenic non-protein coding RNA 1085	Down in A1siRNA	Down in A2siRNA	Down in A3siRNA	Down in three siRNA	-1.93542	1.59104	1.4701	1.7557	1.22876	1.52394	1.50517	-1.03013	-0.88877	-1.32528	0.0127265	0.578485	-0.536402	-0.017316	-0.177062
22974	3662	TPX2	TPX2, microtubule nucleation factor	Down in A1siRNA	Down in A2siRNA	Down in A3siRNA	Down in three siRNA	-1.93869	9.13845	9.12338	9.09395	9.15421	9.21659	9.12126	6.46411	6.59814	6.44171	7.94467	7.89517	7.43214	7.42338	7.42159
8847	2768	DLEU2	deleted in lymphocytic leukemia 2	Down in A1siRNA	Down in A2siRNA	Down in A3siRNA	Down in three siRNA	-1.9392	2.07622	2.06013	2.25826	2.22865	2.46941	2.22025	-0.686762	0.113504	-0.856554	0.943386	0.836224	0.959321	0.374897	0.552951
3892	2091	KRT86	keratin 86	Down in A1siRNA	Down in A2siRNA	Down in A3siRNA	Down in three siRNA	-1.94426	8.54693	8.66083	8.59208	8.47209	8.21277	8.54309	6.27544	6.02545	6.55699	7.08933	6.94973	6.60905	6.45596	6.52098
891	2093	CCNB1	cyclin B1	Down in A1siRNA	Down in A2siRNA	Down in A3siRNA	Down in three siRNA	-1.94482	7.70933	7.68941	7.73425	7.71405	7.75947	7.71633	5.27721	5.29737	5.31919	6.30094	6.29065	5.8631	5.90929	5.9475
6525	3294	SMTN	smoothelin	Down in A1siRNA	Down in A2siRNA	Down in A3siRNA	Down in three siRNA	-1.94567	6.27726	6.30878	6.25072	6.19433	5.90973	6.32488	3.50816	3.43322	3.7497	5.01433	4.99416	4.50716	4.45191	4.46356
4085	1438	MAD2L1	mitotic arrest deficient 2 like 1	Down in A1siRNA	Down in A2siRNA	Down in A3siRNA	Down in three siRNA	-1.9526	6.60544	6.63413	6.56183	6.60267	6.68974	6.50923	3.87453	4.13931	4.19319	5.24422	5.15892	4.89248	4.85263	4.82797
6875	4751	TAF4B	TATA-box binding protein associated factor 4b	Down in A1siRNA	Down in A2siRNA	Down in A3siRNA	Down in three siRNA	-1.95712	5.00167	4.84133	4.87291	4.90395	4.88413	4.74643	2.78746	3.09411	2.67907	2.76986	3.01173	2.8061	3.08033	3.11498
1058	1431	CENPA	centromere protein A	Down in A1siRNA	Down in A2siRNA	Down in A3siRNA	Down in three siRNA	-1.97227	5.61791	5.56443	5.58691	5.66712	5.67617	5.6128	2.97418	2.94686	3.05383	4.3227	4.34161	3.80586	3.90412	3.83977
10849	3286	CD3EAP	CD3e molecule associated protein	Down in A1siRNA	Down in A2siRNA	Down in A3siRNA	Down in three siRNA	-1.98047	3.15606	3.31941	3.33187	3.36436	3.17756	3.31385	0.953853	1.21708	0.672669	1.64665	1.6457	1.10671	1.62624	1.5048
10807	2379	ENTR1	endosome associated trafficking regulator 1	Down in A1siRNA	Down in A2siRNA	Down in A3siRNA	Down in three siRNA	-1.98724	4.63641	4.5893	4.59345	4.55428	4.5496	4.69415	2.11715	2.25662	2.04862	3.31538	3.11262	2.69066	2.77673	2.60726
54852	5578	PAQR5	progestin and adipoQ receptor family member 5	Down in A1siRNA	Down in A2siRNA	Down in A3siRNA	Down in three siRNA	-1.9946	4.06281	4.0466	4.08047	4.13546	4.27986	4.05587	1.61139	1.98188	1.57183	2.63986	2.41924	2.31963	1.93656	2.44423
8140	4543	SLC7A5	solute carrier family 7 member 5	Down in A1siRNA	Down in A2siRNA	Down in A3siRNA	Down in three siRNA	-1.99486	6.85134	6.86972	6.74753	6.75458	6.64595	6.74754	4.23106	4.2006	4.48137	5.29068	5.24477	5.00817	4.83245	4.90754
79019	1011	CENPM	centromere protein M	Down in A1siRNA	Down in A2siRNA	Down in A3siRNA	Down in three siRNA	-1.9954	4.48365	4.45762	4.3002	4.19738	4.25721	4.32876	1.7589	1.36721	2.11135	3.27702	3.05801	2.35376	2.21116	2.59913
57405	1346	SPC25	SPC25, NDC80 kinetochore complex component	Down in A1siRNA	Down in A2siRNA	Down in A3siRNA	Down in three siRNA	-1.99715	4.72777	4.75617	4.77249	4.80081	4.80045	4.78444	1.81393	2.09382	1.86666	3.62505	3.53237	2.92438	3.1472	3.20887
2731	3809	GLDC	glycine decarboxylase	Down in A1siRNA	Down in A2siRNA	Down in A3siRNA	Down in three siRNA	-2.0015	3.22736	3.29725	3.2104	3.39851	3.44537	3.34809	0.825838	1.07154	0.644668	1.45379	1.9263	1.37947	1.68282	1.57286
4176	3441	MCM7	minichromosome maintenance complex component 7	Down in A1siRNA	Down in A2siRNA	Down in A3siRNA	Down in three siRNA	-2.00228	7.76331	7.76118	7.76631	7.75602	7.78345	7.8416	4.82703	4.95007	4.87847	6.63015	6.65792	6.11832	6.08751	6.06145
983	3318	CDK1	cyclin dependent kinase 1	Down in A1siRNA	Down in A2siRNA	Down in A3siRNA	Down in three siRNA	-2.01769	8.53924	8.51856	8.53253	8.59233	8.60471	8.52718	5.7078	5.73821	5.68581	7.40385	7.38439	6.78509	6.79723	6.77548
8420	2346	SNHG3	small nucleolar RNA host gene 3	Down in A1siRNA	Down in A2siRNA	Down in A3siRNA	Down in three siRNA	-2.03437	4.3685	4.44558	4.42095	4.35132	4.39637	4.3855	2.36758	2.42017	2.39802	2.0733	2.64486	2.3453	2.45806	2.17539
10744	576	PTTG2	pituitary tumor-transforming 2	Down in A1siRNA	Down in A2siRNA	Down in A3siRNA	Down in three siRNA	-2.0364	0.471765	-0.0365722	0.129637	-0.0646379	0.125261	0.363005	-2.63738	-1.98136	-4.01077	-0.857855	-1.49767	-1.15053	-1.10993	-1.72776
54898	4074	ELOVL2	ELOVL fatty acid elongase 2	Down in A1siRNA	Down in A2siRNA	Down in A3siRNA	Down in three siRNA	-2.03909	0.878476	0.96256	1.15044	0.911629	1.12425	0.890137	-2.14236	-1.06995	-1.85458	-0.551376	-0.33595	-0.737321	-0.847051	-0.884147
7425	2553	VGF	VGF nerve growth factor inducible	Down in A1siRNA	Down in A2siRNA	Down in A3siRNA	Down in three siRNA	-2.04167	0.755221	0.939853	0.807961	0.735816	0.837193	0.890137	-2.36874	-1.98136	-2.02401	-0.241928	-0.0918666	-1.05788	-0.373337	-1.57265
100499227	1156	USP2-AS1	USP2 antisense RNA 1 (head to head)	Down in A1siRNA	Down in A2siRNA	Down in A3siRNA	Down in three siRNA	-2.04438	0.471765	0.577535	0.492356	0.708855	0.347365	0.74349	-2.36874	-1.65749	-2.69943	-0.483948	-0.999505	-1.24955	-1.55705	-0.884147
163404	4015	PLPPR5	phospholipid phosphatase related 5	Down in A1siRNA	Down in A2siRNA	Down in A3siRNA	Down in three siRNA	-2.04456	3.10649	2.96753	3.01216	2.89954	3.17756	2.9844	0.496434	0.859847	0.616113	1.27069	1.3964	1.18464	0.737393	1.27895
8325	3186	FZD8	frizzled class receptor 8	Down in A1siRNA	Down in A2siRNA	Down in A3siRNA	Down in three siRNA	-2.05231	7.26459	7.31678	7.21958	7.25353	7.17401	7.23736	4.79148	4.68106	4.94886	5.62056	5.65755	5.26178	5.18805	5.38669
881	1943	CCIN	calicin	Down in A1siRNA	Down in A2siRNA	Down in A3siRNA	Down in three siRNA	-2.05979	0.620443	0.820631	0.555114	1.1306	1.31176	0.294419	-1.77448	-1.81036	-3.01959	-0.696493	-0.766606	-0.811033	-0.209899	-1.07927
55332	3543	DRAM1	DNA damage regulated autophagy modulator 1	Down in A1siRNA	Down in A2siRNA	Down in A3siRNA	Down in three siRNA	-2.06184	3.24121	3.30616	3.3629	3.46447	3.42113	3.44223	0.714563	0.727267	0.80506	1.80331	1.8229	1.53631	1.45814	1.62188
9232	712	PTTG1	pituitary tumor-transforming 1	Down in A1siRNA	Down in A2siRNA	Down in A3siRNA	Down in three siRNA	-2.06548	6.6785	6.65824	6.67698	6.66711	6.76311	6.69447	3.9624	3.98235	3.8875	5.28466	5.3237	4.88374	4.85571	4.81397
7480	2369	WNT10B	Wnt family member 10B	Down in A1siRNA	Down in A2siRNA	Down in A3siRNA	Down in three siRNA	-2.07094	2.74112	2.81991	2.60824	2.51986	2.23919	2.57132	0.953853	0.0258988	-0.0731107	0.645144	0.660753	0.637816	0.506113	0.742179
55635	5333	DEPDC1	DEP domain containing 1	Down in A1siRNA	Down in A2siRNA	Down in A3siRNA	Down in three siRNA	-2.07288	6.89324	6.87796	6.8806	6.86821	6.99807	6.79408	4.52085	4.57124	4.51075	5.22797	5.03072	4.84677	4.92917	4.86237
3889	1875	KRT83	keratin 83	Down in A1siRNA	Down in A2siRNA	Down in A3siRNA	Down in three siRNA	-2.07917	4.90929	4.89691	4.81157	4.54478	4.18945	4.63817	2.34907	1.88563	2.85434	3.13412	2.77984	2.79992	2.45806	2.42594
84879	2201	MFSD2A	major facilitator superfamily domain containing 2A	Down in A1siRNA	Down in A2siRNA	Down in A3siRNA	Down in three siRNA	-2.08117	3.25037	3.34556	3.22977	3.40692	3.18718	3.34809	1.04867	1.15649	1.10134	1.12712	1.4743	1.32889	1.13219	1.33882
9833	2439	MELK	maternal embryonic leucine zipper kinase	Down in A1siRNA	Down in A2siRNA	Down in A3siRNA	Down in three siRNA	-2.08509	6.30664	6.32201	6.37551	6.40845	6.41175	6.34197	3.76709	3.90466	3.61909	4.88799	4.83496	4.40098	4.37028	4.42265
9047	1845	SH2D2A	SH2 domain containing 2A	Down in A1siRNA	Down in A2siRNA	Down in A3siRNA	Down in three siRNA	-2.08545	1.42302	1.24781	1.15044	1.08938	1.29407	1.22097	-0.686762	-1.27719	-0.856554	0.188346	-0.23331	-1.59534	-1.01688	-1.30497
3914	4498	LAMB3	laminin subunit beta 3	Down in A1siRNA	Down in A2siRNA	Down in A3siRNA	Down in three siRNA	-2.08936	7.71244	7.69958	7.6347	7.58933	7.48056	7.68715	5.06678	5.02259	5.20759	6.06804	6.07632	5.67257	5.60522	5.6377
64782	3116	AEN	apoptosis enhancing nuclease	Down in A1siRNA	Down in A2siRNA	Down in A3siRNA	Down in three siRNA	-2.0927	6.14418	6.19653	6.1115	6.07139	6.09801	6.15878	3.63581	3.53192	3.58266	4.55884	4.59452	4.17385	4.18194	4.03939
84056	7601	KATNAL1	katanin catalytic subunit A1 like 1	Down in A1siRNA	Down in A2siRNA	Down in A3siRNA	Down in three siRNA	-2.0937	5.51812	5.50573	5.51078	5.56746	5.56254	5.44299	2.84143	2.99955	2.92006	3.82773	3.95275	3.583	3.54834	3.72107
79075	2269	DSCC1	DNA replication and sister chromatid cohesion 1	Down in A1siRNA	Down in A2siRNA	Down in A3siRNA	Down in three siRNA	-2.09827	6.51001	6.47396	6.43356	6.42096	6.51415	6.41344	3.49979	3.3944	3.29809	5.33454	5.23025	4.75237	4.66174	4.73077
6101	7100	RP1	RP1, axonemal microtubule associated	Down in A1siRNA	Down in A2siRNA	Down in A3siRNA	Down in three siRNA	-2.10836	2.00225	2.20046	2.19069	1.77518	2.33746	1.99026	-0.765249	-0.274219	-0.704748	0.229103	0.763619	0.0259564	0.441996	0.0784043
3224	2290	HOXC8	homeobox C8	Down in A1siRNA	Down in A2siRNA	Down in A3siRNA	Down in three siRNA	-2.11049	1.03505	0.984914	1.32266	1.1306	0.627168	1.00189	-1.23828	-0.88877	-0.634444	-1.24751	-1.17869	-0.811033	-1.31624	-1.43261
159371	2403	SLC35G1	solute carrier family 35 member G1	Down in A1siRNA	Down in A2siRNA	Down in A3siRNA	Down in three siRNA	-2.11093	3.04466	3.10144	3.17087	3.14558	3.23895	2.92892	0.279	0.383981	0.36471	1.67643	1.73702	1.20348	1.24921	1.05931
4751	2130	NEK2	NIMA related kinase 2	Down in A1siRNA	Down in A2siRNA	Down in A3siRNA	Down in three siRNA	-2.11293	5.86298	5.71494	5.7584	5.8308	5.864	5.77497	3.0217	3.13132	2.90833	4.34373	4.36429	3.89549	3.97945	3.86034
129401	1633	NUP35	nucleoporin 35	Down in A1siRNA	Down in A2siRNA	Down in A3siRNA	Down in three siRNA	-2.11303	5.39035	5.35941	5.32181	5.4308	5.45918	5.27072	2.56494	2.78284	2.43118	4.03445	4.00355	3.4863	3.41274	3.35615
3624	2175	INHBA	inhibin subunit beta A	Down in A1siRNA	Down in A2siRNA	Down in A3siRNA	Down in three siRNA	-2.12059	6.14356	6.05975	6.1115	6.12782	6.06449	6.08138	3.35424	3.51995	3.38528	4.48504	4.65932	4.14002	4.04026	4.23586
5137	4383	PDE1C	phosphodiesterase 1C	Down in A1siRNA	Down in A2siRNA	Down in A3siRNA	Down in three siRNA	-2.12088	2.71489	2.76929	2.61562	2.81989	2.81161	2.62816	0.771273	1.11464	0.854792	0.645144	0.0369396	0.397192	0.374897	0.650665
991	1675	CDC20	cell division cycle 20	Down in A1siRNA	Down in A2siRNA	Down in A3siRNA	Down in three siRNA	-2.12828	7.84303	7.87739	7.814	7.80537	7.80936	7.88525	5.4115	5.32057	5.40098	6.10546	6.08999	5.82558	5.77911	5.75311
399474	2616	TMEM200B	transmembrane protein 200B	Down in A1siRNA	Down in A2siRNA	Down in A3siRNA	Down in three siRNA	-2.13071	1.94699	1.96213	1.96662	1.74895	1.94257	1.9123	-0.848253	-1.39317	-0.120378	-0.298734	0.633849	-0.106998	-0.017316	0.411432
10953	2049	TOMM34	translocase of outer mitochondrial membrane 34	Down in A1siRNA	Down in A2siRNA	Down in A3siRNA	Down in three siRNA	-2.13483	7.73137	7.73875	7.70146	7.68192	7.76129	7.78453	5.05541	5.06716	5.11878	6.13994	6.15589	5.76346	5.75457	5.73187
28755	954	TRAC	T cell receptor alpha constant	Down in A1siRNA	Down in A2siRNA	Down in A3siRNA	Down in three siRNA	-2.13811	1.94699	1.79507	1.821	1.44024	1.77414	1.79308	-1.03013	-0.806055	-1.11919	0.760853	0.155183	0.295494	-0.847051	-0.42
1308	5610	COL17A1	collagen type XVII alpha 1 chain	Down in A1siRNA	Down in A2siRNA	Down in A3siRNA	Down in three siRNA	-2.14545	1.81742	2.01739	1.63014	1.72224	1.94257	1.84196	-0.541542	0.235678	-0.169247	-0.483948	-0.446454	-0.737321	-0.373337	-0.018424
23507	8061	LRRC8B	leucine rich repeat containing 8 VRAC subunit B	Down in A1siRNA	Down in A2siRNA	Down in A3siRNA	Down in three siRNA	-2.14677	5.33869	5.32806	5.20558	5.22618	5.40972	5.20918	3.06771	3.27123	3.02153	3.07386	3.11748	3.15963	3.27231	3.132
79469	1657	DLEU2L	deleted in lymphocytic leukemia 2-like	Down in A1siRNA	Down in A2siRNA	Down in A3siRNA	Down in three siRNA	-2.15226	0.3746	0.211081	0.0447075	0.407275	0.86142	0.428477	-1.94673	-2.9911	-2.43757	-1.49055	-0.629909	-1.59534	-0.695126	-2.32834
9088	2143	PKMYT1	protein kinase, membrane associated tyrosine/threonine 1	Down in A1siRNA	Down in A2siRNA	Down in A3siRNA	Down in three siRNA	-2.15465	3.39777	3.61647	3.44804	3.34698	2.89025	3.42228	0.317591	0.550195	0.700137	1.78975	2.19832	1.37947	1.5971	1.05931
204801	4041	NLRP11	NLR family pyrin domain containing 11	Down in A1siRNA	Down in A2siRNA	Down in A3siRNA	Down in three siRNA	-2.15611	0.270415	0.389248	-0.0455362	0.440433	0.655155	0.32912	-2.63738	-1.65749	-2.43757	-1.62937	-1.27738	-1.73185	-1.43162	-1.72776
617	1663	BCS1L	BCS1 homolog, ubiquinol-cytochrome c reductase complex chaperone	Down in A1siRNA	Down in A2siRNA	Down in A3siRNA	Down in three siRNA	-2.16076	5.00844	5.03856	4.96823	4.92461	4.98681	5.02435	2.33972	2.50361	2.32049	3.31538	3.36659	3.07008	2.85267	2.87999
8317	3415	CDC7	cell division cycle 7	Down in A1siRNA	Down in A2siRNA	Down in A3siRNA	Down in three siRNA	-2.16083	5.50192	5.46853	5.61848	5.58053	5.65033	5.41702	2.31132	2.5117	2.21971	4.38489	4.30584	3.72341	3.76036	3.81188
5347	2169	PLK1	polo like kinase 1	Down in A1siRNA	Down in A2siRNA	Down in A3siRNA	Down in three siRNA	-2.1631	7.11061	7.09485	7.04541	6.99777	7.01774	7.10721	3.9254	3.85786	4.07227	5.78591	5.84956	5.27742	5.23137	5.19351
5427	1690	POLE2	DNA polymerase epsilon 2, accessory subunit	Down in A1siRNA	Down in A2siRNA	Down in A3siRNA	Down in three siRNA	-2.17511	4.51248	4.54108	4.47875	4.64774	4.46714	4.49461	1.91806	2.40289	2.08033	2.4802	2.61766	2.45156	2.35737	2.48011
58538	2458	MPP4	membrane palmitoylated protein 4	Down in A1siRNA	Down in A2siRNA	Down in A3siRNA	Down in three siRNA	-2.18868	1.94699	1.66267	1.57063	1.70869	1.52394	1.60766	-1.03013	-0.274219	-0.9389	-0.241928	-0.23331	-0.4752	-0.15929	-0.795666
26255	609	PTTG3P	pituitary tumor-transforming 3, pseudogene	Down in A1siRNA	Down in A2siRNA	Down in A3siRNA	Down in three siRNA	-2.191	2.74112	2.78212	2.57076	2.66719	2.70185	2.67612	-0.541542	-0.167091	-0.567406	1.48778	1.5482	0.692185	0.682956	0.855813
9331	4814	B4GALT6	beta-1,4-galactosyltransferase 6	Down in A1siRNA	Down in A2siRNA	Down in A3siRNA	Down in three siRNA	-2.19513	6.30664	6.25633	6.27656	6.2844	6.34082	6.21668	3.98954	4.08616	3.79817	4.07972	4.22025	4.22546	4.04836	4.23323
4001	2882	LMNB1	lamin B1	Down in A1siRNA	Down in A2siRNA	Down in A3siRNA	Down in three siRNA	-2.19878	7.52375	7.55252	7.57869	7.59991	7.61176	7.56441	4.54951	4.6971	4.55843	6.16576	6.12603	5.59978	5.62069	5.66719
145773	3468	FAM81A	family with sequence similarity 81 member A	Down in A1siRNA	Down in A2siRNA	Down in A3siRNA	Down in three siRNA	-2.2043	4.3706	4.40264	4.35193	4.47048	4.39221	4.38756	1.07143	1.13572	0.779536	3.37562	3.19775	2.6223	2.61894	2.73157
51659	1180	GINS2	GINS complex subunit 2	Down in A1siRNA	Down in A2siRNA	Down in A3siRNA	Down in three siRNA	-2.20435	5.49037	5.4715	5.53044	5.46544	5.59722	5.53132	2.33972	2.34071	2.47159	4.23787	4.20662	3.66004	3.61164	3.61208
332	2700	BIRC5	baculoviral IAP repeat containing 5	Down in A1siRNA	Down in A2siRNA	Down in A3siRNA	Down in three siRNA	-2.21166	7.43718	7.46652	7.47751	7.49754	7.54532	7.48658	4.81696	4.91545	4.85728	5.68789	5.71163	5.32336	5.53396	5.34107
2919	1109	CXCL1	C-X-C motif chemokine ligand 1	Down in A1siRNA	Down in A2siRNA	Down in A3siRNA	Down in three siRNA	-2.21557	5.69204	5.65085	5.79624	5.75293	5.6302	5.80455	3.29262	3.32727	3.08542	3.50572	3.6612	3.60796	3.77018	3.79417
9156	3462	EXO1	exonuclease 1	Down in A1siRNA	Down in A2siRNA	Down in A3siRNA	Down in three siRNA	-2.23865	6.37313	6.43339	6.46964	6.43594	6.52557	6.45184	3.05635	3.1727	2.93747	5.37028	5.27991	4.63757	4.63869	4.58389
133396	2393	IL31RA	interleukin 31 receptor A	Down in A1siRNA	Down in A2siRNA	Down in A3siRNA	Down in three siRNA	-2.24893	2.45458	2.37987	2.64476	2.48055	2.68837	2.3942	-0.177221	0.274207	-0.27225	0.551834	0.763619	0.147685	0.441996	0.335102
84057	941	MND1	meiotic nuclear divisions 1	Down in A1siRNA	Down in A2siRNA	Down in A3siRNA	Down in three siRNA	-2.26053	3.45434	3.30171	3.35851	3.32496	3.22502	3.38566	0.427534	0.235678	0.398638	1.63153	1.7496	1.41223	1.17226	1.62188
9212	1236	AURKB	aurora kinase B	Down in A1siRNA	Down in A2siRNA	Down in A3siRNA	Down in three siRNA	-2.26198	5.26605	5.31488	5.19576	5.24975	5.22133	5.23343	1.89272	2.13628	2.12154	3.94553	3.89727	3.2799	3.39168	3.21421
8318	2008	CDC45	cell division cycle 45	Down in A1siRNA	Down in A2siRNA	Down in A3siRNA	Down in three siRNA	-2.27068	5.34725	5.33894	5.28872	5.38257	5.34676	5.36362	2.52427	2.63525	2.30268	3.67015	3.89443	3.23482	3.18687	3.14323
55247	2402	NEIL3	nei like DNA glycosylase 3	Down in A1siRNA	Down in A2siRNA	Down in A3siRNA	Down in three siRNA	-2.27607	4.70796	4.70827	4.71696	4.60451	4.82222	4.6858	1.26157	1.36721	1.31183	3.42907	3.55406	2.79372	2.8152	2.91973
84296	3841	GINS4	GINS complex subunit 4	Down in A1siRNA	Down in A2siRNA	Down in A3siRNA	Down in three siRNA	-2.28168	6.64678	6.67638	6.67123	6.7677	6.76912	6.70028	3.85171	3.83227	3.84814	5.1006	5.05627	4.50146	4.62251	4.57562
64151	4664	NCAPG	non-SMC condensin I complex subunit G	Down in A1siRNA	Down in A2siRNA	Down in A3siRNA	Down in three siRNA	-2.28532	6.94175	6.94113	6.90753	6.96752	7.03914	6.94083	3.82181	3.79962	3.7918	5.62724	5.54923	4.9438	4.95524	4.87926
7298	1583	TYMS	thymidylate synthetase	Down in A1siRNA	Down in A2siRNA	Down in A3siRNA	Down in three siRNA	-2.28671	7.77228	7.79992	7.821	7.81528	7.87832	7.83029	4.73201	4.63369	4.56405	6.52921	6.37481	5.76346	5.86871	5.79646
11174	7268	ADAMTS6	ADAM metallopeptidase with thrombospondin type 1 motif 6	Down in A1siRNA	Down in A2siRNA	Down in A3siRNA	Down in three siRNA	-2.29747	1.64759	2.17152	1.78217	1.93494	1.99826	1.70334	-1.23828	-0.515767	-1.44053	0.452069	-0.0476411	-0.667193	-0.0631056	0.124486
89795	9758	NAV3	neuron navigator 3	Down in A1siRNA	Down in A2siRNA	Down in A3siRNA	Down in three siRNA	-2.31114	4.23877	4.07032	4.09109	4.27296	4.14079	4.10675	0.904002	1.15649	0.80506	2.69909	2.7299	2.05499	2.19179	2.19711
4173	3533	MCM4	minichromosome maintenance complex component 4	Down in A1siRNA	Down in A2siRNA	Down in A3siRNA	Down in three siRNA	-2.31333	7.71513	7.66322	7.66213	7.72922	7.71072	7.65097	4.13709	4.26897	4.20283	6.47993	6.42618	5.8579	5.75209	5.8769
63967	8484	CLSPN	claspin	Down in A1siRNA	Down in A2siRNA	Down in A3siRNA	Down in three siRNA	-2.32683	5.89764	5.86183	6.01713	5.9693	5.92202	5.98131	2.62002	2.53568	2.4636	4.59827	4.58753	4.04399	4.10639	3.96219
25907	1859	TMEM158	transmembrane protein 158 (gene/pseudogene)	Down in A1siRNA	Down in A2siRNA	Down in A3siRNA	Down in three siRNA	-2.32884	7.52705	7.56185	7.54888	7.58145	7.58041	7.63913	4.66812	4.64843	4.68755	5.87127	5.82226	5.40396	5.4519	5.4008
5902	884	RANBP1	RAN binding protein 1	Down in A1siRNA	Down in A2siRNA	Down in A3siRNA	Down in three siRNA	-2.33412	6.69495	6.6926	6.6805	6.69357	6.66372	6.78903	3.88742	3.65017	3.68588	5.16766	4.93202	4.46874	4.63152	4.52283
81620	2675	CDT1	chromatin licensing and DNA replication factor 1	Down in A1siRNA	Down in A2siRNA	Down in A3siRNA	Down in three siRNA	-2.33706	4.21558	4.32591	4.21773	4.03049	3.75114	4.17749	0.904002	0.754775	1.10134	2.89545	2.60386	2.19337	1.93656	1.87197
3598	1373	IL13RA2	interleukin 13 receptor subunit alpha 2	Down in A1siRNA	Down in A2siRNA	Down in A3siRNA	Down in three siRNA	-2.35223	3.92376	3.88958	3.94935	3.81037	3.9786	3.88855	1.54789	1.56664	1.36429	1.50447	1.71151	1.34595	1.7103	1.68474
316	4934	AOX1	aldehyde oxidase 1	Down in A1siRNA	Down in A2siRNA	Down in A3siRNA	Down in three siRNA	-2.35401	6.96835	6.92821	6.965	6.96004	7.08583	6.93486	4.21582	4.29028	4.13651	5.04319	5.14111	4.73629	4.65998	4.73449
3589	2354	IL11	interleukin 11	Down in A1siRNA	Down in A2siRNA	Down in A3siRNA	Down in three siRNA	-2.36429	1.90121	1.97335	2.1198	1.87557	1.84875	1.94623	-1.13045	-1.51929	-1.02623	0.307317	0.366047	-0.0613047	-0.0631056	-0.23407
6338	2597	SCNN1B	sodium channel epithelial 1 beta subunit	Down in A1siRNA	Down in A2siRNA	Down in A3siRNA	Down in three siRNA	-2.36435	1.51708	1.15228	1.02303	1.11014	1.10409	1.16445	-1.23828	-1.06995	-1.70297	-1.03957	-1.17869	-0.600316	-0.557686	-2.09923
79968	4027	WDR76	WD repeat domain 76	Down in A1siRNA	Down in A2siRNA	Down in A3siRNA	Down in three siRNA	-2.36615	6.59694	6.56904	6.58692	6.64994	6.67956	6.56761	3.52886	3.53589	3.42697	5.04319	5.00601	4.38663	4.47211	4.53781
9493	3618	KIF23	kinesin family member 23	Down in A1siRNA	Down in A2siRNA	Down in A3siRNA	Down in three siRNA	-2.37183	7.54508	7.5011	7.53386	7.59256	7.60752	7.54286	4.83037	4.95007	4.90084	5.5459	5.5137	5.20565	5.23965	5.26982
3161	3141	HMMR	hyaluronan mediated motility receptor	Down in A1siRNA	Down in A2siRNA	Down in A3siRNA	Down in three siRNA	-2.39537	7.27752	7.26062	7.35058	7.31684	7.37828	7.23279	3.4744	3.80621	3.4834	6.14527	6.06692	5.32121	5.45393	5.5079
29126	3686	CD274	CD274 molecule	Down in A1siRNA	Down in A2siRNA	Down in A3siRNA	Down in three siRNA	-2.40394	3.32161	3.28379	3.3629	3.43598	3.43734	3.21526	0.685349	0.859847	0.616113	1.36514	1.2086	0.959321	1.23036	0.586263
29128	4222	UHRF1	ubiquitin like with PHD and ring finger domains 1	Down in A1siRNA	Down in A2siRNA	Down in A3siRNA	Down in three siRNA	-2.40643	6.81477	6.84893	6.87907	6.8811	6.63984	6.88143	3.12867	2.9822	3.11122	5.63295	5.74029	4.9438	4.87253	4.93042
221150	2919	SKA3	spindle and kinetochore associated complex subunit 3	Down in A1siRNA	Down in A2siRNA	Down in A3siRNA	Down in three siRNA	-2.40945	6.01311	5.95678	5.97471	5.99673	6.06644	5.96278	2.33031	2.37657	2.55669	4.8028	4.69718	3.96614	3.89816	4.05732
7153	5753	TOP2A	DNA topoisomerase II alpha	Down in A1siRNA	Down in A2siRNA	Down in A3siRNA	Down in three siRNA	-2.41532	9.2626	9.25214	9.22276	9.26933	9.34409	9.19483	5.62752	5.77478	5.61272	7.99649	7.91066	7.26059	7.28888	7.26679
793	2531	CALB1	calbindin 1	Down in A1siRNA	Down in A2siRNA	Down in A3siRNA	Down in three siRNA	-2.41605	0.562797	0.355332	0.00029115	-0.263864	0.655155	0.185011	-2.14236	-1.98136	-2.69943	-2.37608	-1.49767	-2.72098	-2.016	-1.90157
128239	6052	IQGAP3	IQ motif containing GTPase activating protein 3	Down in A1siRNA	Down in A2siRNA	Down in A3siRNA	Down in three siRNA	-2.41824	6.22072	6.24422	6.20314	6.21244	6.14811	6.21784	2.65811	2.74219	2.83588	4.61759	4.88288	4.23465	4.0803	4.26444
84823	4635	LMNB2	lamin B2	Down in A1siRNA	Down in A2siRNA	Down in A3siRNA	Down in three siRNA	-2.42305	7.7871	7.75347	7.76008	7.73779	7.53618	7.79135	4.88117	4.64843	5.05771	5.7842	5.84297	5.45399	5.3735	5.39494
7347	844	UCHL3	ubiquitin C-terminal hydrolase L3	Down in A1siRNA	Down in A2siRNA	Down in A3siRNA	Down in three siRNA	-2.42389	5.55462	5.48921	5.50781	5.43183	5.55142	5.43106	1.49835	1.99348	1.6998	4.35988	4.36429	3.57578	3.55593	3.51595
65057	2066	ACD	ACD, shelterin complex subunit and telomerase recruitment factor	Down in A1siRNA	Down in A2siRNA	Down in A3siRNA	Down in three siRNA	-2.42733	3.91227	4.01436	4.05626	4.05746	3.84829	4.02445	0.562193	0.727267	1.14196	2.33838	2.54008	1.39594	1.90123	1.8584
7052	4086	TGM2	transglutaminase 2	Down in A1siRNA	Down in A2siRNA	Down in A3siRNA	Down in three siRNA	-2.44143	8.91147	8.90513	8.81981	8.81221	8.83405	8.83566	6.61359	6.59956	6.70711	6.15191	6.14462	6.39831	6.35946	6.31844
6372	1659	CXCL6	C-X-C motif chemokine ligand 6	Down in A1siRNA	Down in A2siRNA	Down in A3siRNA	Down in three siRNA	-2.45009	4.48752	4.53352	4.42935	4.36865	4.40257	4.48887	1.46436	1.50318	1.80475	2.52998	2.41134	1.96952	2.11163	2.21852
57529	5426	RTL9	retrotransposon Gag like 9	Down in A1siRNA	Down in A2siRNA	Down in A3siRNA	Down in three siRNA	-2.47597	-0.243226	0.517463	0.555114	-0.160815	0.312642	0.146616	-2.96776	-2.39964	-2.43757	-1.49055	-2.26479	-2.72098	-1.69443	-2.32834
1852	2380	DUSP9	dual specificity phosphatase 9	Down in A1siRNA	Down in A2siRNA	Down in A3siRNA	Down in three siRNA	-2.47854	2.12682	2.39664	2.41028	2.35575	2.21118	2.21098	-0.474069	-1.65749	-0.0273428	0.41722	-0.00473097	0.295494	0.0270649	-0.122222
83461	1170	CDCA3	cell division cycle associated 3	Down in A1siRNA	Down in A2siRNA	Down in A3siRNA	Down in three siRNA	-2.49455	5.27056	5.31598	5.24299	5.29123	5.22717	5.27407	1.87989	1.64223	1.58662	3.87344	3.69413	3.13039	3.23968	3.15992
359845	3623	RFLNB	refilin B	Down in A1siRNA	Down in A2siRNA	Down in A3siRNA	Down in three siRNA	-2.50652	0.158117	0.486461	0.644412	0.302968	-0.0444117	0.0666189	-2.63738	-2.9911	-3.43168	-0.857855	-1.08632	-2.72098	-1.84627	-2.32834
79733	3717	E2F8	E2F transcription factor 8	Down in A1siRNA	Down in A2siRNA	Down in A3siRNA	Down in three siRNA	-2.52544	4.84878	4.9028	5.07648	5.1189	5.03952	4.98	0.878415	1.15649	0.644668	3.78736	3.86292	3.0854	3.10642	3.2301
5888	2420	RAD51	RAD51 recombinase	Down in A1siRNA	Down in A2siRNA	Down in A3siRNA	Down in three siRNA	-2.52842	5.37159	5.34003	5.42412	5.38257	5.45321	5.53876	2.29207	2.30394	2.43118	3.55464	3.5214	2.98007	3.01572	3.02065
79570	2922	NKAIN1	sodium/potassium transporting ATPase interacting 1	Down in A1siRNA	Down in A2siRNA	Down in A3siRNA	Down in three siRNA	-2.54037	0.407721	0.0507885	0.248335	0.68138	0.164735	0.664168	-2.63738	-2.39964	-2.69943	-0.945851	-2.26479	-2.05106	-1.43162	-2.93706
10635	2269	RAD51AP1	RAD51 associated protein 1	Down in A1siRNA	Down in A2siRNA	Down in A3siRNA	Down in three siRNA	-2.54424	5.08722	4.99517	5.1056	5.05075	5.13826	4.95661	1.07143	1.47037	1.31183	3.60583	3.61723	2.91298	3.02669	3.07447
23109	3744	DDN	dendrin	Down in A1siRNA	Down in A2siRNA	Down in A3siRNA	Down in three siRNA	-2.54855	2.43865	2.56189	2.4521	2.34704	2.45357	2.41857	-0.765249	-0.451484	-0.383176	0.704159	0.264464	-0.0170145	-0.15929	-0.018424
5420	5984	PODXL	podocalyxin like	Down in A1siRNA	Down in A2siRNA	Down in A3siRNA	Down in three siRNA	-2.55828	9.2433	9.23279	9.2315	9.25819	9.27405	9.25796	6.5512	6.54841	6.50294	6.79913	6.88132	6.74667	6.7884	6.71277
9173	3447	IL1RL1	interleukin 1 receptor like 1	Down in A1siRNA	Down in A2siRNA	Down in A3siRNA	Down in three siRNA	-2.56337	3.51259	3.44566	3.50081	3.51204	3.54222	3.45407	0.0688485	0.808268	0.142459	1.48778	1.41232	1.10671	1.02685	1.39629
55872	1854	PBK	PDZ binding kinase	Down in A1siRNA	Down in A2siRNA	Down in A3siRNA	Down in three siRNA	-2.57392	6.85398	6.80955	6.87945	6.85713	6.92272	6.75991	3.651	3.6465	3.72317	4.94721	4.91116	4.42125	4.32434	4.56103
1719	3917	DHFR	dihydrofolate reductase	Down in A1siRNA	Down in A2siRNA	Down in A3siRNA	Down in three siRNA	-2.59592	6.79026	6.84282	6.83589	6.84286	6.88813	6.76626	3.98055	4.07529	3.97724	4.56084	4.5285	4.22546	4.29968	4.2067
51514	4412	DTL	denticleless E3 ubiquitin protein ligase homolog	Down in A1siRNA	Down in A2siRNA	Down in A3siRNA	Down in three siRNA	-2.59794	7.31946	7.35616	7.34643	7.34447	7.43033	7.28205	3.1123	3.19295	3.05914	6.21921	6.1741	5.47546	5.38633	5.36885
55388	4550	MCM10	minichromosome maintenance 10 replication initiation factor	Down in A1siRNA	Down in A2siRNA	Down in A3siRNA	Down in three siRNA	-2.60163	5.73671	5.60738	5.70578	5.70428	5.75183	5.71555	2.01518	2.11521	2.12154	4.11549	4.14603	3.40318	3.38743	3.51162
4602	3678	MYB	MYB proto-oncogene, transcription factor	Down in A1siRNA	Down in A2siRNA	Down in A3siRNA	Down in three siRNA	-2.602	2.01305	1.56218	1.78217	1.89961	1.64052	1.70334	-1.03013	-1.51929	-2.02401	-0.134615	-0.56613	-0.4752	-0.373337	-0.55876
10095	1520	ARPC1B	actin related protein 2/3 complex subunit 1B	Down in A1siRNA	Down in A2siRNA	Down in A3siRNA	Down in three siRNA	-2.64215	7.4799	7.49308	7.46045	7.36647	7.26707	7.49233	3.09574	2.82886	3.13658	6.38675	6.35023	5.46574	5.4701	5.5412
57583	5397	TMEM181	transmembrane protein 181	Down in A1siRNA	Down in A2siRNA	Down in A3siRNA	Down in three siRNA	-2.66085	6.30938	6.27289	6.28121	6.35511	6.41021	6.26733	3.59319	3.67558	3.61909	3.70668	3.6612	3.7103	3.65117	3.62416
9119	2125	KRT75	keratin 75	Down in A1siRNA	Down in A2siRNA	Down in A3siRNA	Down in three siRNA	-2.66275	9.48559	9.4828	9.4163	9.43658	9.41997	9.49387	6.54053	6.46707	6.57147	7.08309	7.0915	6.89276	6.84217	6.85622
100216001	1394	MANCR	mitotically associated long non coding RNA	Down in A1siRNA	Down in A2siRNA	Down in A3siRNA	Down in three siRNA	-2.71729	2.92394	3.0063	2.93167	2.92319	2.97596	2.97348	-0.231904	-0.274219	-0.219829	0.867967	0.882674	0.295494	-0.0631056	0.650665
5055	2166	SERPINB2	serpin family B member 2	Down in A1siRNA	Down in A2siRNA	Down in A3siRNA	Down in three siRNA	-2.77143	2.07622	1.63466	1.98953	2.11001	2.16326	1.90081	-1.77448	-1.39317	-1.44053	0.381508	0.192537	-0.737321	-0.262348	-1.30497
768211	4036	RELL1	RELT like 1	Down in A1siRNA	Down in A2siRNA	Down in A3siRNA	Down in three siRNA	-2.78064	1.61959	1.92792	1.64465	1.50436	1.97624	1.96841	-3.39699	-2.17539	-1.70297	-0.0347348	-0.0476411	-0.305782	-0.15929	-0.23407
54443	4770	ANLN	anillin actin binding protein	Down in A1siRNA	Down in A2siRNA	Down in A3siRNA	Down in three siRNA	-2.78483	8.1383	8.10141	8.11493	8.13875	8.17733	8.0274	4.06236	3.9997	3.95461	6.57982	6.5684	5.79641	5.80721	5.88362
3853	2450	KRT6A	keratin 6A	Down in A1siRNA	Down in A2siRNA	Down in A3siRNA	Down in three siRNA	-2.80972	1.0561	0.355332	0.728503	0.762282	0.446786	0.691096	-2.36874	-2.66527	-1.70297	-2.1502	-1.17869	-2.24176	-1.84627	-2.93706
7739	4785	ZNF185	zinc finger protein 185 with LIM domain	Down in A1siRNA	Down in A2siRNA	Down in A3siRNA	Down in three siRNA	-2.80975	8.73524	8.72646	8.67312	8.70224	8.75432	8.71867	4.98672	4.94858	5.02143	6.78766	6.82482	6.26622	6.18988	6.24343
11199	1428	ANXA10	annexin A10	Down in A1siRNA	Down in A2siRNA	Down in A3siRNA	Down in three siRNA	-2.82908	1.13733	1.26618	1.30451	1.20966	1.27615	1.18353	-1.62063	-2.39964	-2.69943	-1.36391	-1.62186	-0.811033	-0.847051	-1.43261
2246	4640	FGF1	fibroblast growth factor 1	Down in A1siRNA	Down in A2siRNA	Down in A3siRNA	Down in three siRNA	-2.84076	2.76688	2.7433	2.80828	2.7751	2.85449	2.88295	-0.0737048	-0.451484	-0.503346	0.788386	0.549986	-0.737321	0.11193	0.0308023
6241	3434	RRM2	ribonucleotide reductase regulatory subunit M2	Down in A1siRNA	Down in A2siRNA	Down in A3siRNA	Down in three siRNA	-2.90585	8.95089	8.90265	8.92156	8.91485	8.99387	8.87179	5.31466	5.3825	5.33132	6.83958	6.69133	6.20326	6.17762	6.2204
1870	5192	E2F2	E2F transcription factor 2	Down in A1siRNA	Down in A2siRNA	Down in A3siRNA	Down in three siRNA	-2.91607	3.55386	3.4854	3.58593	3.53907	3.66774	3.54544	-0.541542	-0.515767	-0.567406	1.94461	1.8582	1.12659	1.06992	0.800114
8754	4099	ADAM9	ADAM metallopeptidase domain 9	Down in A1siRNA	Down in A2siRNA	Down in A3siRNA	Down in three siRNA	-2.93087	8.46423	8.47949	8.47422	8.47547	8.49539	8.38458	4.56963	4.70946	4.60277	6.29914	6.38038	5.83543	5.83009	6.02395
79649	6537	MAP7D3	MAP7 domain containing 3	Down in A1siRNA	Down in A2siRNA	Down in A3siRNA	Down in three siRNA	-2.97499	2.33054	2.17152	2.17079	2.15065	2.52356	2.24772	-0.409612	-0.806055	-1.11919	-0.551376	-0.766606	-0.600316	-0.62477	-0.795666
83879	2810	CDCA7	cell division cycle associated 7	Down in A1siRNA	Down in A2siRNA	Down in A3siRNA	Down in three siRNA	-2.99458	5.96664	5.94471	5.85899	5.90988	5.94417	5.92216	2.28234	2.50361	2.4636	3.53446	3.44993	3.10557	3.09082	3.00842
5054	3181	SERPINE1	serpin family E member 1	Down in A1siRNA	Down in A2siRNA	Down in A3siRNA	Down in three siRNA	-3.01154	6.39807	6.36259	6.41253	6.35457	6.41789	6.33345	1.3757	1.82203	1.6998	4.79264	4.86419	4.0852	4.12182	4.18512
9134	2727	CCNE2	cyclin E2	Down in A1siRNA	Down in A2siRNA	Down in A3siRNA	Down in three siRNA	-3.0281	5.51812	5.49214	5.47268	5.5081	5.58817	5.45286	0.593981	0.808268	0.672669	4.12901	4.00879	3.27099	3.19661	3.13763
8688	1718	KRT37	keratin 37	Down in A1siRNA	Down in A2siRNA	Down in A3siRNA	Down in three siRNA	-3.06612	0.158117	0.717608	-0.299439	0.440433	0.0846768	0.491107	-2.96776	-2.9911	-3.01959	-2.1502	-2.483	-3.0375	-3.42813	-2.32834
100132386	1100	KRTAP4-9	keratin associated protein 4-9	Down in A1siRNA	Down in A2siRNA	Down in A3siRNA	Down in three siRNA	-3.10177	0.0363337	0.916784	0.392783	-0.318287	0.0846768	-0.0180759	-3.39699	-2.17539	-2.02401	-3.40073	-3.05345	-4.01077	-2.69303	-2.60083
3576	1653	CXCL8/IL8	C-X-C motif chemokine ligand 8	Down in A1siRNA	Down in A2siRNA	Down in A3siRNA	Down in three siRNA	-3.12046	8.43227	8.34351	8.40949	8.35102	8.47308	8.33141	5.51683	5.57515	5.44121	4.93494	4.97553	5.21264	5.3008	5.20025
83446	1154	CCDC70	coiled-coil domain containing 70	Down in A1siRNA	Down in A2siRNA	Down in A3siRNA	Down in three siRNA	-3.1283	1.25119	1.3374	1.4437	1.26623	1.12425	1.34484	-2.96776	-1.81036	-2.21603	-1.62937	-0.629909	-1.47064	-1.84627	-2.09923
50486	963	G0S2	G0/G1 switch 2	Down in A1siRNA	Down in A2siRNA	Down in A3siRNA	Down in three siRNA	-3.21704	5.857	5.90643	6.00453	5.86784	5.63284	5.85529	2.11715	2.12578	2.4953	3.16069	3.18854	2.55053	2.69656	2.76104
131909	5009	FAM172BP	family with sequence similarity 172 member B, pseudogene	Down in A1siRNA	Down in A2siRNA	Down in A3siRNA	Down in three siRNA	-3.22492	0.502752	-0.0365722	0.170298	0.535565	0.312642	0.32912	-3.39699	-3.41266	-3.43168	-2.64401	-2.74022	-2.46156	-2.69303	-2.60083
8061	1668	FOSL1	FOS like 1, AP-1 transcription factor subunit	Down in A1siRNA	Down in A2siRNA	Down in A3siRNA	Down in three siRNA	-3.33938	9.37585	9.41766	9.35272	9.35931	9.28122	9.42818	3.86479	3.88923	4.06701	7.71399	7.77006	6.9587	6.95236	7.02212
3885	1713	KRT34	keratin 34	Down in A1siRNA	Down in A2siRNA	Down in A3siRNA	Down in three siRNA	-3.42991	1.25119	1.42175	1.24864	1.11014	1.2022	1.18353	-2.14236	-2.39964	-2.21603	-2.37608	-1.9078	-2.24176	-2.69303	-1.57265
131578	5940	LRRC15	leucine rich repeat containing 15	Down in A1siRNA	Down in A2siRNA	Down in A3siRNA	Down in three siRNA	-3.48421	0.729254	0.6632	0.129637	0.653372	0.86142	0.428477	-4.01077	-4.01077	-2.69943	-2.37608	-1.9078	-2.72098	-3.42813	-2.09923
400765	2303	MIR137HG	MIR137 host gene	Down in A1siRNA	Down in A2siRNA	Down in A3siRNA	Down in three siRNA	-3.49974	1.68859	1.51687	1.53993	1.70869	1.53904	1.39484	-2.63738	-1.81036	-2.21603	-1.95495	-1.38332	-1.88264	-1.69443	-1.90157
5328	2691	PLAU	plasminogen activator, urokinase	Down in A1siRNA	Down in A2siRNA	Down in A3siRNA	Down in three siRNA	-3.73048	10.2477	10.243	10.2281	10.2651	10.2701	10.2963	5.57672	5.58093	5.56869	7.42209	7.43227	6.85862	6.93499	6.84895
730755	853	KRTAP2-3	keratin associated protein 2-3	Down in A1siRNA	Down in A2siRNA	Down in A3siRNA	Down in three siRNA	-3.88794	2.96346	3.2098	3.11988	3.05213	3.088	3.18243	-0.612325	-1.27719	-1.11919	-1.03957	-0.505052	-0.811033	-0.62477	-0.293424
2637	1335	GBX2	gastrulation brain homeobox 2	Down in A1siRNA	Down in A2siRNA	Down in A3siRNA	Down in three siRNA	-3.89873	4.1632	4.16636	4.22981	4.1125	4.00058	4.2358	-0.936325	-1.39317	-1.21856	1.7056	1.6457	0.795138	0.710431	0.712314
100507127	3070	LINC00707	long intergenic non-protein coding RNA 707	Down in A1siRNA	Down in A2siRNA	Down in A3siRNA	Down in three siRNA	-3.92128	0.562797	0.454779	0.459923	0.373337	0.812552	0.396112	-4.01077	-2.9911	-3.43168	-2.97332	-3.05345	-3.44357	-4.01077	-3.37625
6340	3499	SCNN1G	sodium channel epithelial 1 gamma subunit	Down in A1siRNA	Down in A2siRNA	Down in A3siRNA	Down in three siRNA	-4.24241	2.71489	2.86881	2.63753	2.91142	2.85449	2.62816	-2.96776	-2.17539	-3.01959	-0.551376	-0.0918666	-1.47064	-0.62477	-0.884147
90865	2644	IL33	interleukin 33	Down in A1siRNA	Down in A2siRNA	Down in A3siRNA	Down in three siRNA	-4.58408	5.03783	5.08974	4.92433	4.9778	5.11073	4.93565	-0.231904	0.518449	-0.0273428	0.674953	0.859636	0.461213	0.654946	0.518851
597	943	BCL2A1	BCL2 related protein A1	Down in A1siRNA	Down in A2siRNA	Down in A3siRNA	Down in three siRNA	-4.58558	2.40624	2.24745	2.31376	2.38159	2.35463	2.1637	-2.36874	-1.81036	-2.69943	-1.24751	-1.75776	-2.24176	-2.69303	-3.37625
5578	8770	PRKCA	protein kinase C alpha	Down in A1siRNA	Down in A2siRNA	Down in A3siRNA	Down in three siRNA	-5.29454	7.88259	7.82279	7.92416	7.92825	7.93828	7.87977	2.52427	2.59776	2.2937	2.41103	2.61766	2.64315	2.87105	2.85287
11082	2089	ESM1	endothelial cell specific molecule 1	Down in A1siRNA	Down in A2siRNA	Down in A3siRNA	Down in three siRNA	-5.95979	7.0318	7.01019	7.05257	7.05107	7.07487	7.03515	-0.347911	0.235678	-0.44201	2.05074	2.46575	1.67776	1.62624	1.39629
