# Supplementary material for: Protein Kinase C Alpha is a Central Node for Tumorigenic Transcriptional Networks in Human Prostate Cancer
Source: Cancer Res Commun. 2022 Nov 8;2(11):1372–87. doi: 10.1158/2767-9764.CRC-22-0170 (PMC9933888; doi:10.1158/2767-9764.CRC-22-0170)
Supplement: Supplementary Table 2 — Pathway and GO enrichment analysis. [file crc-22-0170-s08.xlsx]

## Sheet: Pathway enrichment analysis
Pathway Name	Source Name	Pathway p-value (corrected)	Gene Symbols
Cell Cycle	REACTOME	3.866e-07	ACD; AURKB; BIRC5; BLM; BORA; BRCA1; BUB1B; CCNB1; CCNE2; CDC20; CDC45; CDC6; CDC7; CDCA5; CDCA8; CDK1; CDK4; CDT1; CENPA; CENPE; CENPM; CEP78; CLSPN; DHFR; DKC1; E2F1; E2F2; ERCC6L; FGFR1OP; GINS2; GINS4; GMNN; H2AFX; HIST1H2AC; HIST1H2BD; HIST1H2BN; HIST1H2BO; HIST2H2BE; KIF23; LMNB1; MAD2L1; MCM10; MCM2; MCM3; MCM4; MCM5; MCM7; MND1; MYC; NCAPG; NCAPG2; NCAPH; NDC80; NEK2; NUDC; NUP35; OIP5; O…
Cell Cycle, Mitotic	REACTOME	2.17599e-06	AURKB; BIRC5; BORA; BUB1B; CCNB1; CCNE2; CDC20; CDC45; CDC6; CDC7; CDCA5; CDCA8; CDK1; CDK4; CDT1; CENPA; CENPE; CENPM; CEP78; DHFR; E2F1; E2F2; ERCC6L; FGFR1OP; GINS2; GINS4; GMNN; H2AFX; HIST1H2AC; HIST1H2BD; HIST1H2BN; HIST1H2BO; HIST2H2BE; KIF23; LMNB1; MAD2L1; MCM10; MCM2; MCM3; MCM4; MCM5; MCM7; MYC; NCAPG; NCAPG2; NCAPH; NDC80; NEK2; NUDC; NUP35; ORC1; PKMYT1; PLK1; POLD4; POLE2; PRKCA; PT…
G2/M Checkpoints	REACTOME	1.01701e-05	CCNB1; CDC45; CDC6; CDC7; CDK1; CLSPN; MCM10; MCM2; MCM3; MCM4; MCM5; MCM7; ORC1; PKMYT1; RFC2; RFC3;
Unwinding of DNA	REACTOME	3.39983e-05	CDC45; GINS2; GINS4; MCM2; MCM3; MCM4; MCM5; MCM7;
Activation of the pre-replicative complex	REACTOME	0.000140019	CDC45; CDC6; CDC7; CDT1; MCM10; MCM2; MCM3; MCM4; MCM5; MCM7; ORC1; POLE2;
G1/S-Specific Transcription	REACTOME	0.000148309	CDC45; CDC6; CDK1; CDT1; DHFR; E2F1; ORC1; RRM2; TYMS;
Cell cycle	KEGG	0.000158391	BUB1B; CCNB1; CCNE2; CDC20; CDC45; CDC6; CDC7; CDK1; CDK4; E2F1; E2F2; MAD2L1; MCM2; MCM3; MCM4; MCM5; MCM7; MYC; ORC1; PKMYT1; PLK1; PRKDC; PTTG1; PTTG2; SKP2; SMAD4;
Degradation of the extracellular matrix	REACTOME	0.000162558	ADAM8; ADAM9; BCAN; BMP1; CDH1; COL14A1; COL17A1; COL1A1; COL2A1; COL3A1; COL4A5; COL5A1; COL5A2; COL6A3; COL8A1; COL9A1; FBN1; HSPG2; LAMB3; LAMC1; MMP10; MMP13; MMP15; MMP1; TLL1;
Activation of ATR in response to replication stress	REACTOME	0.000171263	CDC45; CDC6; CDC7; CLSPN; MCM10; MCM2; MCM3; MCM4; MCM5; MCM7; ORC1; RFC2; RFC3;
Extracellular matrix organization	REACTOME	0.000206915	ADAM8; ADAM9; BCAN; BMP1; BMP4; CDH1; CEACAM1; COL14A1; COL17A1; COL1A1; COL21A1; COL2A1; COL3A1; COL4A5; COL5A1; COL5A2; COL6A3; COL8A1; COL9A1; FBN1; HSPG2; ITGA10; ITGB2; JAM3; LAMB2; LAMB3; LAMC1; LOXL4; LTBP3; MMP10; MMP13; MMP15; MMP1; PDGFA; PDGFB; PRKCA; SDC2; SEBOX; SERPINE1; SPARC; TLL1; TNXB;
E2F transcription factor network	PID NCI	0.000255467	BRCA1; CDC6; CDK1; DHFR; E2F1; E2F2; HBP1; MCM3; MYC; ORC1; PLAU; PRMT5; RANBP1; RRM2; SERPINE1; TK1; TYMS;
Collagen degradation	REACTOME	0.000555023	ADAM9; COL14A1; COL17A1; COL1A1; COL2A1; COL3A1; COL4A5; COL5A1; COL5A2; COL6A3; COL8A1; COL9A1; MMP10; MMP13; MMP15; MMP1;
Amoebiasis	KEGG	0.000855375	COL1A1; COL2A1; COL3A1; COL4A5; COL5A1; COL5A2; CXCL1; GNA14; IL12A; IL1B; IL6; IL8; ITGB2; LAMB2; LAMB3; LAMC1; PLCB3; PRKCA; SERPINB1; SERPINB2; SERPINB4; TLR4;
G1/S Transition	REACTOME	0.000855375	CCNB1; CCNE2; CDC45; CDC6; CDC7; CDK1; CDT1; DHFR; E2F1; MCM10; MCM2; MCM3; MCM4; MCM5; MCM7; MYC; ORC1; PKMYT1; POLE2; RRM2; SKP2; TYMS;
PLK1 signaling events	PID NCI	0.000880805	BORA; BUB1B; CCNB1; CDC20; CDK1; CENPE; CLSPN; ECT2; ERCC6L; NDC80; NUDC; PLK1; TPX2;
DNA strand elongation	REACTOME	0.000911045	CDC45; GINS2; GINS4; MCM2; MCM3; MCM4; MCM5; MCM7; POLD4; RFC2; RFC3;
Mitotic G1-G1/S phases	REACTOME	0.00109465	CCNB1; CCNE2; CDC45; CDC6; CDC7; CDK1; CDK4; CDT1; DHFR; E2F1; E2F2; MCM10; MCM2; MCM3; MCM4; MCM5; MCM7; MYC; ORC1; PKMYT1; POLE2; RRM2; SKP2; TOP2A; TYMS;
Non-integrin membrane-ECM interactions	REACTOME	0.0011587	COL1A1; COL2A1; COL3A1; COL4A5; COL5A1; COL5A2; HSPG2; LAMB2; LAMB3; LAMC1; PDGFA; PDGFB; PRKCA; SDC2; SEBOX;
Cdk regulation of dna replication	PID BIOCARTA	0.00119155	CDC6; CDT1; MCM2; MCM3; MCM4; MCM5; MCM7; ORC1;
Assembly of collagen fibrils and other multimeric structures	REACTOME	0.00148129	BMP1; COL17A1; COL1A1; COL2A1; COL3A1; COL4A5; COL5A1; COL5A2; COL6A3; COL8A1; LAMB3; LOXL4; MMP13; TLL1;
FOXM1 transcription factor network	PID NCI	0.00266036	AURKB; BIRC5; CCNB1; CDK1; CDK4; CENPA; FOS; MYC; NEK2; PLK1; SKP2;
Mitotic Prometaphase	REACTOME	0.00297932	AURKB; BIRC5; BUB1B; CCNB1; CDC20; CDCA5; CDCA8; CDK1; CENPA; CENPE; CENPM; ERCC6L; MAD2L1; NCAPG; NCAPH; NDC80; NUDC; PLK1; SKA1; SPC25; TUBA1B; ZWINT;
DNA Replication	REACTOME	0.00353214	CDC45; CDC6; CDC7; CDT1; E2F1; E2F2; GINS2; GINS4; GMNN; MCM10; MCM2; MCM3; MCM4; MCM5; MCM7; ORC1; POLD4; POLE2; RFC2; RFC3;
AP-1 transcription factor network	PID NCI	0.0040925	AGT; CDK1; FABP4; FOS; FOSB; FOSL1; GATA2; GJA1; IL6; IL8; MMP1; MYB; MYC; PLAU; TCF7L2;
E2F mediated regulation of DNA replication	REACTOME	0.00414204	CCNB1; CDC45; CDC6; CDK1; CDT1; DHFR; E2F1; ORC1; RRM2; TYMS;
Cell Cycle Checkpoints	REACTOME	0.00508973	BUB1B; CCNB1; CCNE2; CDC20; CDC45; CDC6; CDC7; CDK1; CLSPN; MAD2L1; MCM10; MCM2; MCM3; MCM4; MCM5; MCM7; ORC1; PKMYT1; RFC2; RFC3; UBE2C;
Collagen formation	REACTOME	0.00559428	BMP1; COL14A1; COL17A1; COL1A1; COL21A1; COL2A1; COL3A1; COL4A5; COL5A1; COL5A2; COL6A3; COL8A1; COL9A1; LAMB3; LOXL4; MMP13; TLL1;
Pathways in cancer	KEGG	0.00637462	BIRC5; BMP4; CASP9; CBLB; CCNE2; CDH1; CDK4; COL4A5; DCC; E2F1; E2F2; EGF; FGF12; FGF1; FGF5; FOS; FZD4; FZD8; GLI3; IGF1R; IL6; IL8; JUP; LAMB2; LAMB3; LAMC1; MITF; MMP1; MYC; PDGFA; PDGFB; PLD1; PRKCA; PTCH1; RAD51; RASSF1; RASSF5; SKP2; SMAD4; TCF7L2; VEGFC; WNT10B; WNT4;
Collagen biosynthesis and modifying enzymes	REACTOME	0.00708311	BMP1; COL14A1; COL17A1; COL1A1; COL21A1; COL2A1; COL3A1; COL4A5; COL5A1; COL5A2; COL6A3; COL8A1; COL9A1; TLL1;
Telomere Maintenance	REACTOME	0.00708311	ACD; DKC1; H2AFX; HIST1H2AC; HIST1H2BD; HIST1H2BN; HIST1H2BO; HIST2H2BE; POLD4; POLE2; RFC2; RFC3; RUVBL1; RUVBL2;
Resolution of Sister Chromatid Cohesion	REACTOME	0.00710751	AURKB; BIRC5; BUB1B; CCNB1; CDC20; CDCA5; CDCA8; CDK1; CENPA; CENPE; CENPM; ERCC6L; MAD2L1; NDC80; NUDC; PLK1; SKA1; SPC25; TUBA1B; ZWINT;
ATR signaling pathway	PID NCI	0.00902359	CDC6; CLSPN; MCM2; MCM7; PLK1; PPP2R2B; RAD51; RFC2; RFC3; TIPIN;
DNA replication	KEGG	0.00902359	MCM2; MCM3; MCM4; MCM5; MCM7; POLD4; POLE2; RFC2; RFC3; RNASEH2B;
ECM proteoglycans	REACTOME	0.00940633	BCAN; COL1A1; COL2A1; COL3A1; COL4A5; COL5A1; COL5A2; COL6A3; COL9A1; LAMB2; LAMC1; SEBOX; SERPINE1; SPARC; TNXB;
Bladder cancer	KEGG	0.0104969	CDH1; CDK4; E2F1; E2F2; EGF; IL8; MMP1; MYC; RASSF1; RPS6KA5;
Integrin cell surface interactions	REACTOME	0.0105704	CDH1; COL1A1; COL2A1; COL3A1; COL4A5; COL5A1; COL5A2; COL6A3; COL8A1; COL9A1; FBN1; HSPG2; ITGA10; ITGB2; JAM3; SEBOX;
Beta1 integrin cell surface interactions	PID NCI	0.0110829	COL1A1; COL2A1; COL3A1; COL5A1; COL5A2; FBN1; ITGA10; LAMB2; LAMB3; LAMC1; PLAU; SEBOX; TGM2;
Chromosome Maintenance	REACTOME	0.0112247	ACD; CENPA; DKC1; H2AFX; HIST1H2AC; HIST1H2BD; HIST1H2BN; HIST1H2BO; HIST2H2BE; OIP5; POLD4; POLE2; RFC2; RFC3; RUVBL1; RUVBL2;
Aurora B signaling	PID NCI	0.0115908	AURKB; BIRC5; CDCA8; CENPA; KIF23; NCAPG; NCAPH; NDC80; RACGAP1; STMN1;
Kinesins	REACTOME	0.0115908	CENPE; KIF11; KIF15; KIF23; KIF26A; KIF4A; KIF4B; KIF5B; RACGAP1; TUBA1B;
Phosphorylation of Emi1	REACTOME	0.0120982	CCNB1; CDC20; CDK1; PLK1;
Association of licensing factors with the pre-replicative complex	REACTOME	0.0126729	CDC6; CDT1; E2F1; E2F2; GMNN; ORC1;
S Phase	REACTOME	0.019148	CCNE2; CDC45; CDC6; CDCA5; CDK4; CDT1; GINS2; GINS4; MCM2; MCM3; MCM4; MCM5; MCM7; MYC; ORC1; POLD4; POLE2; RFC2; RFC3; SKP2;
Condensation of Prophase Chromosomes	REACTOME	0.0192156	CCNB1; CDK1; H2AFX; HIST1H2AC; HIST1H2BD; HIST1H2BN; HIST1H2BO; HIST2H2BE; NCAPG2; PLK1; SET;
M Phase	REACTOME	0.0197185	AURKB; BIRC5; BUB1B; CCNB1; CDC20; CDCA5; CDCA8; CDK1; CENPA; CENPE; CENPM; ERCC6L; H2AFX; HIST1H2AC; HIST1H2BD; HIST1H2BN; HIST1H2BO; HIST2H2BE; KIF23; LMNB1; MAD2L1; NCAPG; NCAPG2; NCAPH; NDC80; NUDC; NUP35; PLK1; PRKCA; PTTG1; SET; SKA1; SPC25; TUBA1B; UBE2C; ZWINT;
DNA Replication Pre-Initiation	REACTOME	0.0214578	CDC45; CDC6; CDC7; CDT1; E2F1; E2F2; GMNN; MCM10; MCM2; MCM3; MCM4; MCM5; MCM7; ORC1; POLE2;
M/G1 Transition	REACTOME	0.0214578	CDC45; CDC6; CDC7; CDT1; E2F1; E2F2; GMNN; MCM10; MCM2; MCM3; MCM4; MCM5; MCM7; ORC1; POLE2;
Cellular Senescence	REACTOME	0.0223722	ACD; CBX6; CCNE2; CDK4; E2F1; E2F2; FOS; H2AFX; HIST1H1C; HIST1H2AC; HIST1H2BD; HIST1H2BN; HIST1H2BO; HIST2H2BE; ID1; IL6; IL8; KDM6B; LMNB1; MAP2K6; MAP3K5; MOV10; TNIK; UBE2C;
FGF signaling pathway	PID NCI	0.0246508	CDH1; FGF1; FGFR4; FOS; IL17RD; PAK4; PLAU; PTK2B; PTPN11; SDC2; SHC1;
SHP2 signaling	PID NCI	0.0265442	EGF; IGF1R; IL2RG; IL6; JAK3; PAG1; PDGFB; PTPN11; SDC2; SHC1;
Validated targets of C-MYC transcriptional activation	PID NCI	0.0353296	BIRC5; CCNB1; CDCA7; CDK4; FOSL1; MYC; PTMA; RCC1; RUVBL1; RUVBL2; SERPINI1; SMAD4; TAF4B; TK1;
Oxidative Stress Induced Senescence	REACTOME	0.0408405	CBX6; CDK4; E2F1; E2F2; FOS; H2AFX; HIST1H2AC; HIST1H2BD; HIST1H2BN; HIST1H2BO; HIST2H2BE; KDM6B; MAP2K6; MAP3K5; MOV10; TNIK;
ECM-receptor interaction	KEGG	0.0409293	COL1A1; COL2A1; COL3A1; COL4A5; COL5A1; COL5A2; COL6A3; HMMR; HSPG2; ITGA10; LAMB2; LAMB3; LAMC1; SEBOX; TNXB;
Signaling by PDGF	REACTOME	0.0455508	ADCY7; CASP9; CDK1; COL2A1; COL3A1; COL4A5; COL5A1; COL5A2; COL6A3; COL9A1; EGF; EREG; FGF1; FGFR4; IL6; ITPR2; MOV10; PDE1C; PDGFA; PDGFB; PHLPP1; PLAT; PRKCA; PTPN11;
Gap junction	KEGG	0.0487084	ADCY7; ADRB1; CDK1; EGF; GJA1; GRM1; GUCY1A3; HTR2B; ITPR2; LPAR1; PDGFA; PDGFB; PLCB3; PRKCA; TUBA1B;

## Sheet: GO enrichment analysis
Pathway Name	Pathway Id	Source Name	Pathway p-value (corrected)	Gene Symbols
DNA replication	GO:0006260	biological process	2.13627e-08	ACHE; BLM; BRCA1; C10orf2; CDC45; CDC6; CDC7; CDK1; CDT1; CHAF1A; CLSPN; DSCC1; DTL; EGF; GINS2; GINS3; GINS4; KIAA0101; MCM10; MCM2; MCM3; MCM4; MCM5; MCM7; ORC1; PDGFB; POLD4; POLE2; RFC2; RFC3; RRM2; RUVBL2; SET; SUPT16H; TK1; TOP2A; TYMS;
mitotic cell cycle	GO:0000278	biological process	2.82601e-06	AURKB; BIRC5; BORA; BUB1B; CCNB1; CCNE2; CDC20; CDC45; CDC6; CDC7; CDCA5; CDCA8; CDK1; CDK4; CDT1; CENPA; CENPE; CENPM; CEP78; DHFR; E2F1; E2F2; ERCC6L; FGFR1OP; GINS2; GINS4; GMNN; KIF23; MAD2L1; MCM10; MCM2; MCM3; MCM4; MCM5; MCM7; NCAPG; NCAPG2; NCAPH; NDC80; NEK2; NUDC; NUP35; NUPL1; ORC1; PKMYT1; PLK1; POLD4; POLE2; PTTG1; RFC2; RFC3; RRM2; SEH1L; SET; SKA1; SKP2; SPC25; TOP2A; TYMS; UBE2C; …
extracellular matrix organization	GO:0030198	biological process	6.85525e-06	ADAM8; ADAM9; AGT; BCAN; BCL3; BMP1; BMP4; CDH1; COL14A1; COL17A1; COL1A1; COL21A1; COL2A1; COL3A1; COL4A5; COL5A1; COL5A2; COL6A3; COL8A1; COL9A1; CSGALNACT1; ELF3; FBN1; HSPG2; ITGA10; ITGB2; JAM3; LAMB2; LAMB3; LAMC1; LGALS3; LTBP3; MMP10; MMP13; MMP15; MMP1; MPZL3; PDGFA; PDGFB; PRKCA; PXDN; SDC2; SEBOX; SERPINE1; SPARC; SPINK5; SPINT1; TLL1; TNXB; VWA1;
cell proliferation	GO:0008283	biological process	1.08881e-05	ACHE; AURKB; BHLHE41; BOP1; BST2; BUB1B; C2orf29; CHRM3; CITED1; CSGALNACT1; CXCL1; CYP1A1; DACH1; DKC1; DLX5; E2F1; E2F8; EMP2; ERBB4; FGF5; GBX2; GNG2; ISG20; KIF15; LHX9; LIPG; LRP1; MAP7; MCM10; MCM7; MELK; MVP; NUDC; PA2G4; PAK4; PDZK1; PLK1; PRKD1; PRMT5; RHBDF1; ROS1; SCRIB; SH2D2A; SIX2; SKP2; SMAD4; STAT4; TACC3; TBX20; TCF7L2; TPX2; TSPAN1; UHRF1; UHRF2; WDR12;
extracellular matrix	GO:0031012	cellular component	1.23152e-05	ADAMTS6; ADAMTS7; CCBE1; CLU; COL14A1; COL1A1; COL21A1; COL2A1; COL3A1; COL5A1; COL5A2; COL6A3; COL8A1; FBN1; FRAS1; HSPG2; IL1RL1; LAMB2; LAMC1; LGALS3; LMCD1; LTBP3; MGP; MMP10; MMP13; MMP15; MMP1; MMP28; PAPLN; PXDN; RELL2; SEBOX; SERPINE1; SLPI; SOD3; SPARC; TIMP3; TINAGL1; TNXB; VWA1; WNT4;
extracellular matrix disassembly	GO:0022617	biological process	1.51454e-05	ADAM8; ADAM9; BCAN; BMP1; CDH1; COL14A1; COL17A1; COL1A1; COL2A1; COL3A1; COL4A5; COL5A1; COL5A2; COL6A3; COL8A1; COL9A1; ENG; FBN1; HSPG2; LAMB3; LAMC1; MMP10; MMP13; MMP15; MMP1; TLL1;
wound healing	GO:0042060	biological process	4.29057e-05	ADRB1; AQP1; CDH3; COL1A1; COL3A1; CORO1B; ELK3; ENG; EREG; GLI3; GSN; IL24; IL6; PDGFA; PDGFB; PLAT; PPARA; SCRIB; SDC2; SERPINB2; SMAD1; SPARC;
protein binding	GO:0005515	molecular function	0.000115612	A1CF; ABCA1; ABCD2; ABCG1; ABTB1; ACD; ACE; ACHE; ACPP; ADAM8; ADAM9; ADAMTS7; ADORA1; ADRB1; ADRB2; AGR2; AGT; AHNAK2; AIG1; AKAP3; AKR1B10; ANG; ANGPTL4; ANKRA2; ANKRD32; ANKRD46; ANKRD49; APH1B; APIP; APOBEC3C; APOBEC3G; APOD; AQP1; ARHGAP22; ARHGEF38; ARID5B; ARL6IP5; ARMC9; ARPC1B; ATP11C; ATP8A1; ATP8B1; ATRX; ATXN1; AURKB; BAG3; BCAN; BCL2A1; BCL3; BCS1L; BDKRB1; BDKRB2; BDNF; BFSP1; BHLHE…
G1/S transition of mitotic cell cycle	GO:0000082	biological process	0.000118141	CCNB1; CCNE2; CDC45; CDC6; CDC7; CDCA5; CDK1; CDK4; CDT1; DHFR; E2F1; EIF4EBP1; INHBA; IQGAP3; LATS2; MCM10; MCM2; MCM3; MCM4; MCM5; MCM7; MYB; ORC1; PKMYT1; POLE2; RCC1; RRM2; SKP2; TYMS;
extracellular space	GO:0005615	cellular component	0.000277001	ACE; ACHE; ACPP; ACTG2; ADAM9; AGT; ANG; ANGPT4; ANGPTL4; APOD; BDNF; BMP1; BMP3; BMP4; BTD; C1QTNF1; C1RL; C5; CCBE1; CERS1; CLU; CMTM4; COL14A1; COL1A1; COL2A1; COL3A1; COL6A3; COLQ; CP; CXCL1; CXCL3; CXCL6; DMBT1; EGF; ENG; ENTPD6; EREG; FBN1; FGF12; FGF1; FGF5; GLDN; GSN; HIST2H2BE; HSPG2; IGFBP3; IL11; IL12A; IL13RA2; IL1B; IL24; IL33; IL6; IL7; IL8; IRF2BPL; JAM3; KRT34; KRT81; KRT83; KRT85…
collagen binding	GO:0005518	molecular function	0.000630117	ACHE; ADAM9; C1QTNF1; CCBE1; COL14A1; ITGA10; LRRC15; MMP13; MRC2; PDGFA; PDGFB; RELL2; SMAD4; SPARC; TLL1; TNXB;
angiogenesis	GO:0001525	biological process	0.000874247	ADAM8; ANG; ANGPT4; ANGPTL4; APOD; ARHGAP22; BMP4; CEACAM1; COL8A1; CXCR7; EGF; ELK3; ENG; EREG; ESM1; FGF1; HSPG2; ID1; IL8; JAM3; NAA15; PDGFA; PRKCA; PRKD1; PTK2B; S1PR1; SCG2; SERPINE1; SH2D2A; SHC1; SRPX2; TNFRSF12A; VAV3; VEGFC;
DNA strand elongation involved in DNA replication	GO:0006271	biological process	0.00094331	CDC45; GINS2; GINS4; MCM2; MCM3; MCM4; MCM5; MCM7; POLD4; RFC2; RFC3;
mitotic nuclear division	GO:0007067	biological process	0.00108772	ANLN; AURKB; BIRC5; BORA; BUB1B; CCNG2; CDC20; CDC6; CDCA3; CDCA5; CDCA8; CDK1; ERCC6L; HAUS7; KIF11; KIF15; KLHL21; LATS2; MCMBP; NCAPG2; NDC80; NEDD9; NEK2; NUDC; OIP5; PBK; PKMYT1; PLK1; PTTG1; RCC1; RUVBL1; SKA1; SKA3; SPC25; SSSCA1; TIPIN; TPX2;
collagen catabolic process	GO:0030574	biological process	0.00158601	ADAM9; COL14A1; COL17A1; COL1A1; COL2A1; COL3A1; COL4A5; COL5A1; COL5A2; COL6A3; COL8A1; COL9A1; MMP10; MMP13; MMP15; MMP1; MRC2;
MCM complex	GO:0042555	cellular component	0.00163217	MCM2; MCM3; MCM4; MCM5; MCM7; MCMBP;
regulation of transcription involved in G1/S transition of mitotic cell cycle	GO:0000083	biological process	0.00164753	CDC45; CDC6; CDK1; CDT1; DHFR; KLF11; ORC1; RRM2; TYMS;
extracellular matrix structural constituent	GO:0005201	molecular function	0.00169959	COL14A1; COL1A1; COL2A1; COL3A1; COL4A5; COL5A1; COL5A2; FBN1; IMPG2; LAMC1; MGP; PXDN; TFPI2; TINAGL1;
DNA replication initiation	GO:0006270	biological process	0.0021465	CCNE2; CDC45; MCM2; MCM3; MCM4; MCM5; MCM7; ORC1; POLE2;
cell migration	GO:0016477	biological process	0.00235668	ANG; BAMBI; BDKRB1; CDK1; CEACAM1; COL5A1; CORO1B; ENG; ERBB4; FGFR4; IL12A; JAM3; JUP; LAMC1; PAK4; PARP9; PODXL; RHBDF1; S1PR1; SCRIB; SHROOM2; SORBS2; TGFBR3; TSPAN1; VAV3; WWC1;
basal lamina	GO:0005605	cellular component	0.00303262	ACHE; ANG; COL4A5; COLQ; ENTPD2; HSPG2; LAMB2; LAMC1;
phospholipid translocation	GO:0045332	biological process	0.00303262	ABCA1; ABCA4; ATP11C; ATP8A1; ATP8B1; ATP8B4; ATP9A; KCNN4;
DNA unwinding involved in DNA replication	GO:0006268	biological process	0.00330215	C10orf2; MCM2; MCM4; MCM7; RAD51; TOP2A;
DNA helicase activity	GO:0003678	molecular function	0.00376818	ATRX; C10orf2; MCM2; MCM3; MCM4; MCM5; MCM7; RUVBL1; RUVBL2;
cardiac septum development	GO:0003279	biological process	0.00387883	BMP4; CRELD1; SMAD4; TBX20;
proteinaceous extracellular matrix	GO:0005578	cellular component	0.00489447	ADAMTS6; ADAMTS7; ANGPTL4; BCAN; BMP1; BMP4; COL14A1; COL1A1; COL21A1; COL6A3; CPA6; DMBT1; FBN1; FGF1; HSPG2; IMPG2; LAMC1; LGALS3; MGP; MMP10; MMP13; MMP1; MMP28; PAPLN; PI3; PODNL1; PXDN; SEBOX; SPARC; TFPI2; TGFBR3; TNXB; WNT10B; WNT4;
platelet-derived growth factor binding	GO:0048407	molecular function	0.00533511	COL1A1; COL2A1; COL3A1; COL5A1; PDGFA; PDGFB;
nucleoside-triphosphatase activity	GO:0017111	molecular function	0.00872639	ATAD3B; ATAD3C; ATAD5; BCS1L; CDC6; ENTPD2; ENTPD3; ENTPD6; NAV3; ORC1; RFC2; TRIP13;
ATP binding	GO:0005524	molecular function	0.00889063	ABCA1; ABCA4; ABCA7; ABCB11; ABCC3; ABCC4; ABCD2; ABCG1; ACSF2; ACSM3; ACTG2; ADCY7; AK5; ATAD3B; ATAD3C; ATAD5; ATP11C; ATP2A3; ATP8A1; ATP8B1; ATP8B4; ATP9A; ATRX; AURKB; BCS1L; BLM; BUB1B; C10orf2; C12orf76; CCT6B; CDC6; CDC7; CDK1; CDK4; CDKL1; CENPE; CMSS1; DCK; DCLK1; DDX21; DDX39A; DHX37; DNAH11; DNAH5; DNAH8; ENTPD2; ENTPD3; ERBB4; ERCC6L; FARSB; FGFR4; FUK; HKDC1; HSPE1; IFIH1; IGF1R; JA…
nucleolus	GO:0005730	cellular component	0.00901702	ABTB1; AEN; ANG; ATRX; BLM; BOP1; BRIX1; BTD; BTN3A3; CCDC86; CD3EAP; CDCA8; CDK4; CERKL; CIRH1A; DDX21; DKC1; DTL; EBNA1BP2; EME1; EXOSC2; EXOSC5; FGF1; HAUS7; ISG20; KIAA0020; LYAR; MAK16; MCM10; METTL1; MIDN; MKI67IP; MKNK2; MRTO4; MYBBP1A; MYC; NCF2; NEK2; NIP7; NLE1; NOM1; NOP16; NPM3; NUFIP1; ORC1; PA2G4; PFDN2; PLK1; POLR1E; PPAN; PRKDC; PUS1; RAD51; RASL11A; RDM1; RRP12; RRP1; RRP15; RRP9…
chlorophyll biosynthetic process	GO:0015995	biological process	0.00911211	MCM2; MCM3; MCM4; MCM7; RFC2;
magnesium chelatase activity	GO:0016851	molecular function	0.00911211	MCM2; MCM3; MCM4; MCM7; RFC2;
phospholipid transporter activity	GO:0005548	molecular function	0.00911211	ABCA1; ABCA4; ABCA7; ABCG1; MFSD2A;
photosynthesis	GO:0015979	biological process	0.00911211	MCM2; MCM3; MCM4; MCM7; RFC2;
basolateral plasma membrane	GO:0016323	cellular component	0.0123875	ABCC4; ADAM9; ADORA1; AQP1; AQP3; CA11; CDH1; CHRM3; ERBB4; HPGD; JUP; KCNN4; LIN7A; MAP7; PDGFB; SCRIB; SLC12A2; SLC14A1; SLC26A6; SLC29A1; SLC40A1; SLC4A11; SLC4A4; SLC7A8;
response to hyperoxia	GO:0055093	biological process	0.013253	BDNF; BNIP3; CDK4; COL1A1; CYP1A1; NCF2;
basement membrane	GO:0005604	cellular component	0.0163319	COL17A1; COL2A1; COL4A5; COL5A1; FBN1; FRAS1; HSPG2; LAD1; LAMB2; LAMB3; LAMC1; PAPLN; RELL2; SPARC; TIMP3; VWA1;
branching involved in ureteric bud morphogenesis	GO:0001658	biological process	0.0204217	AGT; BMP4; CITED1; CTNNBIP1; GLI3; MYC; PBX1; PTCH1; SMAD4; WNT4; WT1;
response to cold	GO:0009409	biological process	0.0209524	ADRB1; ADRB2; AGT; FOS; GMPR; IL6; SLC27A1; TRPM8; VGF;
embryonic limb morphogenesis	GO:0030326	biological process	0.0249479	ACD; BMP4; CHST11; CYP26B1; DLX5; FRAS1; GLI3; HOXA10; HOXC10; LRP5; MEGF8; PBX1; PTCH1;
phosphatidylinositol-mediated signaling	GO:0048015	biological process	0.0293828	BUB1B; CASP9; EGF; ERBB4; EREG; FGF1; FGF5; FGFR4; FOXO4; GSN; IGF1R; MOV10; NDC80; PDGFA; PDGFB; PHLPP1; PIK3C2B; PTPN11; TOP2A; TYMS; UBE2C; ZWINT;
negative regulation of protein autophosphorylation	GO:0031953	biological process	0.0295209	CHP1; ENG; ERRFI1; MVP; PTPRC;
phospholipid-translocating ATPase activity	GO:0004012	molecular function	0.0295544	ABCA4; ATP11C; ATP8A1; ATP8B1; ATP8B4; ATP9A;
centralspindlin complex	GO:0097149	cellular component	0.0321585	ECT2; KIF23; RACGAP1;
condensed nuclear chromosome outer kinetochore	GO:0000942	cellular component	0.0321585	CCNB1; NDC80; PLK1;
positive regulation of dopamine metabolic process	GO:0045964	biological process	0.0321585	GPR37; HPRT1; MAOB;
innate immune response	GO:0045087	biological process	0.03526	ABCA1; ABCG1; ACHE; ADCY7; ADRB2; AGR2; APOBEC3C; APOBEC3G; AQP3; BCL2A1; BCL3; BDKRB2; BIRC5; BST2; BTN3A3; C1RL; C1S; C5; C7; CASP10; CASP9; CCBP2; CD22; CD274; CDK1; CEACAM1; CLU; CORO2A; DDX21; DMBT1; DTX4; E2F1; EGF; ERBB4; EREG; FGF1; FGF5; FGFR4; FOS; FOXO4; GBP2; GJA1; HMGN2; IFI6; IFIH1; IFRD1; IGF1R; IL12A; IL1B; IL1RAPL1; IL1RL1; IL2RG; IL33; IL6; IL8; ISG20; ITGB2; ITPR2; JAK3; JAM3; …
positive regulation of MAPK cascade	GO:0043410	biological process	0.0361756	ADRB2; AGT; C1QTNF1; IGF1R; IGFBP3; IL11; IL6; LPAR1; PDGFA; PDGFB; PELI2; PTPRC; SPAG9; WWC1;
negative regulation of endopeptidase activity	GO:0010951	biological process	0.0377997	AGT; BIRC5; BST2; C5; COL6A3; LXN; PAPLN; PI3; PTTG1; SEBOX; SERPINB1; SERPINB2; SERPINB4; SERPINE1; SERPINI1; SLPI; SPINK5; SPINT1; TFPI2; TIMP3; WFDC3;
mitotic metaphase plate congression	GO:0007080	biological process	0.0411558	CCNB1; CDCA5; CENPE; RRS1; SEH1L;
negative regulation of smooth muscle cell migration	GO:0014912	biological process	0.0411558	IGFBP3; IGFBP5; LRP1; SEMA6D; SERPINE1;
endochondral ossification	GO:0001958	biological process	0.0422018	BMP4; COL1A1; COL2A1; CSGALNACT1; DLX5; HSPG2; MMP13; PHOSPHO1;
collagen trimer	GO:0005581	cellular component	0.0434185	C1QL4; C1QTNF1; CCBE1; COL14A1; COL17A1; COL1A1; COL21A1; COL2A1; COL3A1; COL4A5; COL5A1; COL5A2; COLQ; GLDN;
intracellular signal transduction	GO:0035556	biological process	0.0447132	ADCY7; ARHGEF3; CAPS; CBLB; CORO2A; CXCL1; DCLK1; DEPDC1; DEPTOR; ENG; GUCY1A3; IGFBP5; IL1RL1; IL8; JAK3; LATS2; MKNK2; PAG1; PLA2G4C; PLCB3; PLCH2; PPP1R1B; PRKCA; PRKD1; RACGAP1; RASSF1; RASSF5; RP1; RP1L1; RPS6KA5; SCG2; SHC1; SHC4; SMAD4; SMAD6; SMAD9; SOCS2; STK38; STMN1; TENC1; TGFBR3; THOP1; TNIK; UNC13A; VAV3; WNK4;
identical protein binding	GO:0042802	molecular function	0.0453326	ACPP; APIP; ATXN1; BIRC5; BNIP3; C1S; CHAF1A; CLDN11; CLDN16; CLDN1; COL1A1; COL2A1; CORO1B; DCC; E2F8; FHL2; GBP1; GRIK2; HPRT1; IGF1R; INHBA; KCNJ2; LYZ; MAD2L1; MCM10; MNS1; NUFIP1; PAICS; PARK2; PCBD1; PDGFB; PRKD1; PTPRG; PVRL2; PYCRL; RAD51; RASSF1; RILPL2; RUVBL2; S100A4; SH3GL1; SH3GL3; SKP2; SMAD1; SMAD4; SNCAIP; SRPX2; SSSCA1; STAT2; SYT1; TK1; TRIP13; UHRF1; VWA1;
DNA replication checkpoint	GO:0000076	biological process	0.0498099	CDC45; CDC6; CDT1; TIPIN;
multicellular organismal water homeostasis	GO:0050891	biological process	0.0498099	AQP1; SCNN1A; SCNN1B; SCNN1G;

## Sheet: GSEA GO-ALL
ONTOLOGY	ID	Description	setSize	enrichmentScore	NES	pvalue	p.adjust	qvalues	rank	leading_edge	core_enrichment	EntrezID
GO:0000278	BP	GO:0000278	mitotic cell cycle	128	-0.602042	-5.32546	1.95688e-34	1.95688e-34	5.7004e-31	334	tags=73%, list=23%, signal=61%	2069/29127/3925/146956/54892/27338/23212/5586/54475/4603/1104/3832/9319/5314/89958/6502/54962/1019/64785/4174/10376/26586/285643/55559/1869/55143/284403/1062/8462/701/672/11130/10403/81929/286151/990/220134/4998/10460/1894/4172/641/4171/150465/23397/24137/11065/7516/113130/56992/22974/891/4085/1058/57405/4176/983/10744/9232/7480/9833/79075/4751/3624/991/9088/8317/5347/5427/26255/9212/8318/64151/7…
GO:0007049	BP	GO:0007049	cell cycle	188	-0.517151	-4.99079	3.79361e-34	3.79361e-34	5.7004e-31	334	tags=62%, list=23%, signal=55%	2069/3592/29127/3925/55771/5983/55329/146956/54892/27338/23212/5586/54475/201164/4603/1104/3832/9319/5314/89958/6502/54962/1019/10036/64785/4174/10376/26586/54821/56603/118611/285643/55559/1869/55143/284403/1062/8462/701/672/11130/10403/81929/286151/990/220134/4998/10460/1894/3014/9768/4172/641/4171/150465/23397/24137/11065/7516/113130/56992/79915/22974/891/4085/1058/10807/57405/4176/983/10744/92…
GO:1903047	BP	GO:1903047	mitotic cell cycle process	111	-0.612946	-5.18808	6.93904e-32	6.93904e-32	6.95121e-29	397	tags=80%, list=27%, signal=63%	27085/84250/5591/1978/4609/51053/10263/2069/29127/3925/146956/54892/27338/23212/1104/3832/9319/5314/89958/6502/54962/1019/64785/4174/26586/285643/55559/1869/55143/284403/1062/8462/701/672/11130/10403/81929/286151/990/4998/10460/1894/4172/641/4171/23397/24137/11065/113130/22974/891/4085/1058/57405/4176/983/10744/9232/7480/9833/79075/4751/3624/991/9088/8317/5347/5427/26255/9212/8318/64151/7298/4173…
GO:0022402	BP	GO:0022402	cell cycle process	148	-0.543858	-4.9385	2.35111e-31	2.35111e-31	1.76643e-28	409	tags=73%, list=28%, signal=58%	11186/5982/27085/84250/5591/10514/1978/4609/51053/10263/2069/3592/29127/3925/55771/5983/146956/54892/27338/23212/5586/4603/1104/3832/9319/5314/89958/6502/54962/1019/64785/4174/26586/56603/118611/285643/55559/1869/55143/284403/1062/8462/701/672/11130/10403/81929/286151/990/4998/10460/1894/9768/4172/641/4171/150465/23397/24137/11065/7516/113130/79915/22974/891/4085/1058/10807/57405/4176/983/10744/9…
GO:0044770	BP	GO:0044770	cell cycle phase transition	71	-0.614634	-4.65017	9.13102e-22	9.13102e-22	5.48822e-19	279	tags=73%, list=19%, signal=62%	1104/9319/6502/54962/1019/4174/55559/1869/1062/8462/701/672/11130/10403/990/4998/10460/4172/641/4171/11065/113130/79915/22974/891/4085/4176/983/7480/9833/4751/3624/991/9088/8317/5347/5427/9212/8318/7298/4173/63967/81620/3161/128239/79733/1719/51514/55388/54443/6241/9134
GO:0044772	BP	GO:0044772	mitotic cell cycle phase transition	68	-0.625183	-4.69997	3.48657e-21	3.48657e-21	1.74634e-18	279	tags=74%, list=19%, signal=62%	1104/9319/6502/1019/4174/55559/1869/1062/8462/701/672/11130/10403/990/4998/10460/4172/641/4171/11065/113130/22974/891/4085/4176/983/7480/9833/4751/3624/991/9088/8317/5347/5427/9212/8318/7298/4173/63967/81620/3161/128239/79733/1719/51514/55388/54443/6241/9134
GO:0007059	BP	GO:0007059	chromosome segregation	48	-0.694073	-4.58401	3.07523e-20	3.07523e-20	1.32027e-17	328	tags=85%, list=23%, signal=68%	29127/146956/54892/23212/1104/9319/285643/55143/1062/701/672/11130/10403/81929/990/220134/10460/1894/150465/23397/24137/11065/113130/891/4085/57405/10744/9232/79075/4751/991/5347/26255/332/9212/64151/81620/9493/221150/7153/9134
GO:0000280	BP	GO:0000280	nuclear division	65	-0.615319	-4.47861	1.32565e-19	1.32565e-19	4.9799e-17	334	tags=75%, list=23%, signal=61%	2069/29127/146956/54892/27338/23212/4603/1104/3832/9319/56603/285643/55143/1062/701/11130/10403/81929/286151/990/10460/23397/24137/11065/113130/22974/891/4085/983/10744/9232/79075/4751/991/9088/5347/26255/84057/9212/64151/5902/81620/9493/7153/5888/10635/54443/9134/5578
GO:0051301	BP	GO:0051301	cell division	77	-0.560009	-4.313	5.30004e-19	5.30004e-19	1.76978e-16	373	tags=77%, list=26%, signal=60%	4609/11339/10263/2069/29127/3925/54892/27338/5586/1104/3832/89958/54962/1019/10376/26586/54821/285643/55559/55143/1062/701/2250/11130/10403/81929/990/220134/10460/1894/641/23397/24137/11065/113130/22974/891/4085/1058/10807/57405/983/9232/4751/991/8317/5347/332/9212/64151/81620/9493/221150/7153/83461/79733/54443/2246/9134
GO:0010564	BP	GO:0010564	regulation of cell cycle process	78	-0.552262	-4.24108	2.2218e-18	2.2218e-18	6.67709e-16	290	tags=65%, list=20%, signal=55%	5586/1104/3832/9319/5314/54962/1019/118611/55559/1869/1062/701/672/11130/10403/286151/990/4998/10460/1894/641/150465/11065/113130/79915/22974/891/4085/10807/983/10744/9232/7480/4751/991/9088/8317/5347/26255/9212/63967/5902/81620/9493/3161/79733/5888/10635/51514/54443/6241
GO:0043232	CC	GO:0043232	intracellular non-membrane-bounded organelle	428	-0.2833	-3.13912	5.40376e-18	5.40376e-18	1.47634e-15	328	tags=38%, list=23%, signal=42%	29127/6949/83700/5010/3925/5983/79080/9404/3397/25861/55329/146956/54892/9136/347240/3799/4234/55646/23212/5586/3854/54475/283431/1104/3832/9319/5314/89958/79801/6502/54962/23136/1019/10036/64785/51491/8701/4174/23642/10376/26586/283596/54821/83896/118611/285643/55559/84665/1869/55143/284403/1062/8462/701/7490/672/10969/26289/11130/10403/81929/990/220134/4998/57057/3131/10460/94137/3891/1894/3014…
GO:0043228	CC	GO:0043228	non-membrane-bounded organelle	429	-0.282438	-3.11581	9.10823e-18	9.10823e-18	2.28105e-15	328	tags=38%, list=23%, signal=42%	29127/6949/83700/5010/3925/5983/79080/9404/3397/25861/55329/146956/54892/9136/347240/3799/4234/55646/23212/5586/3854/54475/283431/1104/3832/9319/5314/89958/79801/6502/54962/23136/1019/10036/64785/51491/8701/4174/23642/10376/26586/283596/54821/83896/118611/285643/55559/84665/1869/55143/284403/1062/8462/701/7490/672/10969/26289/11130/10403/81929/990/220134/4998/57057/3131/10460/94137/3891/1894/3014…
GO:0098813	BP	GO:0098813	nuclear chromosome segregation	41	-0.692062	-4.26185	1.13422e-17	1.13422e-17	2.62203e-15	328	tags=85%, list=23%, signal=68%	29127/146956/54892/23212/9319/285643/55143/1062/701/11130/10403/81929/990/10460/1894/150465/23397/24137/11065/113130/891/4085/10744/9232/79075/4751/991/5347/26255/9212/64151/81620/9493/7153/9134
GO:0098687	CC	GO:0098687	chromosomal region	47	-0.653496	-4.30465	3.5021e-17	3.5021e-17	7.51767e-15	273	tags=77%, list=19%, signal=64%	5314/4174/54821/55143/1062/701/11130/10403/81929/220134/4998/3014/4172/641/4171/113130/891/4085/1058/79019/57405/4176/983/79075/4751/5347/332/9212/64151/4173/81620/221150/7153/65057/5888/10635
GO:0048285	BP	GO:0048285	organelle fission	73	-0.553384	-4.24215	1.98898e-16	1.98898e-16	3.98494e-14	334	tags=68%, list=23%, signal=56%	2069/29127/146956/54892/27338/23212/4603/1104/3832/9319/56603/285643/55143/1062/701/11130/10403/81929/286151/990/10460/23397/24137/11065/113130/664/22974/891/4085/983/10744/9232/79075/4751/991/9088/5347/26255/84057/9212/64151/5902/81620/9493/7153/5888/10635/54443/9134/5578
GO:0051726	BP	GO:0051726	regulation of cell cycle	123	-0.441093	-3.87308	2.4925e-16	2.4925e-16	4.68164e-14	397	tags=63%, list=27%, signal=50%	27085/84250/5591/10514/1978/4609/51053/10263/2069/3592/29127/55771/146956/5586/54475/1104/3832/9319/5314/6502/54962/1019/118611/55559/1869/1062/701/672/11130/10403/286151/990/4998/10460/1894/3014/9768/641/150465/11065/113130/79915/22974/891/4085/10807/983/10744/9232/7480/4751/3624/991/9088/8317/5347/26255/332/9212/8318/63967/5902/81620/79968/9493/3161/79733/5888/10635/51514/54443/6241/1870/9134/3…
GO:0140014	BP	GO:0140014	mitotic nuclear division	54	-0.61117	-4.27655	3.03872e-16	3.03872e-16	5.32852e-14	334	tags=76%, list=23%, signal=61%	2069/29127/54892/27338/23212/1104/3832/9319/285643/55143/1062/701/11130/10403/81929/286151/990/10460/23397/24137/11065/113130/22974/891/4085/983/10744/9232/79075/4751/991/9088/5347/26255/9212/64151/5902/81620/9493/54443/5578
GO:0000819	BP	GO:0000819	sister chromatid segregation	35	-0.712046	-4.07713	3.19151e-16	3.19151e-16	5.32852e-14	328	tags=89%, list=23%, signal=70%	29127/54892/23212/9319/285643/55143/1062/701/11130/10403/81929/990/10460/23397/24137/11065/113130/891/4085/10744/9232/79075/4751/991/5347/26255/9212/64151/81620/9493/7153
GO:0000070	BP	GO:0000070	mitotic sister chromatid segregation	33	-0.728474	-4.13442	2.14105e-15	2.14105e-15	3.38654e-13	328	tags=91%, list=23%, signal=72%	29127/54892/23212/9319/285643/55143/1062/701/11130/10403/81929/990/10460/23397/24137/11065/113130/891/4085/10744/9232/79075/4751/991/5347/26255/9212/64151/81620/9493
GO:0000793	CC	GO:0000793	condensed chromosome	30	-0.727473	-4.00625	1.98675e-14	1.98675e-14	2.98535e-12	293	tags=87%, list=20%, signal=71%	23212/1104/54821/1062/701/672/11130/10403/81929/220134/3014/641/891/4085/1058/79019/57405/4751/5347/332/9212/64151/81620/221150/7153/5888
GO:1901987	BP	GO:1901987	regulation of cell cycle phase transition	41	-0.641297	-3.94923	2.30473e-14	2.30473e-14	3.29824e-12	274	tags=76%, list=19%, signal=63%	9319/1019/55559/1869/1062/701/672/11130/10403/990/4998/641/11065/113130/79915/22974/891/4085/983/7480/4751/991/8317/5347/9212/63967/81620/3161/79733/51514/54443
GO:0010948	BP	GO:0010948	negative regulation of cell cycle process	36	-0.672095	-3.93547	3.71967e-14	3.71967e-14	4.88064e-12	274	tags=78%, list=19%, signal=65%	9319/1019/1869/701/672/11130/10403/286151/990/4998/641/891/4085/983/10744/9232/4751/991/8317/5347/26255/9212/63967/81620/79733/5888/51514/6241
GO:0005856	CC	GO:0005856	cytoskeleton	201	-0.334408	-3.2554	3.73527e-14	3.73527e-14	4.88064e-12	328	tags=46%, list=23%, signal=42%	29127/83700/5010/3925/9404/3397/25861/55329/347240/3799/5586/3854/283431/3832/5314/79801/23136/8701/10376/26586/83896/118611/285643/55559/1869/55143/284403/1062/701/672/26289/10403/990/220134/10460/94137/3891/1894/3014/9768/4172/150465/6455/24137/7516/56992/3887/22974/3892/891/6525/4085/10807/983/881/3889/84056/6101/3224/4751/991/8317/5347/58538/4001/332/9212/8318/89795/5902/9493/3161/29126/22115…
GO:0000082	BP	GO:0000082	G1/S transition of mitotic cell cycle	35	-0.671173	-3.8431	5.08123e-14	5.08123e-14	6.10818e-12	397	tags=91%, list=27%, signal=68%	27085/5591/1978/4609/51053/10263/1104/6502/1019/4174/1869/8462/990/4998/4172/4171/891/4176/983/3624/8317/5427/8318/7298/4173/81620/128239/79733/1719/55388/6241/9134
GO:0044843	BP	GO:0044843	cell cycle G1/S phase transition	35	-0.671173	-3.8431	5.08123e-14	5.08123e-14	6.10818e-12	397	tags=91%, list=27%, signal=68%	27085/5591/1978/4609/51053/10263/1104/6502/1019/4174/1869/8462/990/4998/4172/4171/891/4176/983/3624/8317/5427/8318/7298/4173/81620/128239/79733/1719/55388/6241/9134
GO:1901990	BP	GO:1901990	regulation of mitotic cell cycle phase transition	40	-0.635916	-3.8673	6.60708e-14	6.60708e-14	7.63693e-12	274	tags=75%, list=19%, signal=63%	9319/1019/55559/1869/1062/701/672/11130/10403/990/4998/641/11065/113130/22974/891/4085/983/7480/4751/991/8317/5347/9212/63967/81620/3161/79733/51514/54443
GO:0005819	CC	GO:0005819	spindle	39	-0.640304	-3.81042	1.16882e-13	1.16882e-13	1.30097e-11	275	tags=77%, list=19%, signal=64%	3832/5314/79801/26586/55559/55143/284403/1062/701/990/220134/10460/1894/150465/24137/56992/22974/891/4085/983/84056/4751/991/8317/5347/332/9212/9493/221150/79649
GO:0015630	CC	GO:0015630	microtubule cytoskeleton	116	-0.412506	-3.53178	1.39706e-13	1.39706e-13	1.49947e-11	328	tags=56%, list=23%, signal=47%	29127/3925/3397/25861/347240/3799/5586/283431/3832/5314/79801/8701/10376/26586/118611/285643/55559/1869/55143/284403/1062/701/672/26289/10403/990/220134/10460/94137/1894/3014/9768/4172/150465/24137/7516/56992/22974/891/6525/4085/10807/983/84056/6101/3224/4751/991/8317/5347/332/9212/8318/89795/5902/9493/3161/221150/7153/5888/5420/51514/768211/79649/9134
GO:0006974	BP	GO:0006974	cellular response to DNA damage stimulus	71	-0.487214	-3.68615	8.19718e-13	8.19718e-13	8.49472e-11	274	tags=68%, list=19%, signal=58%	5982/1643/84250/5591/4609/2187/5983/146956/9319/54962/10036/4174/1869/672/3014/9768/4172/641/4171/7516/57007/113130/79915/891/4176/983/9232/64782/8317/5347/5427/51659/9156/8318/55247/84296/4173/63967/79968/29128/7153/65057/79733/5888/10635/51514/55388/597
GO:0022613	BP	GO:0022613	ribonucleoprotein complex biogenesis	46	-0.582578	-3.77984	1.10312e-12	1.10312e-12	1.10505e-10	601	tags=98%, list=41%, signal=59%	84365/57819/26747/55759/10360/27341/23223/54663/220064/51388/84946/84916/10419/64434/6839/10856/5036/51018/9188/92345/8607/91695/1736/8568/23160/23404/84549/23246/57647/55299/56342/5591/51154/10514/56915/11051/728689/8663/9136/55646/23212/54475/51491/10969/3669
GO:0000779	CC	GO:0000779	condensed chromosome, centromeric region	21	-0.780856	-3.72078	1.34758e-12	1.34758e-12	1.3064e-10	243	tags=90%, list=17%, signal=76%	54821/1062/701/11130/10403/81929/220134/891/4085/1058/79019/57405/4751/5347/332/9212/64151/81620/221150
GO:0006260	BP	GO:0006260	DNA replication	45	-0.590542	-3.75267	2.66162e-12	2.66162e-12	2.45711e-10	334	tags=73%, list=23%, signal=58%	2069/5983/146956/54962/10036/64785/4174/672/990/4998/9768/4172/641/4171/79915/4176/983/79075/8317/5427/51659/9156/8318/84296/4173/63967/81620/79733/5888/51514/55388/6241/9134
GO:0051321	BP	GO:0051321	meiotic cell cycle	28	-0.68979	-3.69328	2.876e-12	2.876e-12	2.45711e-10	334	tags=86%, list=23%, signal=67%	2069/55329/146956/201164/4603/9319/56603/701/286151/3014/7516/10744/9232/4751/991/9088/5347/26255/9156/84057/7153/5888/10635/9134
GO:0051304	BP	GO:0051304	chromosome separation	19	-0.796646	-3.62256	2.91458e-12	2.91458e-12	2.45711e-10	311	tags=100%, list=21%, signal=80%	9319/1062/701/11130/10403/990/10460/11065/891/4085/10744/9232/991/5347/26255/9212/81620/7153
GO:0000075	BP	GO:0000075	cell cycle checkpoint	29	-0.683502	-3.74999	3.20962e-12	3.20962e-12	2.45711e-10	311	tags=83%, list=21%, signal=66%	146956/9319/54962/1869/701/672/11130/10403/990/4998/3014/641/891/4085/983/991/5347/9212/8318/63967/81620/79968/79733/51514
GO:0010965	BP	GO:0010965	regulation of mitotic sister chromatid separation	17	-0.821354	-3.61586	3.29189e-12	3.29189e-12	2.45711e-10	274	tags=100%, list=19%, signal=82%	1062/701/11130/10403/990/10460/11065/891/4085/10744/9232/991/5347/26255/9212/81620
GO:0033045	BP	GO:0033045	regulation of sister chromatid segregation	17	-0.821354	-3.61586	3.29189e-12	3.29189e-12	2.45711e-10	274	tags=100%, list=19%, signal=82%	1062/701/11130/10403/990/10460/11065/891/4085/10744/9232/991/5347/26255/9212/81620
GO:0051306	BP	GO:0051306	mitotic sister chromatid separation	17	-0.821354	-3.61586	3.29189e-12	3.29189e-12	2.45711e-10	274	tags=100%, list=19%, signal=82%	1062/701/11130/10403/990/10460/11065/891/4085/10744/9232/991/5347/26255/9212/81620
GO:0051983	BP	GO:0051983	regulation of chromosome segregation	17	-0.821354	-3.61586	3.29189e-12	3.29189e-12	2.45711e-10	274	tags=100%, list=19%, signal=82%	1062/701/11130/10403/990/10460/11065/891/4085/10744/9232/991/5347/26255/9212/81620
GO:1905818	BP	GO:1905818	regulation of chromosome separation	17	-0.821354	-3.61586	3.29189e-12	3.29189e-12	2.45711e-10	274	tags=100%, list=19%, signal=82%	1062/701/11130/10403/990/10460/11065/891/4085/10744/9232/991/5347/26255/9212/81620
GO:0000775	CC	GO:0000775	chromosome, centromeric region	30	-0.685661	-3.77598	3.35217e-12	3.35217e-12	2.45711e-10	273	tags=80%, list=19%, signal=66%	5314/54821/55143/1062/701/11130/10403/81929/220134/113130/891/4085/1058/79019/57405/79075/4751/5347/332/9212/64151/81620/221150/7153
GO:0006259	BP	GO:0006259	DNA metabolic process	86	-0.445359	-3.5249	3.58434e-12	3.58434e-12	2.56473e-10	404	tags=65%, list=28%, signal=50%	5982/1643/84250/5591/4609/56915/2187/5983/146956/10715/201164/9319/54962/10036/64785/4174/7490/672/7083/990/4998/3014/9768/4172/641/4171/3669/7516/3569/113130/4176/983/9232/79075/4751/8317/5427/51659/9156/84057/9212/8318/55247/84296/7298/4173/63967/81620/29128/7153/65057/5888/10635/51514/55388/9134
GO:0000226	BP	GO:0000226	microtubule cytoskeleton organization	55	-0.534287	-3.74855	3.70089e-12	3.70089e-12	2.58654e-10	328	tags=73%, list=23%, signal=58%	29127/3925/347240/283431/1104/3832/5314/89958/10376/118611/285643/55559/284403/1062/672/10403/220134/10460/94137/9768/150465/24137/7516/22974/891/4085/1058/57405/983/84056/6101/4751/991/5347/9212/89795/5902/9493/221150/79649
GO:0007346	BP	GO:0007346	regulation of mitotic cell cycle	64	-0.493737	-3.56196	1.12685e-11	1.12685e-11	7.69653e-10	397	tags=69%, list=27%, signal=52%	27085/5591/1978/10263/2069/146956/5586/54475/1104/9319/54962/1019/55559/1869/1062/701/672/11130/10403/286151/990/4998/641/150465/11065/113130/22974/891/4085/983/7480/4751/991/9088/8317/5347/9212/63967/81620/3161/79733/51514/54443/5578
GO:0000776	CC	GO:0000776	kinetochore	20	-0.769559	-3.57816	1.57947e-11	1.57947e-11	1.05483e-09	243	tags=90%, list=17%, signal=76%	54821/1062/701/11130/10403/81929/220134/891/4085/1058/79019/57405/4751/5347/332/9212/81620/221150
GO:0000777	CC	GO:0000777	condensed chromosome kinetochore	18	-0.801018	-3.56233	2.19291e-11	2.19291e-11	1.40329e-09	243	tags=94%, list=17%, signal=80%	54821/1062/701/11130/10403/81929/220134/891/4085/1058/79019/57405/4751/5347/332/81620/221150
GO:0006281	BP	GO:0006281	DNA repair	44	-0.565509	-3.56608	2.19464e-11	2.19464e-11	1.40329e-09	404	tags=77%, list=28%, signal=57%	5982/1643/84250/5591/2187/5983/146956/9319/10036/4174/672/3014/9768/4172/641/4171/7516/113130/4176/983/9232/8317/5427/51659/9156/8318/55247/84296/4173/63967/29128/5888/10635/51514
GO:0099513	CC	GO:0099513	polymeric cytoskeletal fiber	73	-0.470184	-3.60436	2.33582e-11	2.33582e-11	1.46245e-09	355	tags=67%, list=24%, signal=53%	10263/5317/29127/83700/5010/3925/25861/55329/347240/3799/3854/283431/3832/8701/10376/26586/83896/285643/55559/1062/220134/94137/3891/150465/24137/56992/3887/22974/3892/6525/983/3889/84056/6101/4751/5347/4001/332/9212/89795/9493/221150/84823/9119/3853/8688/100132386/3885/730755
GO:0099080	CC	GO:0099080	supramolecular complex	110	-0.37916	-3.19187	3.13432e-11	3.13432e-11	1.92234e-09	358	tags=57%, list=25%, signal=47%	2274/10263/5317/29127/83700/5010/3925/25861/55329/347240/1293/3799/3854/283431/3832/8701/10376/26586/54821/83896/285643/55559/84665/1062/701/11130/10403/81929/220134/94137/3891/150465/24137/56992/3887/22974/3892/891/6525/4085/1058/79019/57405/983/3889/84056/6101/4751/5347/4001/332/9212/89795/81620/9493/221150/84823/9119/3853/8688/100132386/3885/730755
GO:0045786	BP	GO:0045786	negative regulation of cell cycle	66	-0.480173	-3.53836	3.68328e-11	3.68328e-11	2.21385e-09	409	tags=70%, list=28%, signal=52%	11186/27085/5591/10514/4609/51053/10263/3592/55771/146956/54475/9319/54962/1019/1869/701/672/11130/10403/286151/990/4998/3014/641/891/4085/983/10744/9232/7480/4751/3624/991/8317/5347/26255/9212/8318/63967/81620/79968/79733/5888/51514/6241/3576
GO:1902850	BP	GO:1902850	microtubule cytoskeleton organization involved in mitosis	25	-0.696912	-3.51042	4.07514e-11	4.07514e-11	2.40135e-09	328	tags=88%, list=23%, signal=69%	29127/3925/1104/3832/5314/89958/285643/284403/1062/10403/10460/24137/22974/891/4085/1058/57405/4751/991/5347/9212/9493
GO:0005815	CC	GO:0005815	microtubule organizing center	68	-0.472468	-3.5519	5.08342e-11	5.08342e-11	2.93789e-09	317	tags=59%, list=22%, signal=48%	3397/25861/347240/3799/5586/5314/26586/118611/55559/1869/284403/701/672/26289/10403/10460/3014/9768/4172/7516/56992/891/6525/10807/983/84056/4751/991/5347/9212/8318/5902/9493/3161/221150/7153/5888/5420/51514/9134
GO:0071944	CC	GO:0071944	cell periphery	473	0.283853	2.43859	7.79617e-11	7.79617e-11	4.42067e-09	523	tags=49%, list=36%, signal=47%	1755/7448/6678/8549/8647/54658/81285/11005/1134/2895/5174/3357/51378/400746/7103/1001/5337/200879/1280/1281/79689/1297/66002/9076/4256/10451/7373/342035/8671/90427/3248/3354/954/1180/154091/5788/1636/727897/6098/8515/55640/54674/1824/10686/53353/9452/9635/54510/286133/57704/1010/9630/8857/8714/4739/1238/56140/4685/7108/57338/1630/624/1290/10161/85477/27253/9750/5727/19/360/5205/57088/54933/79895/…
GO:0007017	BP	GO:0007017	microtubule-based process	66	-0.469753	-3.46157	1.08765e-10	1.08765e-10	6.05311e-09	328	tags=65%, list=23%, signal=53%	29127/3925/347240/3799/283431/1104/3832/5314/89958/8701/10376/118611/285643/55559/284403/1062/672/10403/220134/10460/94137/9768/150465/24137/7516/56992/22974/891/4085/1058/57405/983/84056/6101/4751/991/5347/9212/89795/5902/9493/221150/79649
GO:0000724	BP	GO:0000724	double-strand break repair via homologous recombination	16	-0.791182	-3.36637	1.37352e-10	1.37352e-10	7.37106e-09	251	tags=94%, list=17%, signal=78%	4174/672/3014/4172/641/4171/7516/4176/8317/51659/8318/84296/4173/5888/10635
GO:0000725	BP	GO:0000725	recombinational repair	16	-0.791182	-3.36637	1.37352e-10	1.37352e-10	7.37106e-09	251	tags=94%, list=17%, signal=78%	4174/672/3014/4172/641/4171/7516/4176/8317/51659/8318/84296/4173/5888/10635
GO:0031981	CC	GO:0031981	nuclear lumen	342	-0.237196	-2.57888	1.57127e-10	1.57127e-10	8.28438e-09	522	tags=53%, list=36%, signal=45%	84916/9194/10419/4089/84973/23513/64434/6839/10856/79621/29974/11198/5036/64506/3021/6891/9188/1723/92345/8607/91695/1736/9252/8568/23160/23404/64425/84549/10785/23246/57647/55299/79892/10726/10212/8814/80155/10228/57491/29107/56342/5982/1643/84250/5591/51154/10514/9933/4609/2846/56915/51053/11339/11051/3226/2274/51759/2187/5317/80324/1591/3219/5141/115708/29127/6949/55197/5983/79080/9404/3397/14…
GO:1901988	BP	GO:1901988	negative regulation of cell cycle phase transition	25	-0.679388	-3.42215	1.91314e-10	1.91314e-10	9.91291e-09	274	tags=80%, list=19%, signal=66%	9319/1019/1869/701/672/11130/10403/990/4998/641/891/4085/983/991/5347/9212/63967/81620/79733/51514
GO:0005730	CC	GO:0005730	nucleolus	79	-0.431096	-3.31078	2.851e-10	2.851e-10	1.45221e-08	608	tags=84%, list=42%, signal=51%	80325/84365/201299/375298/26747/55759/10360/27341/6617/23223/54663/51388/84916/84973/64434/5036/9188/91695/1736/8568/23160/23404/64425/84549/23246/57647/55299/56342/5591/51154/10514/9933/4609/56915/6949/79080/146956/9136/4234/55646/23212/54475/89958/6502/1019/51491/23642/283596/55143/7490/10969/641/3669/387496/6875/10849/64782/4751/9088/7298/7153/79733/5420/51514/55388/2246
GO:0042254	BP	GO:0042254	ribosome biogenesis	38	-0.574632	-3.3762	3.65729e-10	3.65729e-10	1.83185e-08	601	tags=97%, list=41%, signal=59%	84365/55759/10360/27341/23223/54663/220064/51388/84946/84916/64434/6839/5036/51018/9188/92345/91695/1736/8568/23160/23404/84549/23246/57647/55299/56342/5591/51154/10514/56915/9136/55646/23212/54475/51491/10969/3669
GO:0044839	BP	GO:0044839	cell cycle G2/M phase transition	27	-0.664175	-3.49228	3.98765e-10	3.98765e-10	1.96458e-08	267	tags=78%, list=18%, signal=65%	6502/1019/55559/672/990/4998/641/79915/22974/891/983/7480/9833/4751/9088/8317/5347/9212/63967/3161/51514
GO:0005813	CC	GO:0005813	centrosome	55	-0.49059	-3.44197	4.25389e-10	4.25389e-10	2.0534e-08	317	tags=60%, list=22%, signal=49%	3397/3799/5586/5314/26586/118611/55559/1869/284403/26289/10403/10460/3014/9768/4172/7516/56992/891/10807/983/84056/4751/991/5347/9212/8318/5902/9493/3161/221150/5420/51514/9134
GO:0034660	BP	GO:0034660	ncRNA metabolic process	41	-0.553891	-3.41097	4.30458e-10	4.30458e-10	2.0534e-08	601	tags=95%, list=41%, signal=57%	84365/55759/10360/27341/23223/54663/84916/6839/5036/51018/9188/92345/91695/1736/87178/8568/23160/23404/84549/10785/23246/57647/54517/5591/51154/56915/80324/10056/115708/56931/9136/4234/55646/23212/201164/4603/10969/3669/3569
GO:0005654	CC	GO:0005654	nucleoplasm	315	-0.239668	-2.54344	7.14863e-10	7.14863e-10	3.3568e-08	373	tags=41%, list=26%, signal=39%	4609/2846/56915/51053/11339/11051/3226/2274/51759/2187/5317/80324/1591/3219/5141/115708/29127/6949/55197/5983/79080/9404/3397/146956/54892/9136/27338/5757/4234/55646/23212/5586/54475/4603/1104/89958/135293/6502/23220/54962/1019/64785/51491/4174/283596/118611/285643/1869/55143/1062/8462/7490/672/11130/10403/4435/990/1901/4998/3131/54756/1894/3014/9768/4172/641/5092/83595/4171/3669/23397/24137/1106…
GO:0007091	BP	GO:0007091	metaphase/anaphase transition of mitotic cell cycle	14	-0.819638	-3.31876	7.63769e-10	7.63769e-10	3.47777e-08	274	tags=100%, list=19%, signal=82%	1062/701/11130/10403/990/10460/11065/891/4085/991/5347/9212/81620
GO:0044784	BP	GO:0044784	metaphase/anaphase transition of cell cycle	14	-0.819638	-3.31876	7.63769e-10	7.63769e-10	3.47777e-08	274	tags=100%, list=19%, signal=82%	1062/701/11130/10403/990/10460/11065/891/4085/991/5347/9212/81620
GO:0007051	BP	GO:0007051	spindle organization	22	-0.691674	-3.33611	9.57188e-10	9.57188e-10	4.29344e-08	328	tags=86%, list=23%, signal=68%	29127/3925/1104/3832/285643/55559/284403/1062/10403/10460/24137/22974/891/57405/4751/991/5347/9212/9493
GO:0006270	BP	GO:0006270	DNA replication initiation	13	-0.831594	-3.27174	1.11913e-09	1.11913e-09	4.946e-08	256	tags=100%, list=18%, signal=83%	4174/990/4998/4172/4171/4176/5427/8318/4173/81620/55388/9134
GO:0007093	BP	GO:0007093	mitotic cell cycle checkpoint	24	-0.678685	-3.36587	1.14171e-09	1.14171e-09	4.97266e-08	311	tags=83%, list=21%, signal=67%	146956/9319/54962/1869/701/672/11130/10403/990/4998/641/891/4085/983/991/5347/9212/63967/81620/79733
GO:0006261	BP	GO:0006261	DNA-dependent DNA replication	31	-0.600272	-3.32461	1.32456e-09	1.32456e-09	5.68664e-08	320	tags=74%, list=22%, signal=59%	5983/146956/54962/64785/4174/990/4998/4172/641/4171/4176/79075/8317/5427/51659/8318/84296/4173/81620/79733/5888/55388/9134
GO:1902749	BP	GO:1902749	regulation of cell cycle G2/M phase transition	23	-0.668859	-3.28154	1.75694e-09	1.75694e-09	7.4367e-08	260	tags=78%, list=18%, signal=65%	1019/55559/672/990/4998/641/79915/22974/891/983/7480/4751/8317/5347/9212/63967/3161/51514
GO:0005634	CC	GO:0005634	nucleus	530	-0.204585	-2.26835	1.88815e-09	1.88815e-09	7.88111e-08	522	tags=48%, list=36%, signal=48%	84916/10736/9194/10419/2115/4089/84973/23513/64434/6839/10856/79866/79621/29974/11198/5036/64506/10589/3021/6891/9188/9531/1723/92345/8607/91695/1736/9252/87178/8568/23160/23404/64425/3151/84549/10785/23246/60386/57647/3038/55299/4162/79892/10726/54517/10212/161582/8814/80155/10228/57491/29107/11186/9818/56342/5982/1643/7866/84250/5591/51154/23196/10514/23286/9933/1978/4609/2846/56915/51053/11339…
GO:0007052	BP	GO:0007052	mitotic spindle organization	20	-0.714049	-3.32006	2.36167e-09	2.36167e-09	9.59823e-08	328	tags=90%, list=23%, signal=71%	29127/3925/1104/3832/285643/284403/1062/10403/10460/24137/22974/891/57405/4751/991/5347/9212/9493
GO:1901991	BP	GO:1901991	negative regulation of mitotic cell cycle phase transition	24	-0.670403	-3.3248	2.36342e-09	2.36342e-09	9.59823e-08	274	tags=79%, list=19%, signal=65%	9319/1019/1869/701/672/11130/10403/990/4998/641/891/4085/983/991/5347/9212/63967/81620/79733
GO:0099081	CC	GO:0099081	supramolecular polymer	89	-0.379195	-3.02997	2.42701e-09	2.42701e-09	9.72505e-08	358	tags=58%, list=25%, signal=47%	2274/10263/5317/29127/83700/5010/3925/25861/55329/347240/1293/3799/3854/283431/3832/8701/10376/26586/83896/285643/55559/84665/1062/220134/94137/3891/150465/24137/56992/3887/22974/3892/6525/983/3889/84056/6101/4751/5347/4001/332/9212/89795/9493/221150/84823/9119/3853/8688/100132386/3885/730755
GO:2001251	BP	GO:2001251	negative regulation of chromosome organization	18	-0.753707	-3.35193	2.55056e-09	2.55056e-09	1.00856e-07	274	tags=89%, list=19%, signal=73%	9319/701/11130/10403/4171/891/4085/10744/9232/991/5347/26255/9212/81620/7153/65057
GO:0000086	BP	GO:0000086	G2/M transition of mitotic cell cycle	26	-0.657139	-3.35778	2.64597e-09	2.64597e-09	1.03271e-07	267	tags=77%, list=18%, signal=64%	6502/1019/55559/672/990/4998/641/22974/891/983/7480/9833/4751/9088/8317/5347/9212/63967/3161/51514
GO:0005694	CC	GO:0005694	chromosome	183	-0.285653	-2.68014	2.75105e-09	2.75105e-09	1.05995e-07	279	tags=38%, list=19%, signal=35%	1104/9319/5314/54962/1019/10036/64785/4174/54821/1869/55143/1062/8462/701/672/10969/11130/10403/81929/220134/4998/57057/3131/3014/4172/7112/641/83595/4171/23397/24137/7516/9355/113130/79915/891/4085/1058/10849/79019/57405/4176/983/79075/3224/4751/5347/5427/51659/332/9212/55247/84296/64151/4173/81620/79968/29128/221150/7153/65057/79733/5888/10635/51514/55388/1870/8061/2637/90865
GO:0033044	BP	GO:0033044	regulation of chromosome organization	37	-0.562211	-3.3332	3.12978e-09	3.12978e-09	1.1892e-07	220	tags=89%, list=15%, signal=78%	4089/10856/3021/92345/1736/9252/3553/84250/4609/9319/1062/701/672/11130/10403/990/10460/4171/11065/113130/891/4085/10744/9232/4751/991/5347/26255/9212/81620/7153/65057/4602
GO:0051276	BP	GO:0051276	chromosome organization	121	-0.338098	-2.94274	3.16566e-09	3.16566e-09	1.1892e-07	257	tags=41%, list=18%, signal=37%	10036/4174/54821/285643/55143/1062/701/672/11130/10403/81929/990/10460/3014/4172/641/4171/23397/24137/11065/113130/891/4085/1058/79019/4176/983/10744/9232/79075/4751/991/5347/5427/26255/9156/9212/8318/64151/4173/81620/9493/29128/7153/65057/5888/4602/9134/131909/5578
GO:0099512	CC	GO:0099512	supramolecular fiber	87	-0.390426	-3.08845	3.35755e-09	3.35755e-09	1.24572e-07	358	tags=60%, list=25%, signal=48%	2274/10263/5317/29127/83700/5010/3925/25861/55329/347240/1293/3799/3854/283431/3832/8701/10376/26586/83896/285643/55559/84665/1062/220134/94137/3891/150465/24137/56992/3887/22974/3892/6525/983/3889/84056/6101/4751/5347/4001/332/9212/89795/9493/221150/84823/9119/3853/8688/100132386/3885/730755
GO:0030071	BP	GO:0030071	regulation of mitotic metaphase/anaphase transition	13	-0.819068	-3.22246	3.72228e-09	3.72228e-09	1.2569e-07	274	tags=100%, list=19%, signal=82%	1062/701/11130/10403/990/11065/891/4085/991/5347/9212/81620
GO:0033046	BP	GO:0033046	negative regulation of sister chromatid segregation	13	-0.819068	-3.22246	3.72228e-09	3.72228e-09	1.2569e-07	274	tags=100%, list=19%, signal=82%	701/11130/10403/891/4085/10744/9232/991/5347/26255/9212/81620
GO:0033047	BP	GO:0033047	regulation of mitotic sister chromatid segregation	13	-0.819068	-3.22246	3.72228e-09	3.72228e-09	1.2569e-07	274	tags=100%, list=19%, signal=82%	701/11130/10403/891/4085/10744/9232/991/5347/26255/9212/81620
GO:0033048	BP	GO:0033048	negative regulation of mitotic sister chromatid segregation	13	-0.819068	-3.22246	3.72228e-09	3.72228e-09	1.2569e-07	274	tags=100%, list=19%, signal=82%	701/11130/10403/891/4085/10744/9232/991/5347/26255/9212/81620
GO:0051985	BP	GO:0051985	negative regulation of chromosome segregation	13	-0.819068	-3.22246	3.72228e-09	3.72228e-09	1.2569e-07	274	tags=100%, list=19%, signal=82%	701/11130/10403/891/4085/10744/9232/991/5347/26255/9212/81620
GO:1902099	BP	GO:1902099	regulation of metaphase/anaphase transition of cell cycle	13	-0.819068	-3.22246	3.72228e-09	3.72228e-09	1.2569e-07	274	tags=100%, list=19%, signal=82%	1062/701/11130/10403/990/11065/891/4085/991/5347/9212/81620
GO:1905819	BP	GO:1905819	negative regulation of chromosome separation	13	-0.819068	-3.22246	3.72228e-09	3.72228e-09	1.2569e-07	274	tags=100%, list=19%, signal=82%	701/11130/10403/891/4085/10744/9232/991/5347/26255/9212/81620
GO:2000816	BP	GO:2000816	negative regulation of mitotic sister chromatid separation	13	-0.819068	-3.22246	3.72228e-09	3.72228e-09	1.2569e-07	274	tags=100%, list=19%, signal=82%	701/11130/10403/891/4085/10744/9232/991/5347/26255/9212/81620
GO:0007098	BP	GO:0007098	centrosome cycle	13	-0.818372	-3.21972	3.96115e-09	3.96115e-09	1.30816e-07	275	tags=100%, list=19%, signal=82%	5314/118611/55559/284403/672/10403/9768/7516/983/4751/5347/5902
GO:0031023	BP	GO:0031023	microtubule organizing center organization	13	-0.818372	-3.21972	3.96115e-09	3.96115e-09	1.30816e-07	275	tags=100%, list=19%, signal=82%	5314/118611/55559/284403/672/10403/9768/7516/983/4751/5347/5902
GO:0006996	BP	GO:0006996	organelle organization	322	-0.22677	-2.43911	4.12387e-09	4.12387e-09	1.3471e-07	328	tags=36%, list=23%, signal=36%	29127/83700/3925/5983/3397/358/55329/146956/54892/347240/27338/3799/23212/3854/54475/283431/201164/4603/1104/3832/9319/5314/89958/23136/10036/4174/10376/54821/56603/1902/83858/118611/285643/55559/84665/1869/55143/284403/1062/701/672/11130/10403/81929/286151/990/1901/220134/10460/94137/1894/3014/9768/4172/641/2013/4171/150465/23397/24137/11065/7516/113130/664/22974/891/6525/4085/1058/10807/79019/5…
GO:0006396	BP	GO:0006396	RNA processing	62	-0.44487	-3.16218	5.10614e-09	5.10614e-09	1.65003e-07	601	tags=85%, list=41%, signal=52%	84365/57819/284695/26747/55759/10360/27341/23223/3189/54663/55796/84916/10419/84973/6839/29974/5036/64506/51018/9188/92345/91695/1736/87178/8568/23160/23404/84549/10785/23246/57647/54517/10212/5591/51154/56915/11051/51759/80324/115708/55197/56931/9136/4234/55646/23212/23642/283596/7490/10969/3669/3569/891
GO:0000228	CC	GO:0000228	nuclear chromosome	40	-0.521227	-3.16982	6.84369e-09	6.84369e-09	2.18799e-07	293	tags=65%, list=20%, signal=53%	23212/1104/54962/64785/4174/701/672/10403/4998/3014/4172/641/4171/891/1058/4176/4751/5347/5427/51659/332/84296/4173/7153/5888/55388
GO:0034470	BP	GO:0034470	ncRNA processing	37	-0.546475	-3.2399	1.38568e-08	1.38568e-08	4.3835e-07	601	tags=95%, list=41%, signal=57%	84365/55759/10360/27341/23223/54663/84916/6839/5036/51018/9188/92345/91695/1736/8568/23160/23404/84549/10785/23246/57647/54517/5591/51154/56915/80324/115708/56931/9136/4234/55646/23212/10969/3669/3569
GO:0010389	BP	GO:0010389	regulation of G2/M transition of mitotic cell cycle	22	-0.660788	-3.18714	1.45107e-08	1.45107e-08	4.54254e-07	260	tags=77%, list=18%, signal=64%	1019/55559/672/990/4998/641/22974/891/983/7480/4751/8317/5347/9212/63967/3161/51514
GO:0045930	BP	GO:0045930	negative regulation of mitotic cell cycle	32	-0.568638	-3.17974	1.48372e-08	1.48372e-08	4.59687e-07	397	tags=78%, list=27%, signal=58%	27085/5591/10263/146956/54475/9319/54962/1019/1869/701/672/11130/10403/990/4998/641/891/4085/983/991/5347/9212/63967/81620/79733
GO:0045787	BP	GO:0045787	positive regulation of cell cycle	46	-0.486287	-3.15509	1.58631e-08	1.58631e-08	4.86458e-07	397	tags=67%, list=27%, signal=51%	27085/84250/10514/1978/2069/29127/5586/1019/1869/672/10403/990/1894/150465/11065/113130/79915/891/4085/983/7480/8317/9212/5902/81620/9493/79733/10635/51514/8061/5578
GO:0031982	CC	GO:0031982	vesicle	317	0.286491	2.35006	1.96092e-08	1.96092e-08	5.95259e-07	507	tags=50%, list=35%, signal=42%	1755/7448/651/6678/2167/9388/8647/54757/81285/11005/5174/4069/7103/25840/5337/79689/4256/8671/90427/3248/93664/954/378925/94241/5788/1636/727897/8347/1824/9630/84171/8857/56944/80210/2634/6947/1238/168433/5274/624/85477/55638/3955/5727/5071/8357/19/126961/79895/8334/5493/7857/283987/26002/5789/5950/51279/183/8365/10079/9515/7099/1356/3783/3017/124220/8322/2346/8329/8337/730/5287/11156/57221/6649/…
GO:0007010	BP	GO:0007010	cytoskeleton organization	119	-0.326189	-2.82781	2.16756e-08	2.16756e-08	6.51409e-07	328	tags=49%, list=23%, signal=41%	29127/83700/3925/3397/358/347240/3854/283431/1104/3832/5314/89958/23136/10376/1902/118611/285643/55559/84665/284403/1062/672/10403/1901/220134/10460/94137/1894/9768/2013/150465/24137/7516/22974/891/6525/4085/1058/57405/983/881/84056/6101/4751/991/5347/2919/9212/89795/5902/9493/221150/128239/359845/10095/54443/3853/79649
GO:0072686	CC	GO:0072686	mitotic spindle	20	-0.683517	-3.1781	2.94008e-08	2.94008e-08	8.74823e-07	328	tags=85%, list=23%, signal=67%	29127/3832/5314/55559/1062/990/220134/10460/1894/22974/4085/983/8317/5347/9212/9493/221150
GO:0140013	BP	GO:0140013	meiotic nuclear division	20	-0.679657	-3.16015	4.07407e-08	4.07407e-08	1.20036e-06	334	tags=85%, list=23%, signal=66%	2069/146956/4603/9319/56603/701/286151/10744/9232/991/5347/26255/84057/7153/5888/10635/9134
GO:0031570	BP	GO:0031570	DNA integrity checkpoint	22	-0.642006	-3.09655	5.33904e-08	5.33904e-08	1.55779e-06	311	tags=77%, list=21%, signal=62%	146956/54962/1869/672/990/4998/3014/641/891/983/5347/8318/63967/81620/79968/79733/51514
GO:0000910	BP	GO:0000910	cytokinesis	17	-0.707626	-3.1152	6.40889e-08	6.40889e-08	1.85196e-06	328	tags=88%, list=23%, signal=69%	29127/3925/5586/26586/285643/990/1894/24137/1058/10807/5347/9212/9493/79733/54443
GO:0006364	BP	GO:0006364	rRNA processing	29	-0.56244	-3.0858	7.62708e-08	7.62708e-08	2.16094e-06	601	tags=97%, list=41%, signal=58%	84365/55759/10360/27341/23223/54663/84916/6839/5036/51018/9188/92345/91695/1736/8568/23160/23404/84549/23246/57647/5591/51154/56915/9136/55646/23212/10969/3669
GO:0016072	BP	GO:0016072	rRNA metabolic process	29	-0.56244	-3.0858	7.62708e-08	7.62708e-08	2.16094e-06	601	tags=97%, list=41%, signal=58%	84365/55759/10360/27341/23223/54663/84916/6839/5036/51018/9188/92345/91695/1736/8568/23160/23404/84549/23246/57647/5591/51154/56915/9136/55646/23212/10969/3669
GO:0140513	CC	GO:0140513	nuclear protein-containing complex	83	-0.369136	-2.91309	7.69384e-08	7.69384e-08	2.16094e-06	603	tags=77%, list=42%, signal=48%	3182/57819/26747/55759/27341/3189/54663/55706/84916/10419/4089/6839/10856/29974/11198/10589/8607/91695/1736/23404/64425/23246/29107/9818/5591/56915/11051/51759/2187/3219/55197/27338/54962/1019/64785/4174/1869/701/672/10403/81929/4998/4172/4171/11065/7516/891/4085/6875/10849/4176/129401/991/5347/5427/51659/8318/84296/4173/5902/65057/79733/55388/1870
GO:1903046	BP	GO:1903046	meiotic cell cycle process	21	-0.654693	-3.11962	8.53455e-08	8.53455e-08	2.37487e-06	334	tags=81%, list=23%, signal=63%	2069/146956/4603/9319/56603/701/286151/10744/9232/991/5347/26255/84057/7153/5888/10635/9134
GO:0051225	BP	GO:0051225	spindle assembly	12	-0.780946	-2.95182	1.01988e-07	1.01988e-07	2.81193e-06	328	tags=100%, list=23%, signal=78%	1104/3832/285643/55559/24137/22974/4751/991/5347/9212/9493
GO:0090307	BP	GO:0090307	mitotic spindle assembly	11	-0.780403	-2.86356	1.08809e-07	1.08809e-07	2.97272e-06	328	tags=100%, list=23%, signal=78%	1104/3832/285643/24137/22974/4751/991/5347/9212/9493
GO:0006302	BP	GO:0006302	double-strand break repair	25	-0.599595	-3.02022	1.1033e-07	1.1033e-07	2.98713e-06	394	tags=84%, list=27%, signal=62%	84250/5591/2187/146956/9319/4174/672/3014/4172/641/4171/7516/113130/4176/8317/51659/8318/84296/4173/5888/10635
GO:0005886	CC	GO:0005886	plasma membrane	416	0.261552	2.19798	1.12055e-07	1.12055e-07	3.00675e-06	523	tags=49%, list=36%, signal=44%	7448/8549/8647/54658/81285/1134/2895/5174/3357/400746/7103/1001/5337/200879/79689/66002/9076/10451/342035/8671/90427/3248/3354/954/1180/154091/5788/1636/727897/6098/8515/55640/1824/10686/53353/9452/9635/54510/286133/57704/1010/9630/8714/4739/1238/56140/4685/7108/57338/1630/624/10161/85477/27253/9750/5727/19/360/5205/57088/54933/79895/51092/5493/23596/2898/2911/5789/54084/3751/10079/9515/7099/5746…
GO:0033043	BP	GO:0033043	regulation of organelle organization	103	-0.327422	-2.73861	1.55859e-07	1.55859e-07	4.14511e-06	518	tags=65%, list=36%, signal=45%	10419/4089/10856/79866/3021/1723/92345/1736/9252/3553/8814/11186/27085/84250/4609/2764/10263/154/2069/83700/3925/3397/55329/3799/201164/1104/9319/1902/118611/1869/1062/701/672/11130/10403/286151/990/1901/220134/10460/1894/4171/11065/113130/664/22974/891/4085/10807/10744/9232/6101/4751/991/9088/5347/26255/9212/89795/81620/221150/7153/128239/65057/10635/4602/10095
GO:0005876	CC	GO:0005876	spindle microtubule	12	-0.770492	-2.91231	1.73649e-07	1.73649e-07	4.57772e-06	275	tags=92%, list=19%, signal=75%	3832/55559/1062/220134/150465/24137/983/5347/332/9212/221150
GO:0010639	BP	GO:0010639	negative regulation of organelle organization	36	-0.504289	-2.95288	1.80372e-07	1.80372e-07	4.7136e-06	218	tags=58%, list=15%, signal=51%	701/672/11130/10403/286151/1901/4171/664/22974/891/4085/10744/9232/991/5347/26255/9212/89795/81620/7153/65057
GO:0007094	BP	GO:0007094	mitotic spindle assembly checkpoint	10	-0.817361	-2.84879	2.16629e-07	2.16629e-07	5.38039e-06	274	tags=100%, list=19%, signal=82%	701/11130/10403/891/4085/991/5347/9212/81620
GO:0031577	BP	GO:0031577	spindle checkpoint	10	-0.817361	-2.84879	2.16629e-07	2.16629e-07	5.38039e-06	274	tags=100%, list=19%, signal=82%	701/11130/10403/891/4085/991/5347/9212/81620
GO:0045841	BP	GO:0045841	negative regulation of mitotic metaphase/anaphase transition	10	-0.817361	-2.84879	2.16629e-07	2.16629e-07	5.38039e-06	274	tags=100%, list=19%, signal=82%	701/11130/10403/891/4085/991/5347/9212/81620
GO:0071173	BP	GO:0071173	spindle assembly checkpoint	10	-0.817361	-2.84879	2.16629e-07	2.16629e-07	5.38039e-06	274	tags=100%, list=19%, signal=82%	701/11130/10403/891/4085/991/5347/9212/81620
GO:0071174	BP	GO:0071174	mitotic spindle checkpoint	10	-0.817361	-2.84879	2.16629e-07	2.16629e-07	5.38039e-06	274	tags=100%, list=19%, signal=82%	701/11130/10403/891/4085/991/5347/9212/81620
GO:1902100	BP	GO:1902100	negative regulation of metaphase/anaphase transition of cell cycle	10	-0.817361	-2.84879	2.16629e-07	2.16629e-07	5.38039e-06	274	tags=100%, list=19%, signal=82%	701/11130/10403/891/4085/991/5347/9212/81620
GO:0031224	CC	GO:0031224	intrinsic component of membrane	410	0.254147	2.13524	2.46268e-07	2.46268e-07	6.06639e-06	438	tags=40%, list=30%, signal=39%	58475/8549/8647/90993/54658/81285/1134/10720/2895/3357/51313/400746/7103/151258/1001/4129/79689/66002/9076/165679/83733/342035/8671/3354/63027/954/378925/1180/154091/5788/1636/6098/8515/55640/54674/1824/10686/53353/9452/9635/54510/286133/57704/1010/145407/84898/8714/51302/1238/10610/56140/4685/7108/168433/255488/57338/1630/624/10161/27253/55638/3955/201895/5727/19/360/5205/57088/54933/79895/55304…
GO:0006310	BP	GO:0006310	DNA recombination	29	-0.547014	-3.00116	2.4927e-07	2.4927e-07	6.09043e-06	311	tags=76%, list=21%, signal=61%	5591/2187/146956/9319/4174/672/3014/4172/641/4171/7516/4176/8317/51659/9156/84057/8318/84296/4173/7153/5888/10635
GO:0090068	BP	GO:0090068	positive regulation of cell cycle process	39	-0.481357	-2.86454	2.58157e-07	2.58157e-07	6.25669e-06	397	tags=69%, list=27%, signal=52%	27085/84250/10514/2069/29127/5586/1019/1869/672/10403/990/1894/11065/113130/79915/891/4085/983/7480/8317/9212/5902/81620/9493/79733/10635/51514
GO:0016021	CC	GO:0016021	integral component of membrane	404	0.258713	2.16926	2.88165e-07	2.88165e-07	6.9281e-06	438	tags=41%, list=30%, signal=39%	58475/8549/8647/90993/54658/81285/1134/10720/2895/3357/51313/400746/7103/151258/1001/4129/79689/66002/9076/165679/83733/342035/8671/3354/63027/954/378925/1180/154091/5788/1636/6098/8515/55640/54674/1824/10686/53353/9452/9635/54510/286133/57704/1010/145407/84898/8714/51302/1238/10610/56140/4685/7108/168433/255488/57338/1630/624/10161/27253/55638/3955/201895/5727/19/360/5205/57088/54933/79895/55304…
GO:1990904	CC	GO:1990904	ribonucleoprotein complex	38	-0.484687	-2.84773	3.34317e-07	3.34317e-07	7.97389e-06	603	tags=92%, list=42%, signal=55%	3182/57819/26747/55759/27341/3189/54663/51388/84946/84916/10856/64506/51018/92345/8607/91695/1736/87178/8568/84549/23246/29088/56342/5591/51154/51759/5317/728689/8663/9136/23212/672/10969/7153/65057
GO:0000083	BP	GO:0000083	regulation of transcription involved in G1/S transition of mitotic cell cycle	9	-0.850798	-2.8217	5.33734e-07	5.33734e-07	1.263e-05	225	tags=100%, list=16%, signal=85%	8462/990/4998/8318/7298/81620/1719/6241
GO:0003697	MF	GO:0003697	single-stranded DNA binding	15	-0.700363	-2.91504	5.91066e-07	5.91066e-07	1.38774e-05	251	tags=80%, list=17%, signal=67%	4174/4172/641/4171/4176/129401/8318/55247/4173/5888/10635/55388
GO:0031145	BP	GO:0031145	anaphase-promoting complex-dependent catabolic process	10	-0.795833	-2.77376	7.45082e-07	7.45082e-07	1.73579e-05	305	tags=100%, list=21%, signal=80%	701/11065/891/4085/983/9232/991/5347/9212
GO:0005874	CC	GO:0005874	microtubule	43	-0.451807	-2.83229	8.60904e-07	8.60904e-07	1.99019e-05	429	tags=74%, list=30%, signal=54%	10726/11186/26153/10263/29127/3925/347240/3799/283431/3832/8701/10376/26586/285643/55559/1062/220134/94137/150465/24137/56992/22974/983/84056/6101/4751/5347/332/9212/89795/9493/221150
GO:0090304	BP	GO:0090304	nucleic acid metabolic process	350	-0.19461	-2.10143	1.04582e-06	1.04582e-06	2.39921e-05	522	tags=49%, list=36%, signal=41%	84916/10736/10419/2115/4089/84973/6839/10856/79621/29974/11198/5036/64506/10589/79173/3021/51018/9188/9531/92345/8607/91695/1736/9252/87178/8568/3553/23160/2264/23404/64425/84549/10785/23246/57647/3038/54517/10212/80155/57491/5982/1643/84250/5591/51154/10514/23286/4609/56915/51053/11051/3226/2274/51759/2187/11166/5317/154/80324/3219/10056/2069/115708/3475/6949/55197/5983/9404/3397/56931/146956/54…
GO:0050000	BP	GO:0050000	chromosome localization	11	-0.738649	-2.71035	1.2277e-06	1.2277e-06	2.75339e-05	293	tags=91%, list=20%, signal=73%	23212/55143/1062/10403/81929/150465/113130/891/9212/81620
GO:0051303	BP	GO:0051303	establishment of chromosome localization	11	-0.738649	-2.71035	1.2277e-06	1.2277e-06	2.75339e-05	293	tags=91%, list=20%, signal=73%	23212/55143/1062/10403/81929/150465/113130/891/9212/81620
GO:0051310	BP	GO:0051310	metaphase plate congression	11	-0.738649	-2.71035	1.2277e-06	1.2277e-06	2.75339e-05	293	tags=91%, list=20%, signal=73%	23212/55143/1062/10403/81929/150465/113130/891/9212/81620
GO:0000727	BP	GO:0000727	double-strand break repair via break-induced replication	9	-0.832755	-2.76186	1.58449e-06	1.58449e-06	3.50134e-05	251	tags=100%, list=17%, signal=83%	4172/4171/4176/8317/51659/8318/84296/4173
GO:0003688	MF	GO:0003688	DNA replication origin binding	9	-0.832755	-2.76186	1.58449e-06	1.58449e-06	3.50134e-05	251	tags=100%, list=17%, signal=83%	990/4998/4172/4171/4176/8318/4173/55388
GO:0140097	MF	GO:0140097	catalytic activity, acting on DNA	25	-0.55355	-2.78829	1.80041e-06	1.80041e-06	3.94943e-05	542	tags=88%, list=37%, signal=56%	56652/7374/10856/8607/1736/5982/5983/4174/54821/4172/641/4171/3669/79915/4176/79075/5427/9156/55247/4173/7153/5888
GO:0031261	CC	GO:0031261	DNA replication preinitiation complex	9	-0.829285	-2.75035	1.95847e-06	1.95847e-06	4.26501e-05	256	tags=100%, list=18%, signal=83%	4174/4172/4171/4176/51659/8318/84296/4173
GO:1902750	BP	GO:1902750	negative regulation of cell cycle G2/M phase transition	11	-0.732164	-2.68655	2.01909e-06	2.01909e-06	4.36539e-05	213	tags=82%, list=15%, signal=70%	672/990/4998/641/983/5347/9212/63967/51514
GO:0061640	BP	GO:0061640	cytoskeleton-dependent cytokinesis	12	-0.722719	-2.73173	2.36495e-06	2.36495e-06	5.07664e-05	328	tags=92%, list=23%, signal=72%	29127/3925/26586/285643/1894/24137/1058/5347/9212/9493/54443
GO:0033554	BP	GO:0033554	cellular response to stress	165	-0.247289	-2.29924	2.66339e-06	2.66339e-06	5.67674e-05	185	tags=28%, list=13%, signal=28%	1894/3014/9768/4172/641/4171/7516/57007/3569/113130/664/79915/891/4176/983/9232/84879/9833/64782/129401/8317/5347/5427/51659/9156/8318/55247/84296/4173/63967/79968/29128/7153/65057/1852/79733/5888/10635/55872/1719/51514/55388/4602/768211/2246/3576/597
GO:0005319	MF	GO:0005319	lipid transporter activity	27	0.566996	2.59347	2.95472e-06	2.95472e-06	6.25333e-05	460	tags=81%, list=32%, signal=57%	2167/8647/83733/8714/19/5205/57088/79895/5950/10079/24/114884/634/10347/161291/225/347/6505/10396/9619/2171/376497
GO:0007127	BP	GO:0007127	meiosis I	14	-0.706638	-2.86122	3.10478e-06	3.10478e-06	6.47964e-05	311	tags=86%, list=21%, signal=68%	146956/4603/9319/10744/9232/5347/26255/84057/7153/5888/10635/9134
GO:0061982	BP	GO:0061982	meiosis I cell cycle process	14	-0.706638	-2.86122	3.10478e-06	3.10478e-06	6.47964e-05	311	tags=86%, list=21%, signal=68%	146956/4603/9319/10744/9232/5347/26255/84057/7153/5888/10635/9134
GO:0000794	CC	GO:0000794	condensed nuclear chromosome	15	-0.665649	-2.77055	3.92101e-06	3.92101e-06	8.12666e-05	293	tags=80%, list=20%, signal=65%	23212/1104/701/672/10403/3014/641/891/1058/4751/5347/5888
GO:0005887	CC	GO:0005887	integral component of plasma membrane	143	0.318447	2.30493	4.44907e-06	4.44907e-06	9.15796e-05	229	tags=32%, list=16%, signal=30%	8549/8647/54658/1134/2895/3357/400746/7103/9076/8671/3354/1180/5788/6098/8515/9635/54510/286133/1238/56140/7108/1630/624/10161/27253/19/5205/23596/2898/2911/5789/3751/7099/57468/3783/23704/30061/8322/2346/24/55716/6563/54894/2066/730/56137
GO:0006139	BP	GO:0006139	nucleobase-containing compound metabolic process	386	-0.182391	-2.0146	4.74737e-06	4.74737e-06	9.70551e-05	522	tags=48%, list=36%, signal=42%	84916/10736/3251/10419/2115/4089/84973/6839/10856/79621/29974/11198/5036/64506/10589/79173/51292/3021/51018/9188/9531/1723/92345/8607/91695/1736/9252/87178/8568/113/3553/23160/2264/23404/64425/84549/10785/23246/57647/3038/7371/54517/10212/80155/57491/2030/9818/5982/1643/84250/5591/51154/10606/10514/23286/4609/56915/51053/11051/3226/2274/51759/2187/11166/5317/154/80324/6296/3219/10056/2069/5141/11…
GO:0008017	MF	GO:0008017	microtubule binding	28	-0.509355	-2.72719	4.97898e-06	4.97898e-06	0.000101102	328	tags=71%, list=23%, signal=56%	29127/347240/3799/283431/3832/118611/285643/55559/1062/220134/24137/56992/22974/84056/6101/5347/332/89795/9493/79649
GO:0000281	BP	GO:0000281	mitotic cytokinesis	11	-0.715969	-2.62713	5.20532e-06	5.20532e-06	0.000104989	328	tags=91%, list=23%, signal=71%	29127/3925/26586/285643/1894/24137/1058/5347/9493/54443
GO:0071162	CC	GO:0071162	CMG complex	8	-0.82871	-2.60398	5.78994e-06	5.78994e-06	0.000116002	256	tags=100%, list=18%, signal=83%	4174/4172/4171/4176/51659/84296/4173
GO:0032501	BP	GO:0032501	multicellular organismal process	617	0.223112	1.95009	5.87108e-06	5.87108e-06	0.000116849	322	tags=29%, list=22%, signal=39%	1755/7448/651/6678/2167/9388/8549/64168/84152/90993/54658/54757/81285/11005/1134/5166/2982/2895/3357/51378/4069/400746/91461/7103/10551/1001/4129/54855/1280/1281/1297/66002/9076/4256/10451/7092/342035/8671/3248/7033/3851/954/1180/5788/1636/6098/54674/54474/1824/10686/9452/54510/57704/1010/9630/56944/140469/8714/51302/1238/56140/4685/6913/57338/1630/5274/624/1290/10161/85477/27253/4939/55638/3955/…
GO:0065008	BP	GO:0065008	regulation of biological quality	355	0.246463	2.05362	6.00539e-06	6.00539e-06	0.000118735	322	tags=32%, list=22%, signal=33%	7448/6678/2167/9388/8647/84152/54658/54757/81285/1134/5166/10720/2982/2895/3357/4069/7103/10551/1001/4129/54855/1280/1281/79689/66002/9076/10451/8671/90427/93664/7033/954/1180/5788/1636/54674/1824/10686/286133/57704/9630/51302/1238/57338/5570/1630/624/10161/85477/4939/5727/5071/8357/19/360/5205/126961/57088/79895/54873/2898/2911/26002/5789/5950/183/8365/3751/10079/9515/7099/57468/1356/3783/23704/…
GO:0070013	CC	GO:0070013	intracellular organelle lumen	408	-0.178861	-1.97281	6.54587e-06	6.54587e-06	0.000128576	593	tags=55%, list=41%, signal=45%	57819/6418/201299/284695/375298/26747/55759/92399/10360/27341/6617/23223/2004/3336/23590/3189/54663/51388/8309/1633/115426/26519/56652/7374/84946/55796/58528/201294/84916/9194/10419/4089/84973/23513/64434/6839/10856/79621/29974/11198/5036/64506/3021/6891/9188/1723/92345/8607/91695/5618/1736/9252/87178/8568/23160/23404/64425/84549/10785/23246/57647/3488/55299/79892/10726/10212/8814/80155/29088/102…
GO:0051784	BP	GO:0051784	negative regulation of nuclear division	13	-0.703223	-2.76669	6.75664e-06	6.75664e-06	0.000131854	274	tags=85%, list=19%, signal=69%	9319/701/11130/10403/286151/891/4085/991/5347/9212/81620
GO:0071826	BP	GO:0071826	ribonucleoprotein complex subunit organization	19	-0.599581	-2.72646	7.07107e-06	7.07107e-06	0.0001371	593	tags=100%, list=41%, signal=60%	26747/27341/10419/10856/92345/8607/91695/23246/55299/56342/5591/51154/11051/728689/8663/3799/23212/54475
GO:0043230	CC	GO:0043230	extracellular organelle	187	0.286199	2.1652	7.16567e-06	7.16567e-06	0.000138043	512	tags=53%, list=35%, signal=40%	1755/7448/651/2167/8647/54757/5174/4069/7103/79689/4256/8671/3248/954/5788/1636/727897/8347/1824/9630/84171/8857/56944/80210/5274/85477/3955/8357/126961/8334/5493/283987/5789/5950/51279/183/8365/1356/3017/124220/2346/8329/8337/730/6649/684/3958/1191/6692/8353/686/8370/3339/6275/8349/10529/2196/8351/116496/5795/64129/723790/6558/219595/634/373156/55/2934/6451/347/51809/4151/6280/8341/8991/6505/999…
GO:0044786	BP	GO:0044786	cell cycle DNA replication	19	-0.598583	-2.72192	7.55872e-06	7.55872e-06	0.000144688	404	tags=84%, list=28%, signal=62%	5982/51053/5983/54962/64785/4174/4172/4171/4176/8317/5427/8318/4173/81620/79733/5888
GO:0005576	CC	GO:0005576	extracellular region	344	0.245756	2.03857	7.84029e-06	7.84029e-06	0.000149127	507	tags=48%, list=35%, signal=41%	1755/7448/651/6678/2167/9388/8647/54757/11005/5174/51378/4069/91461/7103/10551/25840/167681/200879/1280/1281/79689/1297/4256/7373/7092/342035/8671/3248/7033/954/5788/1636/727897/54674/8347/1824/9635/51200/9630/84171/8857/56944/80210/6947/5274/1290/85477/3955/8357/126961/8334/5493/7857/283987/26002/5789/5950/54084/51279/183/8365/1356/3017/124220/140686/8322/2346/8329/5157/8337/2066/730/6038/4312/6…
GO:0046483	BP	GO:0046483	heterocycle metabolic process	398	-0.174458	-1.91721	9.63556e-06	9.63556e-06	0.000182122	522	tags=48%, list=36%, signal=42%	84916/10736/3251/10419/2115/4089/84973/6839/10856/79621/29974/11198/5036/64506/10589/79173/51292/3021/51018/9188/9531/1723/92345/8607/91695/1736/9252/87178/8568/113/3553/23160/6573/2264/23404/64425/84549/10785/23246/60386/57647/3038/7371/54517/10212/80155/57491/25902/2030/9818/5982/1643/84250/5591/51154/10606/10514/23286/4609/56915/51053/11051/3226/2274/51759/2187/11166/5317/154/80324/6296/3219/1…
GO:0005615	CC	GO:0005615	extracellular space	287	0.259126	2.09427	1.00375e-05	1.00375e-05	0.000188533	390	tags=40%, list=27%, signal=36%	1755/7448/651/6678/2167/9388/8647/54757/5174/51378/4069/7103/10551/200879/1280/1281/79689/1297/4256/7373/342035/8671/3248/7033/954/5788/1636/727897/54674/8347/1824/51200/9630/84171/8857/80210/6947/5274/1290/85477/8357/126961/8334/5493/7857/283987/26002/5789/5950/51279/183/8365/1356/3017/124220/140686/8322/2346/8329/8337/730/6038/6649/684/3958/1191/11272/6692/8353/56925/686/8370/3339/6275/8349/105…
GO:0045839	BP	GO:0045839	negative regulation of mitotic nuclear division	12	-0.693387	-2.62087	1.21354e-05	1.21354e-05	0.000225959	274	tags=83%, list=19%, signal=68%	9319/701/11130/10403/891/4085/991/5347/9212/81620
GO:0016020	CC	GO:0016020	membrane	669	0.215827	1.89044	1.21804e-05	1.21804e-05	0.000225959	647	tags=53%, list=45%, signal=54%	1755/7448/58475/6678/8549/8647/90993/54658/81285/11005/1134/10720/2895/5174/3357/51313/400746/7103/151258/1001/25840/5337/4129/200879/79689/66002/9076/165679/10451/83733/342035/8671/90427/3248/93664/3354/63027/954/378925/1180/154091/5788/1636/727897/6098/8515/55640/54674/1824/10686/53353/9452/9635/54510/286133/57704/1010/9630/145407/84171/84898/2634/8714/51302/4739/1238/10610/56140/4685/7108/1684…
GO:0045095	CC	GO:0045095	keratin filament	11	-0.690476	-2.53359	1.37571e-05	1.37571e-05	0.000253643	288	tags=91%, list=20%, signal=73%	3854/83896/3891/3887/3892/3889/9119/3853/100132386/730755
GO:1903561	CC	GO:1903561	extracellular vesicle	186	0.288764	2.18501	1.4044e-05	1.4044e-05	0.000257354	512	tags=54%, list=35%, signal=40%	1755/7448/651/2167/8647/54757/5174/4069/7103/79689/4256/8671/3248/954/5788/1636/727897/8347/1824/9630/84171/8857/56944/80210/5274/85477/3955/8357/126961/8334/5493/283987/5789/5950/51279/183/8365/1356/3017/124220/2346/8329/8337/730/6649/684/3958/1191/6692/8353/686/8370/3339/6275/8349/10529/2196/8351/116496/5795/64129/723790/6558/219595/634/373156/55/2934/6451/347/51809/4151/6280/8341/8991/6505/999…
GO:0099536	BP	GO:0099536	synaptic signaling	48	0.437836	2.45228	1.50221e-05	1.50221e-05	0.00027196	304	tags=52%, list=21%, signal=43%	1134/2982/2895/3357/93664/3354/57338/1630/27253/5071/2898/2911/5789/3751/9515/57468/4983/25837/23025/6857/11141/9627/23096/9746/6558
GO:0099537	BP	GO:0099537	trans-synaptic signaling	48	0.437836	2.45228	1.50221e-05	1.50221e-05	0.00027196	304	tags=52%, list=21%, signal=43%	1134/2982/2895/3357/93664/3354/57338/1630/27253/5071/2898/2911/5789/3751/9515/57468/4983/25837/23025/6857/11141/9627/23096/9746/6558
GO:0007080	BP	GO:0007080	mitotic metaphase plate congression	10	-0.731382	-2.54913	1.65649e-05	1.65649e-05	0.000298096	293	tags=90%, list=20%, signal=72%	23212/55143/1062/10403/81929/113130/891/9212/81620
GO:0045132	BP	GO:0045132	meiotic chromosome segregation	10	-0.731025	-2.54788	1.72209e-05	1.72209e-05	0.000306799	311	tags=90%, list=21%, signal=71%	146956/9319/701/10744/9232/5347/26255/7153/9134
GO:0030684	CC	GO:0030684	preribosome	17	-0.607118	-2.67273	1.72527e-05	1.72527e-05	0.000306799	581	tags=100%, list=40%, signal=61%	27341/54663/51388/84946/84916/51018/91695/8568/84549/23246/56342/5591/51154/9136/23212/10969
GO:0070062	CC	GO:0070062	extracellular exosome	184	0.28233	2.1437	1.74708e-05	1.74708e-05	0.000307903	512	tags=53%, list=35%, signal=39%	1755/7448/651/2167/8647/54757/5174/4069/7103/79689/4256/8671/3248/954/5788/1636/727897/8347/1824/9630/84171/8857/80210/5274/85477/8357/126961/8334/5493/283987/5789/5950/51279/183/8365/1356/3017/124220/2346/8329/8337/730/6649/684/3958/1191/6692/8353/686/8370/3339/6275/8349/10529/2196/8351/116496/5795/64129/723790/6558/219595/634/373156/55/2934/6451/347/51809/4151/6280/8341/8991/6505/999/79807/1039…
GO:0015631	MF	GO:0015631	tubulin binding	34	-0.450777	-2.58432	1.75198e-05	1.75198e-05	0.000307903	328	tags=65%, list=23%, signal=51%	29127/3925/347240/3799/283431/3832/118611/285643/55559/1062/672/220134/24137/56992/22974/84056/6101/5347/332/89795/9493/79649
GO:0032465	BP	GO:0032465	regulation of cytokinesis	10	-0.723418	-2.52137	2.27971e-05	2.27971e-05	0.000398322	328	tags=90%, list=23%, signal=70%	29127/5586/990/1894/10807/5347/9212/9493/79733
GO:0008608	BP	GO:0008608	attachment of spindle microtubules to kinetochore	9	-0.77932	-2.58464	2.3608e-05	2.3608e-05	0.000410106	328	tags=100%, list=23%, signal=78%	1062/10403/81929/1894/891/4751/9212/81620
GO:0007268	BP	GO:0007268	chemical synaptic transmission	46	0.440592	2.45702	2.46762e-05	2.46762e-05	0.000423762	304	tags=52%, list=21%, signal=43%	1134/2982/2895/3357/93664/3354/57338/1630/27253/5071/2898/2911/5789/3751/9515/57468/4983/25837/23025/6857/9627/23096/9746/6558
GO:0098916	BP	GO:0098916	anterograde trans-synaptic signaling	46	0.440592	2.45702	2.46762e-05	2.46762e-05	0.000423762	304	tags=52%, list=21%, signal=43%	1134/2982/2895/3357/93664/3354/57338/1630/27253/5071/2898/2911/5789/3751/9515/57468/4983/25837/23025/6857/9627/23096/9746/6558
GO:0005829	CC	GO:0005829	cytosol	375	-0.176512	-1.93052	2.68296e-05	2.68296e-05	0.000458125	307	tags=30%, list=21%, signal=32%	347240/27338/3799/4688/5757/54206/4234/5586/3854/9824/3832/89958/6502/23220/80201/23136/1019/23178/84986/4174/26586/10643/54821/83896/5331/118611/285643/55559/7064/55143/284403/1062/8462/701/7490/7083/26289/11130/10403/4435/81929/990/220134/4998/10460/3891/1894/641/2013/5092/58504/6455/23397/24137/11065/113130/56992/3887/22974/3892/891/4085/1058/10849/8140/79019/57405/4176/983/9232/3889/9047/4751…
GO:0031226	CC	GO:0031226	intrinsic component of plasma membrane	151	0.295363	2.1623	2.84356e-05	2.84356e-05	0.000482805	237	tags=31%, list=16%, signal=29%	8549/8647/54658/1134/2895/3357/400746/7103/9076/8671/3354/1180/5788/6098/8515/9635/54510/286133/1238/56140/7108/1630/624/10161/27253/19/5205/23596/2898/2911/5789/3751/7099/57468/3783/23704/30061/8322/2346/24/55716/6563/54894/2066/730/56137/25837
GO:0032392	BP	GO:0032392	DNA geometric change	17	-0.596292	-2.62507	2.90528e-05	2.90528e-05	0.000487773	542	tags=94%, list=37%, signal=60%	56652/10856/8607/5982/1643/5983/4174/54821/4172/641/4171/4176/79075/4173/7153/5888
GO:0032508	BP	GO:0032508	DNA duplex unwinding	17	-0.596292	-2.62507	2.90528e-05	2.90528e-05	0.000487773	542	tags=94%, list=37%, signal=60%	56652/10856/8607/5982/1643/5983/4174/54821/4172/641/4171/4176/79075/4173/7153/5888
GO:0006869	BP	GO:0006869	lipid transport	60	0.404723	2.40933	2.92712e-05	2.92712e-05	0.00048871	416	tags=57%, list=29%, signal=42%	2167/9388/8647/83733/1636/8714/624/5727/5071/19/5205/57088/79895/2911/5950/183/10079/3783/8322/24/1191/6857/6558/114884/5608/634/10347/161291/225/347/6505/134/10396/9619
GO:0031974	CC	GO:0031974	membrane-enclosed lumen	423	-0.16877	-1.88213	3.21908e-05	3.21908e-05	0.000531549	524	tags=52%, list=36%, signal=47%	10360/27341/6617/23223/2004/3336/23590/3189/54663/51388/8309/1633/115426/26519/56652/7374/84946/55796/58528/201294/84916/9194/10419/4089/84973/23513/64434/6839/10856/79621/29974/11198/5036/64506/3021/6891/9188/1723/92345/8607/91695/5618/1736/9252/87178/8568/23160/23404/64425/84549/10785/23246/57647/3488/55299/7424/79892/10726/10212/8814/80155/29088/10228/57491/29107/25902/56342/5982/1643/84250/55…
GO:0043233	CC	GO:0043233	organelle lumen	423	-0.16877	-1.88213	3.21908e-05	3.21908e-05	0.000531549	524	tags=52%, list=36%, signal=47%	10360/27341/6617/23223/2004/3336/23590/3189/54663/51388/8309/1633/115426/26519/56652/7374/84946/55796/58528/201294/84916/9194/10419/4089/84973/23513/64434/6839/10856/79621/29974/11198/5036/64506/3021/6891/9188/1723/92345/8607/91695/5618/1736/9252/87178/8568/23160/23404/64425/84549/10785/23246/57647/3488/55299/7424/79892/10726/10212/8814/80155/29088/10228/57491/29107/25902/56342/5982/1643/84250/55…
GO:0012505	CC	GO:0012505	endomembrane system	373	0.231639	1.93687	3.76024e-05	3.76024e-05	0.000617515	333	tags=30%, list=23%, signal=31%	1755/219970/7448/58475/6678/9388/8549/8647/90993/54658/54757/81285/11005/10720/5346/4069/51313/91461/10551/25840/5337/1280/1281/79689/1297/66002/165679/7373/90427/9832/954/378925/154091/5788/1636/727897/9452/9635/57704/2634/6947/51302/4739/1238/10610/7108/168433/57338/5274/624/1290/55638/3955/201895/5727/5071/19/5205/79895/55304/2353/7857/283987/26002/10079/9515/7099/1356/55808/24/55716/5002/5489…
GO:0000940	CC	GO:0000940	condensed chromosome outer kinetochore	6	-0.853878	-2.32662	4.0152e-05	4.0152e-05	0.000653587	218	tags=100%, list=15%, signal=85%	10403/220134/891/5347/221150
GO:0005215	MF	GO:0005215	transporter activity	108	0.325277	2.2189	4.0234e-05	4.0234e-05	0.000653587	417	tags=48%, list=29%, signal=37%	2167/8647/1134/2895/151258/83733/8671/63027/1180/154091/55640/10686/9635/8714/19/360/5205/57088/79895/51092/2898/5950/3751/10079/57468/3783/23704/30061/24/6563/5002/93129/83959/6558/114884/634/81031/57685/10347/161291/225/59285/6335/347/23428/57156/6505/2892/10396/7504/9619/79054
GO:0000217	MF	GO:0000217	DNA secondary structure binding	5	-0.880277	-2.23332	4.39679e-05	4.39679e-05	0.000710403	179	tags=100%, list=12%, signal=88%	7516/55247/63967/10635
GO:0005882	CC	GO:0005882	intermediate filament	24	-0.516356	-2.56082	4.47091e-05	4.47091e-05	0.000718516	350	tags=71%, list=24%, signal=55%	5317/5010/55329/3854/83896/3891/3887/3892/3889/4001/84823/9119/3853/8688/100132386/3885/730755
GO:0003723	MF	GO:0003723	RNA binding	105	-0.270689	-2.26941	4.62613e-05	4.62613e-05	0.000739507	608	tags=71%, list=42%, signal=45%	80325/3182/84365/57819/201299/284695/26747/84319/10360/27341/23223/3336/3189/54865/51388/200916/55796/84916/64434/29974/11198/5036/64506/9188/92345/1736/87178/8568/317649/23160/23404/3151/84549/23246/57647/55299/54517/10212/80155/29088/56342/5591/51154/23196/10514/9933/56915/11051/23180/80324/728689/8663/10056/6949/79080/56931/9136/4234/55646/23212/5586/51491/10376/10643/7490/672/10969/3669/10849…
GO:0030496	CC	GO:0030496	midbody	21	-0.546392	-2.60356	4.95817e-05	4.95817e-05	0.000788392	328	tags=71%, list=23%, signal=56%	29127/5586/79801/55143/1062/1894/24137/10807/983/4751/5347/332/9212/9493/54443
GO:0071479	BP	GO:0071479	cellular response to ionizing radiation	5	-0.876125	-2.22279	5.15384e-05	5.15384e-05	0.000815192	185	tags=100%, list=13%, signal=88%	3014/641/5888/10635
GO:0010876	BP	GO:0010876	lipid localization	62	0.385178	2.31429	5.30095e-05	5.30095e-05	0.00083407	416	tags=55%, list=29%, signal=41%	2167/9388/8647/83733/1636/8714/624/5727/5071/19/5205/57088/79895/2911/5950/183/10079/3783/8322/24/1191/6857/6558/114884/5608/634/10347/161291/225/347/6505/134/10396/9619
GO:0000077	BP	GO:0000077	DNA damage checkpoint	18	-0.601053	-2.67304	5.4894e-05	5.4894e-05	0.000859223	311	tags=72%, list=21%, signal=57%	146956/54962/1869/672/3014/641/891/983/5347/63967/79968/79733/51514
GO:0022618	BP	GO:0022618	ribonucleoprotein complex assembly	18	-0.599162	-2.66463	5.95657e-05	5.95657e-05	0.000927517	593	tags=100%, list=41%, signal=60%	26747/27341/10419/10856/92345/8607/91695/23246/55299/56342/5591/51154/11051/728689/8663/23212/54475
GO:0045931	BP	GO:0045931	positive regulation of mitotic cell cycle	18	-0.598061	-2.65973	6.19016e-05	6.19016e-05	0.000958921	397	tags=83%, list=27%, signal=61%	27085/1978/5586/1019/990/150465/11065/113130/891/983/7480/8317/81620/51514/5578
GO:0045111	CC	GO:0045111	intermediate filament cytoskeleton	26	-0.49544	-2.53155	6.3491e-05	6.3491e-05	0.000978498	350	tags=69%, list=24%, signal=53%	5317/5010/55329/5586/3854/83896/3891/3887/3892/3889/4001/84823/9119/3853/8688/100132386/3885/730755
GO:0045202	CC	GO:0045202	synapse	98	0.333726	2.2259	6.72232e-05	6.72232e-05	0.00103073	455	tags=53%, list=31%, signal=39%	6678/84152/1134/2982/2895/3357/5337/93664/3354/1630/27253/5727/5071/54873/2898/2911/5789/3751/9515/57468/8322/2066/4983/25837/1191/23025/6857/85461/11141/6641/9627/80059/23096/9746/9201/4524/1287/399694/26232/6505/134/153/126129/57460/999/2892/23043/3382/3759/4599/2171/9229
GO:0038024	MF	GO:0038024	cargo receptor activity	12	0.677088	2.33052	6.97596e-05	6.97596e-05	0.00106419	149	tags=58%, list=10%, signal=53%	1755/7448/53353/286133/84171/1238/19
GO:1901989	BP	GO:1901989	positive regulation of cell cycle phase transition	14	-0.633353	-2.56448	7.09307e-05	7.09307e-05	0.00107659	260	tags=79%, list=18%, signal=65%	1019/990/11065/113130/79915/891/983/7480/8317/81620/51514
GO:1901976	BP	GO:1901976	regulation of cell cycle checkpoint	5	-0.862976	-2.18943	7.54951e-05	7.54951e-05	0.00114011	204	tags=100%, list=14%, signal=86%	891/4085/81620/79968
GO:0006271	BP	GO:0006271	DNA strand elongation involved in DNA replication	7	-0.783784	-2.28312	7.69537e-05	7.69537e-05	0.00115058	320	tags=100%, list=22%, signal=78%	64785/4172/4176/51659/84296/4173
GO:0022616	BP	GO:0022616	DNA strand elongation	7	-0.783784	-2.28312	7.69537e-05	7.69537e-05	0.00115058	320	tags=100%, list=22%, signal=78%	64785/4172/4176/51659/84296/4173
GO:0030312	CC	GO:0030312	external encapsulating structure	77	0.357113	2.25483	8.62044e-05	8.62044e-05	0.00127619	390	tags=49%, list=27%, signal=38%	1755/7448/6678/51378/1280/1281/1297/4256/7373/954/727897/54674/8857/1290/183/50939/89932/4312/6649/3958/1191/3339/6275/1289/80059/6383/4583/64129/1287/3574/4322/4324/6280/283/5266/5155/81578/4319
GO:0031012	CC	GO:0031012	extracellular matrix	77	0.357113	2.25483	8.62044e-05	8.62044e-05	0.00127619	390	tags=49%, list=27%, signal=38%	1755/7448/6678/51378/1280/1281/1297/4256/7373/954/727897/54674/8857/1290/183/50939/89932/4312/6649/3958/1191/3339/6275/1289/80059/6383/4583/64129/1287/3574/4322/4324/6280/283/5266/5155/81578/4319
GO:0000922	CC	GO:0000922	spindle pole	19	-0.543034	-2.46932	8.83324e-05	8.83324e-05	0.00129624	275	tags=68%, list=19%, signal=56%	3832/26586/284403/990/10460/22974/891/4085/84056/4751/991/5347/9212
GO:0033260	BP	GO:0033260	nuclear DNA replication	18	-0.588268	-2.61618	8.8421e-05	8.8421e-05	0.00129624	404	tags=83%, list=28%, signal=61%	5982/51053/5983/54962/64785/4174/4172/4171/4176/8317/5427/8318/4173/81620/5888
GO:0098742	BP	GO:0098742	cell-cell adhesion via plasma-membrane adhesion molecules	26	0.529403	2.40538	9.29831e-05	9.29831e-05	0.0013565	321	tags=62%, list=22%, signal=49%	2895/1001/9076/1824/10686/54510/1010/56140/27253/5789/56137/1825/11141/2196/9746/634
GO:1902969	BP	GO:1902969	mitotic DNA replication	6	-0.827562	-2.25491	0.000118894	0.000118894	0.00172613	256	tags=100%, list=18%, signal=83%	4172/4171/8318/4173/5888
GO:0051315	BP	GO:0051315	attachment of mitotic spindle microtubules to kinetochore	5	-0.851903	-2.16133	0.000125859	0.000125859	0.00181846	220	tags=100%, list=15%, signal=85%	10403/81929/9212/81620
GO:0042273	BP	GO:0042273	ribosomal large subunit biogenesis	15	-0.592334	-2.46541	0.000128601	0.000128601	0.00184919	601	tags=100%, list=41%, signal=59%	55759/54663/220064/51388/51018/84549/23246/55299/56342/51154/23212/54475/51491/10969
GO:0005044	MF	GO:0005044	scavenger receptor activity	7	0.79268	2.21019	0.000129664	0.000129664	0.00185559	114	tags=71%, list=8%, signal=66%	1755/7448/286133/84171/1238
GO:0003678	MF	GO:0003678	DNA helicase activity	15	-0.589889	-2.45523	0.000141533	0.000141533	0.00201584	542	tags=93%, list=37%, signal=59%	56652/10856/8607/5982/5983/4174/54821/4172/641/4171/4176/79075/4173/5888
GO:0034502	BP	GO:0034502	protein localization to chromosome	14	-0.612768	-2.48113	0.000142562	0.000142562	0.00202092	507	tags=93%, list=35%, signal=61%	10856/1736/27085/84250/701/10403/113130/1058/983/5347/9212/81620/65057
GO:0000076	BP	GO:0000076	DNA replication checkpoint	6	-0.82133	-2.23793	0.000164674	0.000164674	0.00232343	265	tags=100%, list=18%, signal=82%	990/4998/8318/63967/81620
GO:0032886	BP	GO:0032886	regulation of microtubule-based process	17	-0.5555	-2.44549	0.000171967	0.000171967	0.00241498	409	tags=82%, list=28%, signal=60%	11186/10263/3925/1104/5314/8701/118611/672/220134/10460/22974/5347/89795/221150
GO:0005794	CC	GO:0005794	Golgi apparatus	132	0.292913	2.08729	0.000173587	0.000173587	0.0024264	299	tags=34%, list=21%, signal=30%	58475/9388/8549/54757/51313/91461/5337/79689/9832/378925/727897/9452/57704/2634/4739/10610/168433/624/55638/3955/5727/5071/5205/79895/283987/10079/7099/55808/1999/6649/684/25837/23162/1191/57089/6857/55062/3339/2196/79932/9746/6383/4583/80031/222537
GO:0006725	BP	GO:0006725	cellular aromatic compound metabolic process	403	-0.161451	-1.75594	0.000180298	0.000180298	0.00250853	522	tags=47%, list=36%, signal=42%	84916/10736/3251/10419/2115/4089/84973/6839/10856/79621/29974/11198/5036/64506/10589/79173/51292/3021/51018/9188/9531/1723/92345/8607/91695/1736/9252/87178/8568/113/3553/23160/6573/2264/23404/64425/84549/10785/23246/60386/57647/3038/7371/54517/10212/80155/57491/25902/2030/9818/5982/1643/84250/5591/51154/10606/10514/23286/4609/56915/51053/11051/3226/2274/51759/2187/11166/5317/154/80324/6296/3219/1…
GO:0043161	BP	GO:0043161	proteasome-mediated ubiquitin-dependent protein catabolic process	20	-0.516395	-2.40104	0.000196174	0.000196174	0.00271684	305	tags=70%, list=21%, signal=56%	27338/6502/701/11065/891/4085/983/9232/7480/991/5347/9212/55872/90865
GO:0004386	MF	GO:0004386	helicase activity	20	-0.515819	-2.39836	0.000202554	0.000202554	0.00279233	542	tags=85%, list=37%, signal=54%	56652/10856/9188/8607/57647/10212/5982/5983/4174/54821/4172/641/4171/4176/79075/4173/5888
GO:1901992	BP	GO:1901992	positive regulation of mitotic cell cycle phase transition	13	-0.618285	-2.43252	0.000210312	0.000210312	0.00288604	260	tags=77%, list=18%, signal=64%	1019/990/11065/113130/891/983/7480/8317/81620/51514
GO:0051783	BP	GO:0051783	regulation of nuclear division	26	-0.469354	-2.39825	0.000211724	0.000211724	0.00289222	279	tags=58%, list=19%, signal=47%	1104/9319/701/11130/10403/286151/891/4085/4751/991/9088/5347/9212/81620/10635
GO:0006811	BP	GO:0006811	ion transport	269	0.2377	1.90856	0.000217464	0.000217464	0.00295718	243	tags=25%, list=17%, signal=26%	1755/2167/9388/8647/81285/1134/2895/5174/3357/91461/151258/10551/4129/79689/83733/8671/90427/93664/63027/1180/154091/5788/1636/6098/55640/54474/10686/53353/9635/286133/8714/6947/57338/624/5727/5071/19/360/5205/57088/79895/51092/23596/7857/2898/2911/5950/183/3751/10079/9515/7099/57468/1356/3783/23704/30061/8322/24/6563/5002/93129/4983/25837/23162/3958/83959/1191
GO:0098978	CC	GO:0098978	glutamatergic synapse	31	0.469674	2.26045	0.000233333	0.000233333	0.00315868	420	tags=65%, list=29%, signal=47%	6678/84152/2982/2895/93664/27253/2898/2911/5789/3751/8322/2066/4983/6857/11141/9746/126129/57460/999/23043
GO:0005657	CC	GO:0005657	replication fork	10	-0.658749	-2.29598	0.000238355	0.000238355	0.00320633	404	tags=90%, list=28%, signal=65%	5982/5983/54962/3014/4172/641/7516/29128/55388
GO:0016042	BP	GO:0016042	lipid catabolic process	36	0.445656	2.26725	0.000238987	0.000238987	0.00320633	112	tags=28%, list=8%, signal=26%	219970/2167/9388/8647/5346/5337/200879/66002/57704/51302
GO:0000781	CC	GO:0000781	chromosome, telomeric region	18	-0.565459	-2.51474	0.000240622	0.000240622	0.00321392	251	tags=67%, list=17%, signal=56%	4174/4998/3014/4172/641/4171/4176/983/4173/65057/5888/10635
GO:0006810	BP	GO:0006810	transport	377	0.218677	1.83294	0.000246964	0.000246964	0.00328403	378	tags=33%, list=26%, signal=33%	1755/7448/6678/2167/9388/8647/90993/81285/1134/2895/5174/3357/4069/91461/151258/10551/1001/25840/5337/4129/79689/9076/10451/83733/8671/90427/93664/63027/1180/154091/5788/1636/6098/55640/54474/10686/53353/9635/286133/84171/8714/6947/1238/57338/624/85477/27253/4939/55638/5727/5071/19/360/5205/57088/79895/51092/23596/7857/2898/2911/5950/183/6310/3751/10079/9515/7099/57468/1356/3783/23704/30061/8322/…
GO:0042255	BP	GO:0042255	ribosome assembly	11	-0.611536	-2.24393	0.000264822	0.000264822	0.00349578	571	tags=100%, list=39%, signal=61%	51388/91695/23246/57647/55299/56342/5591/51154/23212/54475
GO:0007088	BP	GO:0007088	regulation of mitotic nuclear division	24	-0.470069	-2.33126	0.000265214	0.000265214	0.00349578	279	tags=79%, list=19%, signal=65%	10419/79866/3553/27085/2069/1104/9319/701/11130/10403/286151/891/4085/4751/991/9088/5347/9212/81620
GO:0071459	BP	GO:0071459	protein localization to chromosome, centromeric region	7	-0.751213	-2.18824	0.000280535	0.000280535	0.00368158	218	tags=100%, list=15%, signal=85%	701/10403/1058/983/9212/81620
GO:0002253	BP	GO:0002253	activation of immune response	33	0.436424	2.16264	0.000292364	0.000292364	0.00382013	341	tags=55%, list=24%, signal=43%	7448/10451/5788/727897/4068/51279/7099/3783/730/3958/1191/163486/10666/5795/4583/634/55824/716
GO:0006267	BP	GO:0006267	pre-replicative complex assembly involved in nuclear cell cycle DNA replication	5	-0.83045	-2.10691	0.00030497	0.00030497	0.00393354	251	tags=100%, list=17%, signal=83%	4172/4171/4176/4173
GO:0036388	BP	GO:0036388	pre-replicative complex assembly	5	-0.83045	-2.10691	0.00030497	0.00030497	0.00393354	251	tags=100%, list=17%, signal=83%	4172/4171/4176/4173
GO:1902299	BP	GO:1902299	pre-replicative complex assembly involved in cell cycle DNA replication	5	-0.83045	-2.10691	0.00030497	0.00030497	0.00393354	251	tags=100%, list=17%, signal=83%	4172/4171/4176/4173
GO:0097035	BP	GO:0097035	regulation of membrane lipid distribution	15	0.606339	2.26172	0.000310157	0.000310157	0.00398335	416	tags=87%, list=29%, signal=62%	57704/19/5205/57088/79895/10079/3783/24/10347/161291/727910/10396/9619
GO:0032502	BP	GO:0032502	developmental process	520	0.198696	1.71422	0.000321613	0.000321613	0.0041129	324	tags=28%, list=22%, signal=34%	1755/7448/651/6678/2167/8549/64168/90993/54658/54757/81285/11005/1134/2895/3357/51378/400746/91461/7103/10551/1001/4129/54855/1280/1281/4093/79689/1297/9076/4256/10451/7092/342035/3248/3851/94241/5788/1636/6098/54674/54474/1824/9452/54510/57704/1010/56944/140469/4739/1238/56140/4685/151354/6913/1630/5274/1290/10161/85477/27253/4939/55638/3955/201895/1602/9750/5727/5071/8357/19/3206/360/5205/12696…
GO:0070925	BP	GO:0070925	organelle assembly	65	-0.289254	-2.10534	0.000327506	0.000327506	0.00417051	589	tags=72%, list=41%, signal=45%	90355/144535/11116/27341/51388/1767/57622/4089/84131/9531/91695/23246/57647/55299/161582/8814/56342/5591/51154/29127/55329/347240/23212/54475/1104/3832/5314/118611/285643/55559/84665/284403/1062/672/94137/24137/22974/1058/10807/983/6101/4751/991/5347/9212/9493/54443
GO:0038023	MF	GO:0038023	signaling receptor activity	88	0.321093	2.08896	0.000343177	0.000343177	0.00433335	217	tags=30%, list=15%, signal=27%	1755/8549/81285/1134/2982/2895/3357/3248/3354/5788/6098/1238/1630/624/10161/5727/19/23596/2898/2911/5789/7099/8322/55716/5157/2066
GO:0060089	MF	GO:0060089	molecular transducer activity	88	0.321093	2.08896	0.000343177	0.000343177	0.00433335	217	tags=30%, list=15%, signal=27%	1755/8549/81285/1134/2982/2895/3357/3248/3354/5788/6098/1238/1630/624/10161/5727/19/23596/2898/2911/5789/7099/8322/55716/5157/2066
GO:0030687	CC	GO:0030687	preribosome, large subunit precursor	11	-0.604587	-2.21843	0.000348537	0.000348537	0.00438262	581	tags=100%, list=40%, signal=60%	54663/51388/51018/8568/84549/23246/56342/51154/23212/10969
GO:0035249	BP	GO:0035249	synaptic transmission, glutamatergic	10	0.691581	2.19303	0.000371057	0.000371057	0.00464635	378	tags=90%, list=26%, signal=67%	2895/5071/2898/2911/4983/23025/6857/9746/134
GO:0005509	MF	GO:0005509	calcium ion binding	60	0.363992	2.16686	0.000382762	0.000382762	0.00477303	551	tags=65%, list=38%, signal=42%	6678/64168/1001/4256/7092/1824/53353/54510/1010/56140/85477/27253/57088/56137/23025/1825/6857/3339/6275/2196/9746/54885/2934/4322/716/6280/999/828/23670/5099/56134/11261/868/8605/6276/78987/649/1950/1954
GO:0005783	CC	GO:0005783	endoplasmic reticulum	159	0.258553	1.90684	0.000386711	0.000386711	0.00478986	441	tags=42%, list=30%, signal=32%	219970/7448/90993/54658/54757/11005/10720/5346/10551/25840/5337/1280/1281/1297/66002/165679/7373/954/378925/57704/51302/7108/168433/57338/1290/201895/5071/19/5205/55304/2353/7857/26002/1356/24/55716/54894/5287/4938/1543/1191/1289/9746/6383/80235/1620/9249/1287/26232/10347/161291/195814/347/6505/134/5155/81578/126129/10396/9619/79054/623/3759/6307/83857/4599
GO:0072395	BP	GO:0072395	signal transduction involved in cell cycle checkpoint	9	-0.704802	-2.3375	0.000390486	0.000390486	0.00478986	225	tags=78%, list=16%, signal=66%	1869/672/891/983/5347/79733/51514
GO:0072401	BP	GO:0072401	signal transduction involved in DNA integrity checkpoint	9	-0.704802	-2.3375	0.000390486	0.000390486	0.00478986	225	tags=78%, list=16%, signal=66%	1869/672/891/983/5347/79733/51514
GO:0072422	BP	GO:0072422	signal transduction involved in DNA damage checkpoint	9	-0.704802	-2.3375	0.000390486	0.000390486	0.00478986	225	tags=78%, list=16%, signal=66%	1869/672/891/983/5347/79733/51514
GO:0051054	BP	GO:0051054	positive regulation of DNA metabolic process	25	-0.441544	-2.22411	0.000396654	0.000396654	0.00484573	476	tags=76%, list=33%, signal=52%	92345/1736/2264/5982/84250/5591/4609/2187/5983/7490/672/3014/3569/79075/4751/9212/65057/5888/10635
GO:0044774	BP	GO:0044774	mitotic DNA integrity checkpoint	14	-0.581534	-2.35466	0.000400007	0.000400007	0.0048669	390	tags=79%, list=27%, signal=58%	5591/146956/54962/1869/990/4998/641/891/983/63967/79733
GO:0048878	BP	GO:0048878	chemical homeostasis	110	0.29657	2.03026	0.000417644	0.000417644	0.00504173	190	tags=27%, list=13%, signal=26%	2167/9388/8647/54757/5166/3357/79689/66002/9076/8671/5788/10686/286133/51302/1238/57338/624/10161/5727/5071/19/360/2898/2911/5950/183/9515/57468/1356/30061
GO:0043005	CC	GO:0043005	neuron projection	102	0.305645	2.0506	0.000417731	0.000417731	0.00504173	380	tags=45%, list=26%, signal=36%	84152/1134/2895/3357/400746/342035/3354/140469/4685/1630/55638/9750/5727/5071/5205/54873/2353/23596/2898/2911/54084/3751/57468/3783/8322/24/4983/23162/1191/23025/6857/6275/85461/11141/9746/6558/1620/9249/387804/26232/6335/347/283/6505/134/9053
GO:0030594	MF	GO:0030594	neurotransmitter receptor activity	11	0.641629	2.10748	0.000442828	0.000442828	0.00525839	406	tags=82%, list=28%, signal=59%	1134/2895/3357/3354/2898/2911/134/153/2892
GO:0002495	BP	GO:0002495	antigen processing and presentation of peptide antigen via MHC class II	9	-0.700902	-2.32456	0.0004429	0.0004429	0.00525839	441	tags=100%, list=30%, signal=70%	26153/29127/3832/285643/1062/24137/56992/9493
GO:0002504	BP	GO:0002504	antigen processing and presentation of peptide or polysaccharide antigen via MHC class II	9	-0.700902	-2.32456	0.0004429	0.0004429	0.00525839	441	tags=100%, list=30%, signal=70%	26153/29127/3832/285643/1062/24137/56992/9493
GO:0019886	BP	GO:0019886	antigen processing and presentation of exogenous peptide antigen via MHC class II	9	-0.700902	-2.32456	0.0004429	0.0004429	0.00525839	441	tags=100%, list=30%, signal=70%	26153/29127/3832/285643/1062/24137/56992/9493
GO:0006511	BP	GO:0006511	ubiquitin-dependent protein catabolic process	32	-0.396636	-2.21793	0.00044618	0.00044618	0.00525839	164	tags=44%, list=11%, signal=40%	11065/891/4085/983/9232/7480/991/5347/9212/29128/7347/55872/51514/90865
GO:0019941	BP	GO:0019941	modification-dependent protein catabolic process	32	-0.396636	-2.21793	0.00044618	0.00044618	0.00525839	164	tags=44%, list=11%, signal=40%	11065/891/4085/983/9232/7480/991/5347/9212/29128/7347/55872/51514/90865
GO:0042995	CC	GO:0042995	cell projection	165	0.253272	1.88481	0.000482357	0.000482357	0.00566254	441	tags=44%, list=30%, signal=35%	1769/84152/1134/2895/5174/3357/400746/342035/3354/5788/140469/80210/4739/4685/1630/85477/55638/9750/5727/5071/5205/54873/2353/23596/2898/2911/54084/3751/7099/57468/3783/8322/50939/24/9644/4983/23162/1191/81848/23025/6857/6275/85461/11141/389813/5795/9746/2737/54558/6558/1620/9249/387804/634/55/26232/2934/10347/6335/347/23428/283/6505/134/9053/126129/999/2892/8470/623/3759/9223/4599
GO:0045143	BP	GO:0045143	homologous chromosome segregation	7	-0.73091	-2.1291	0.000502936	0.000502936	0.00586943	274	tags=86%, list=19%, signal=70%	9319/10744/9232/5347/26255/9134
GO:0015914	BP	GO:0015914	phospholipid transport	14	0.594736	2.15658	0.000503887	0.000503887	0.00586943	416	tags=86%, list=29%, signal=62%	19/5205/57088/79895/10079/3783/24/114884/10347/161291/10396/9619
GO:0010972	BP	GO:0010972	negative regulation of G2/M transition of mitotic cell cycle	9	-0.694809	-2.30436	0.000521521	0.000521521	0.00605138	213	tags=78%, list=15%, signal=67%	672/990/4998/641/983/9212/63967
GO:0051298	BP	GO:0051298	centrosome duplication	5	-0.815225	-2.06828	0.000527426	0.000527426	0.00609636	273	tags=100%, list=19%, signal=81%	118611/284403/672/10403
GO:0017116	MF	GO:0017116	single-stranded DNA helicase activity	7	-0.725572	-2.11355	0.000543522	0.000543522	0.00625834	404	tags=100%, list=28%, signal=72%	5983/4174/4171/4176/79075/5888
GO:0002478	BP	GO:0002478	antigen processing and presentation of exogenous peptide antigen	12	-0.597496	-2.25842	0.000573028	0.000573028	0.0065729	488	tags=92%, list=34%, signal=61%	6891/8905/26153/29127/4688/3832/285643/1062/24137/56992/9493
GO:0071219	BP	GO:0071219	cellular response to molecule of bacterial origin	17	-0.523518	-2.30469	0.00059644	0.00059644	0.00678962	367	tags=71%, list=25%, signal=53%	11009/2921/1019/80380/3569/2919/29126/6372/8754/5054/3576/5578
GO:0071222	BP	GO:0071222	cellular response to lipopolysaccharide	17	-0.523518	-2.30469	0.00059644	0.00059644	0.00678962	367	tags=71%, list=25%, signal=53%	11009/2921/1019/80380/3569/2919/29126/6372/8754/5054/3576/5578
GO:0000041	BP	GO:0000041	transition metal ion transport	9	0.695722	2.1283	0.000605259	0.000605259	0.00686401	190	tags=67%, list=13%, signal=58%	79689/55640/286133/6947/1356/30061
GO:0006812	BP	GO:0006812	cation transport	86	0.308324	1.99709	0.000643483	0.000643483	0.00727006	666	tags=70%, list=46%, signal=40%	8647/1134/5174/3357/151258/4129/79689/8671/5788/55640/10686/286133/6947/57338/5071/3751/57468/1356/3783/23704/30061/5002/93129/3958/83959/6857/6558/81031/57685/59285/6335/23428/57156/6505/134/5155/2892/10396/79054/623/3759/54800/11261/2697/3745/1950/6337/57731/285195/3750/489/283130/285175/84068/65266/10916/357/4540/26249/56659
GO:0033628	BP	GO:0033628	regulation of cell adhesion mediated by integrin	7	-0.71904	-2.09453	0.000655272	0.000655272	0.00737552	45	tags=86%, list=3%, signal=83%	83700/9404/5420/8754/5054/5328
GO:0051128	BP	GO:0051128	regulation of cellular component organization	200	-0.182361	-1.769	0.000680867	0.000680867	0.00763502	233	tags=28%, list=16%, signal=27%	118611/27346/1869/1062/701/7490/672/11130/10403/286151/990/1901/220134/57057/10460/1894/3486/4171/58504/150465/6455/11065/3569/113130/664/22974/891/4085/10807/10744/163404/9232/7480/84879/6101/4751/3624/991/9088/5347/26255/9212/8318/89795/81620/221150/7153/128239/65057/10635/5420/4602/10095/54443/8754/5054
GO:0003008	BP	GO:0003008	system process	176	0.253129	1.9008	0.000701351	0.000701351	0.00783548	445	tags=44%, list=31%, signal=35%	84152/81285/1134/2982/2895/3357/400746/1001/1280/66002/8671/7033/1180/1636/1824/10686/140469/8714/4685/57338/624/9750/5071/360/5205/2353/2898/2911/5950/54084/183/6310/3751/7099/57468/3783/23704/8322/50939/24/5002/55765/266977/11272/56925/85461/6641/5795/4583/6558/5608/1620/9249/7068/54885/634/81031/55/2934/10347/59285/6335/4151/23428/57156/7032/6505/134/5155/153/10396/8470/79054/623/3759/84189/21…
GO:0034641	BP	GO:0034641	cellular nitrogen compound metabolic process	439	-0.151524	-1.67993	0.000707235	0.000707235	0.00787195	527	tags=46%, list=36%, signal=42%	2055/55706/84916/10736/3251/10419/2115/4089/84973/6839/10856/79621/29974/11198/5036/64506/10589/79173/51292/3021/51018/9188/9531/1723/92345/8607/91695/1736/9252/87178/8568/113/317649/3553/23160/6573/2264/23404/64425/84549/10785/23246/60386/57647/3038/7371/3488/54517/10212/80155/29088/57491/25902/2030/9818/5982/1643/84250/5591/51154/10606/10514/23286/9933/1978/4609/56915/51053/11051/3226/2274/5175…
GO:0010212	BP	GO:0010212	response to ionizing radiation	13	-0.580864	-2.28529	0.000712735	0.000712735	0.0079039	213	tags=85%, list=15%, signal=73%	5591/4609/672/1894/3014/641/7056/7516/64782/5888/10635
GO:0008283	BP	GO:0008283	cell population proliferation	179	-0.195596	-1.84057	0.000729498	0.000729498	0.00806005	235	tags=27%, list=16%, signal=26%	441478/338761/1869/8462/80380/7490/2250/672/4435/990/1901/57057/10460/2013/3486/83595/57007/3569/891/4176/7480/9833/9047/3624/991/8317/332/2919/133396/9212/84296/3589/29126/29128/128239/7052/79733/55388/4602/3853/2246/83879/3576/8061/5328/2637/90865/5578/11082
GO:0071216	BP	GO:0071216	cellular response to biotic stimulus	18	-0.532988	-2.37033	0.000781428	0.000781428	0.00860219	367	tags=72%, list=25%, signal=55%	11009/2921/146956/1019/80380/3569/2919/29126/6372/8754/5054/3576/5578
GO:0022857	MF	GO:0022857	transmembrane transporter activity	92	0.306135	2.00802	0.00080497	0.00080497	0.008829	698	tags=73%, list=48%, signal=40%	8647/1134/2895/151258/83733/8671/63027/1180/154091/55640/10686/9635/8714/19/360/51092/2898/5950/3751/57468/3783/23704/30061/24/6563/5002/93129/83959/6558/634/81031/57685/10347/225/59285/6335/23428/57156/6505/2892/10396/9619/79054/3759/376497/2697/10560/3745/6892/6337/201232/285195/3750/489/283130/285175/84068/6277/357/65010/9906/282679/56659/10257/55788/54207/728661
GO:1902751	BP	GO:1902751	positive regulation of cell cycle G2/M phase transition	8	-0.702106	-2.20616	0.0008083	0.0008083	0.00883329	260	tags=88%, list=18%, signal=72%	1019/79915/891/983/7480/8317/51514
GO:0006997	BP	GO:0006997	nucleus organization	10	-0.62084	-2.16385	0.000812247	0.000812247	0.00884426	202	tags=60%, list=14%, signal=52%	81929/891/983/129401/5347/5578
GO:0006268	BP	GO:0006268	DNA unwinding involved in DNA replication	6	-0.780845	-2.12762	0.000835272	0.000835272	0.00903229	179	tags=83%, list=12%, signal=73%	641/4171/4176/4173/5888
GO:0044257	BP	GO:0044257	cellular protein catabolic process	41	-0.334419	-2.05941	0.000835526	0.000835526	0.00903229	164	tags=37%, list=11%, signal=33%	11065/664/891/4085/983/9232/7480/991/5347/9212/29128/7347/55872/51514/90865
GO:0045471	BP	GO:0045471	response to ethanol	16	0.545872	2.09625	0.000852675	0.000852675	0.00918463	74	tags=38%, list=5%, signal=36%	6678/54658/4129/9076/3248/94241
GO:0006275	BP	GO:0006275	regulation of DNA replication	16	-0.498137	-2.1195	0.000935534	0.000935534	0.00998949	404	tags=75%, list=28%, signal=55%	5982/51053/2069/5983/54962/990/641/79915/79075/8317/81620/79733
GO:1902806	BP	GO:1902806	regulation of cell cycle G1/S phase transition	11	-0.56995	-2.09134	0.000939448	0.000939448	0.00998949	397	tags=82%, list=27%, signal=60%	27085/5591/10263/1019/1869/990/891/983/79733
GO:2000045	BP	GO:2000045	regulation of G1/S transition of mitotic cell cycle	11	-0.56995	-2.09134	0.000939448	0.000939448	0.00998949	397	tags=82%, list=27%, signal=60%	27085/5591/10263/1019/1869/990/891/983/79733
GO:0007275	BP	GO:0007275	multicellular organism development	456	0.199737	1.71113	0.000940692	0.000940692	0.00998949	322	tags=29%, list=22%, signal=33%	1755/7448/651/6678/8549/64168/90993/54658/54757/11005/1134/2895/3357/51378/400746/91461/10551/1001/4129/54855/1280/1281/1297/9076/4256/10451/7092/342035/3248/3851/5788/1636/6098/54674/54474/1824/9452/54510/57704/1010/56944/140469/1238/56140/4685/6913/1630/5274/1290/10161/85477/27253/4939/55638/3955/201895/1602/9750/5727/5071/8357/3206/360/5205/126961/2353/5493/23596/7857/5789/5950/54084/183/6310/…
GO:0032467	BP	GO:0032467	positive regulation of cytokinesis	6	-0.777701	-2.11905	0.000965313	0.000965313	0.010179	328	tags=100%, list=23%, signal=78%	5586/990/1894/9212/9493
GO:0051233	CC	GO:0051233	spindle midzone	6	-0.777701	-2.11905	0.000965313	0.000965313	0.010179	328	tags=100%, list=23%, signal=78%	55143/1062/990/5347/9212
GO:0050808	BP	GO:0050808	synapse organization	31	0.437348	2.10487	0.000983259	0.000983259	0.010332	316	tags=52%, list=22%, signal=41%	6678/1134/2895/54674/27253/55638/5789/2066/4983/266977/23025/85461/11141/9746/1287/387804
GO:0032787	BP	GO:0032787	monocarboxylic acid metabolic process	53	0.358683	2.04803	0.00100462	0.00100462	0.0105197	112	tags=23%, list=8%, signal=22%	219970/9388/8647/54658/5166/10720/200879/66002/8671/3248/57704/51302
GO:0004888	MF	GO:0004888	transmembrane signaling receptor activity	73	0.337859	2.11106	0.00102627	0.00102627	0.0106193	217	tags=33%, list=15%, signal=29%	8549/81285/1134/2895/3357/3248/3354/5788/6098/1238/1630/624/10161/5727/19/23596/2898/2911/5789/7099/8322/55716/5157/2066
GO:0007131	BP	GO:0007131	reciprocal meiotic recombination	7	-0.701868	-2.04451	0.00103116	0.00103116	0.0106193	311	tags=86%, list=21%, signal=68%	146956/9319/84057/7153/5888/10635
GO:0035825	BP	GO:0035825	homologous recombination	7	-0.701868	-2.04451	0.00103116	0.00103116	0.0106193	311	tags=86%, list=21%, signal=68%	146956/9319/84057/7153/5888/10635
GO:0140527	BP	GO:0140527	reciprocal homologous recombination	7	-0.701868	-2.04451	0.00103116	0.00103116	0.0106193	311	tags=86%, list=21%, signal=68%	146956/9319/84057/7153/5888/10635
GO:0045652	BP	GO:0045652	regulation of megakaryocyte differentiation	11	0.61933	2.03424	0.0010318	0.0010318	0.0106193	280	tags=73%, list=19%, signal=59%	85477/8357/126961/8365/8353/8370/2624/8351
GO:0043632	BP	GO:0043632	modification-dependent macromolecule catabolic process	34	-0.377557	-2.16455	0.00105321	0.00105321	0.0108027	164	tags=41%, list=11%, signal=37%	11065/891/4085/983/9232/7480/991/5347/9212/29128/7347/55872/51514/90865
GO:0000152	CC	GO:0000152	nuclear ubiquitin ligase complex	5	-0.79308	-2.01209	0.00107916	0.00107916	0.0109566	305	tags=100%, list=21%, signal=79%	701/672/11065/991
GO:0051438	BP	GO:0051438	regulation of ubiquitin-protein transferase activity	5	-0.79308	-2.01209	0.00107916	0.00107916	0.0109566	305	tags=100%, list=21%, signal=79%	11065/4085/991/5347
GO:1904666	BP	GO:1904666	regulation of ubiquitin protein ligase activity	5	-0.79308	-2.01209	0.00107916	0.00107916	0.0109566	305	tags=100%, list=21%, signal=79%	11065/4085/991/5347
GO:0051302	BP	GO:0051302	regulation of cell division	23	-0.425555	-2.08785	0.00112749	0.00112749	0.0114087	460	tags=74%, list=32%, signal=51%	3553/7424/4609/10263/2069/29127/5586/2250/990/1894/641/10807/5347/9212/9493/79733/2246
GO:0000132	BP	GO:0000132	establishment of mitotic spindle orientation	7	-0.698837	-2.03568	0.00115367	0.00115367	0.0114804	273	tags=86%, list=19%, signal=70%	5314/89958/10403/4085/1058/5347
GO:0040001	BP	GO:0040001	establishment of mitotic spindle localization	7	-0.698837	-2.03568	0.00115367	0.00115367	0.0114804	273	tags=86%, list=19%, signal=70%	5314/89958/10403/4085/1058/5347
GO:0051293	BP	GO:0051293	establishment of spindle localization	7	-0.698837	-2.03568	0.00115367	0.00115367	0.0114804	273	tags=86%, list=19%, signal=70%	5314/89958/10403/4085/1058/5347
GO:0051294	BP	GO:0051294	establishment of spindle orientation	7	-0.698837	-2.03568	0.00115367	0.00115367	0.0114804	273	tags=86%, list=19%, signal=70%	5314/89958/10403/4085/1058/5347
GO:0051653	BP	GO:0051653	spindle localization	7	-0.698837	-2.03568	0.00115367	0.00115367	0.0114804	273	tags=86%, list=19%, signal=70%	5314/89958/10403/4085/1058/5347
GO:0045814	BP	GO:0045814	negative regulation of gene expression, epigenetic	15	0.566031	2.11137	0.00119289	0.00119289	0.0118316	375	tags=80%, list=26%, signal=60%	8357/126961/8334/8365/8329/8337/8353/8370/8351/723790/4524/3006
GO:0006399	BP	GO:0006399	tRNA metabolic process	7	-0.694387	-2.02271	0.00123534	0.00123534	0.0122123	449	tags=100%, list=31%, signal=69%	54517/80324/10056/115708/56931/4234
GO:0046578	BP	GO:0046578	regulation of Ras protein signal transduction	15	0.565204	2.10828	0.00125291	0.00125291	0.0123454	284	tags=67%, list=20%, signal=54%	1281/10161/9750/19/50650/4983/57221/81848/6464/23096
GO:0000786	CC	GO:0000786	nucleosome	25	0.460569	2.06814	0.00127371	0.00127371	0.0125093	468	tags=72%, list=32%, signal=50%	8347/8357/126961/8334/8365/3017/8329/8337/8353/8370/8349/8351/723790/8341/3006/85236/8339/8344
GO:0051052	BP	GO:0051052	regulation of DNA metabolic process	32	-0.375965	-2.10234	0.00127806	0.00127806	0.0125111	476	tags=69%, list=33%, signal=47%	92345/1736/2264/5982/84250/5591/4609/2187/5983/10715/7490/672/3014/641/3569/79075/4751/9212/81620/65057/5888/10635
GO:0098590	CC	GO:0098590	plasma membrane region	110	0.280833	1.92253	0.00130423	0.00130423	0.0127258	523	tags=55%, list=36%, signal=38%	8647/1134/2895/5174/5337/66002/9076/8671/3248/9635/1630/27253/9750/5727/360/5205/2898/2911/5789/54084/3751/23704/30061/6563/5002/2066/684/83959/81848/23025/6857/11141/9627/389813/80059/5795/9746/6558/9249/399694/634/10347/23428/6505/134/9053/5155/999/2892/8470/23043/4599/376497/4600/2697/27286/770/114569/8825/26020/3745
GO:0019731	BP	GO:0019731	antibacterial humoral response	12	0.597864	2.05784	0.00132172	0.00132172	0.0128548	468	tags=83%, list=32%, signal=57%	1755/11005/8347/140686/8349/283/5266/85236/8339/8344
GO:0055080	BP	GO:0055080	cation homeostasis	62	0.326315	1.96062	0.00133251	0.00133251	0.0129179	190	tags=32%, list=13%, signal=29%	54757/5166/3357/79689/66002/8671/5788/10686/286133/1238/57338/624/10161/5071/2898/2911/183/57468/1356/30061
GO:0051234	BP	GO:0051234	establishment of localization	399	0.20308	1.7008	0.001357	0.001357	0.013113	261	tags=24%, list=18%, signal=27%	1755/7448/6678/2167/9388/8647/90993/81285/1134/2895/5174/3357/4069/91461/151258/10551/1001/25840/5337/4129/79689/9076/10451/83733/8671/90427/93664/63027/1180/154091/5788/1636/6098/55640/54474/10686/53353/9635/286133/84171/8714/6947/1238/57338/624/85477/27253/4939/55638/9750/5727/5071/19/360/5205/57088/79895/51092/23596/7857/2898/2911/5950/183/6310/3751/10079/9515/7099/57468/1356/3783/23704/30061/…
GO:0000022	BP	GO:0000022	mitotic spindle elongation	5	-0.777163	-1.97171	0.00142296	0.00142296	0.0135045	328	tags=100%, list=23%, signal=78%	285643/24137/9212/9493
GO:0051231	BP	GO:0051231	spindle elongation	5	-0.777163	-1.97171	0.00142296	0.00142296	0.0135045	328	tags=100%, list=23%, signal=78%	285643/24137/9212/9493
GO:0051255	BP	GO:0051255	spindle midzone assembly	5	-0.777163	-1.97171	0.00142296	0.00142296	0.0135045	328	tags=100%, list=23%, signal=78%	285643/24137/9212/9493
GO:0051256	BP	GO:0051256	mitotic spindle midzone assembly	5	-0.777163	-1.97171	0.00142296	0.00142296	0.0135045	328	tags=100%, list=23%, signal=78%	285643/24137/9212/9493
GO:0051988	BP	GO:0051988	regulation of attachment of spindle microtubules to kinetochore	5	-0.777163	-1.97171	0.00142296	0.00142296	0.0135045	328	tags=100%, list=23%, signal=78%	1894/891/4751/9212
GO:0062023	CC	GO:0062023	collagen-containing extracellular matrix	56	0.349572	2.03844	0.00142448	0.00142448	0.0135045	384	tags=48%, list=26%, signal=37%	7448/6678/51378/1280/1281/1297/4256/7373/954/1290/183/50939/6649/3958/1191/3339/6275/1289/6383/4583/64129/1287/3574/6280/283/5155/81578
GO:0120025	CC	GO:0120025	plasma membrane bounded cell projection	158	0.250272	1.83653	0.00143779	0.00143779	0.0135656	380	tags=39%, list=26%, signal=32%	1769/84152/1134/2895/5174/3357/400746/342035/3354/5788/140469/80210/4739/4685/1630/55638/9750/5727/5071/5205/54873/2353/23596/2898/2911/54084/3751/7099/57468/3783/8322/24/4983/23162/1191/81848/23025/6857/6275/85461/11141/389813/5795/9746/2737/54558/6558/1620/9249/387804/634/55/26232/2934/10347/6335/347/23428/283/6505/134/9053
GO:0010498	BP	GO:0010498	proteasomal protein catabolic process	24	-0.424489	-2.10522	0.00143995	0.00143995	0.0135656	305	tags=58%, list=21%, signal=47%	27338/6502/701/11065/891/4085/983/9232/7480/991/5347/9212/55872/90865
GO:0010971	BP	GO:0010971	positive regulation of G2/M transition of mitotic cell cycle	7	-0.685094	-1.99565	0.00145994	0.00145994	0.013711	260	tags=86%, list=18%, signal=71%	1019/891/983/7480/8317/51514
GO:0031123	BP	GO:0031123	RNA 3'-end processing	9	-0.663428	-2.20028	0.00155624	0.00155624	0.0145284	495	tags=100%, list=34%, signal=66%	1736/87178/23404/10212/56915/11051/55197/891
GO:0042730	BP	GO:0042730	fibrinolysis	5	-0.775358	-1.96713	0.00155665	0.00155665	0.0145284	172	tags=80%, list=12%, signal=71%	7056/5055/5054/5328
GO:0090329	BP	GO:0090329	regulation of DNA-dependent DNA replication	11	-0.555643	-2.03884	0.00164806	0.00164806	0.0153339	404	tags=82%, list=28%, signal=59%	5982/51053/5983/54962/641/79075/8317/81620/79733
GO:0031572	BP	GO:0031572	G2 DNA damage checkpoint	8	-0.681662	-2.14192	0.00168667	0.00168667	0.0156447	213	tags=75%, list=15%, signal=64%	672/641/983/5347/63967/51514
GO:0008094	MF	GO:0008094	DNA-dependent ATPase activity	9	-0.659468	-2.18714	0.00170445	0.00170445	0.015761	404	tags=89%, list=28%, signal=65%	5982/5983/54821/641/7516/79075/7153/5888
GO:0030001	BP	GO:0030001	metal ion transport	25	0.451534	2.02756	0.00171124	0.00171124	0.0157753	431	tags=64%, list=30%, signal=46%	3357/8671/5788/10686/57338/3783/23704/30061/93129/3958/57685/59285/5155/79054/623/3759
GO:0055085	BP	GO:0055085	transmembrane transport	124	0.273978	1.92864	0.00174306	0.00174306	0.0160194	243	tags=29%, list=17%, signal=26%	8647/1134/2895/5174/3357/151258/83733/8671/63027/1180/154091/5788/55640/10686/9635/286133/8714/6947/57338/19/360/5205/23596/2898/2911/3751/57468/3783/23704/30061/24/6563/5002/93129/83959/1191
GO:0030198	BP	GO:0030198	extracellular matrix organization	59	0.332552	1.97568	0.00180678	0.00180678	0.0164541	405	tags=46%, list=28%, signal=34%	7448/6678/90993/11005/1280/1281/1297/7373/7092/8515/84171/1290/183/9644/89932/4312/1999/6692/3339/1289/1287/81031/4322/4324/5155/4319/999
GO:0043062	BP	GO:0043062	extracellular structure organization	59	0.332552	1.97568	0.00180678	0.00180678	0.0164541	405	tags=46%, list=28%, signal=34%	7448/6678/90993/11005/1280/1281/1297/7373/7092/8515/84171/1290/183/9644/89932/4312/1999/6692/3339/1289/1287/81031/4322/4324/5155/4319/999
GO:0045229	BP	GO:0045229	external encapsulating structure organization	59	0.332552	1.97568	0.00180678	0.00180678	0.0164541	405	tags=46%, list=28%, signal=34%	7448/6678/90993/11005/1280/1281/1297/7373/7092/8515/84171/1290/183/9644/89932/4312/1999/6692/3339/1289/1287/81031/4322/4324/5155/4319/999
GO:0044773	BP	GO:0044773	mitotic DNA damage checkpoint	12	-0.553096	-2.09059	0.00181308	0.00181308	0.0164616	390	tags=75%, list=27%, signal=55%	5591/146956/54962/1869/641/891/983/63967/79733
GO:0034204	BP	GO:0034204	lipid translocation	13	0.585583	2.06053	0.00182124	0.00182124	0.0164631	416	tags=85%, list=29%, signal=61%	19/5205/57088/79895/10079/3783/24/10347/161291/10396/9619
GO:0045332	BP	GO:0045332	phospholipid translocation	12	0.581869	2.00278	0.00182731	0.00182731	0.0164631	408	tags=83%, list=28%, signal=60%	19/5205/57088/79895/10079/3783/24/10347/161291/10396
GO:0006897	BP	GO:0006897	endocytosis	45	0.370193	2.0578	0.00182969	0.00182969	0.0164631	338	tags=44%, list=23%, signal=35%	1755/7448/6678/3357/53353/286133/84171/1238/10079/55716/4983/3958/1191/6857/3339/163486/2624/634/2934/10347
GO:0015850	BP	GO:0015850	organic hydroxy compound transport	32	0.418524	2.04601	0.00188608	0.00188608	0.0169156	338	tags=50%, list=23%, signal=39%	9388/8647/4129/8714/5727/5071/19/360/5205/5950/183/1191/6857/114884/634/10347
GO:0098936	CC	GO:0098936	intrinsic component of postsynaptic membrane	10	0.640253	2.03027	0.00189687	0.00189687	0.0169156	378	tags=80%, list=26%, signal=60%	1134/2895/1630/27253/3751/2066/9746/134
GO:0099055	CC	GO:0099055	integral component of postsynaptic membrane	10	0.640253	2.03027	0.00189687	0.00189687	0.0169156	378	tags=80%, list=26%, signal=60%	1134/2895/1630/27253/3751/2066/9746/134
GO:0034220	BP	GO:0034220	ion transmembrane transport	110	0.275945	1.88907	0.00190249	0.00190249	0.0169156	243	tags=29%, list=17%, signal=26%	8647/1134/2895/5174/3357/151258/83733/8671/1180/154091/5788/10686/9635/286133/8714/6947/57338/19/360/5205/23596/2898/2911/3751/57468/3783/23704/30061/6563/93129/83959/1191
GO:0006403	BP	GO:0006403	RNA localization	19	-0.459707	-2.09041	0.00190893	0.00190893	0.0169228	535	tags=84%, list=37%, signal=54%	84946/55706/10856/92345/8607/1736/87178/23404/10212/29107/9818/23180/23212/10643/81929/129401
GO:0042770	BP	GO:0042770	signal transduction in response to DNA damage	12	-0.549472	-2.0769	0.00192711	0.00192711	0.0170337	225	tags=58%, list=16%, signal=50%	1869/672/891/983/5347/79733/51514
GO:0051603	BP	GO:0051603	proteolysis involved in cellular protein catabolic process	38	-0.334473	-1.96516	0.00195162	0.00195162	0.0171998	164	tags=37%, list=11%, signal=34%	11065/891/4085/983/9232/7480/991/5347/9212/29128/7347/55872/51514/90865
GO:0051129	BP	GO:0051129	negative regulation of cellular component organization	65	-0.258559	-1.88193	0.00203916	0.00203916	0.0179188	218	tags=35%, list=15%, signal=31%	1902/701/672/11130/10403/286151/1901/57057/4171/664/22974/891/4085/10744/9232/991/5347/26255/9212/89795/81620/7153/65057
GO:1901890	BP	GO:1901890	positive regulation of cell junction assembly	13	0.578414	2.0353	0.00209672	0.00209672	0.0183675	316	tags=69%, list=22%, signal=55%	2895/9076/54674/5789/183/11141/5795/9746/387804
GO:0007156	BP	GO:0007156	homophilic cell adhesion via plasma membrane adhesion molecules	18	0.525352	2.11788	0.00210631	0.00210631	0.0183675	483	tags=78%, list=33%, signal=53%	1001/1824/54510/1010/56140/27253/56137/1825/2196/9746/634/999/5099/56134
GO:0030154	BP	GO:0030154	cell differentiation	346	0.197927	1.64664	0.00210856	0.00210856	0.0183675	324	tags=29%, list=22%, signal=30%	1755/7448/651/2167/8549/90993/81285/11005/2895/3357/400746/91461/1001/1280/1281/4093/79689/9076/4256/7092/342035/3851/94241/5788/1636/6098/54474/1824/9452/57704/4739/4685/6913/1630/5274/1290/85477/3955/9750/5727/5071/8357/19/360/5205/126961/2353/5493/23596/5789/183/8365/7099/57468/3209/84159/8322/55716/4610/9644/2066/4983/1999/57326/5087/23162/3958/1543/266977/1191/81848/6464/57089/6692/23025/182…
GO:1901888	BP	GO:1901888	regulation of cell junction assembly	20	0.494626	2.05387	0.00214693	0.00214693	0.0186476	500	tags=75%, list=34%, signal=50%	2895/9076/1636/54674/5789/183/11141/5795/9746/387804/22998/347/84189/2697/27286
GO:0071396	BP	GO:0071396	cellular response to lipid	51	-0.289896	-1.98392	0.00217522	0.00217522	0.0188389	260	tags=39%, list=18%, signal=33%	1019/56603/1902/1869/80380/672/3569/891/7480/3624/2919/6338/29126/6372/4602/8754/5054/3576/6340/5578
GO:0031410	CC	GO:0031410	cytoplasmic vesicle	179	0.242143	1.81784	0.00225838	0.00225838	0.0193545	504	tags=46%, list=35%, signal=35%	1755/6678/9388/8647/81285/11005/4069/25840/5337/79689/90427/93664/378925/94241/5788/1636/1824/2634/6947/1238/168433/5274/624/55638/5727/5071/19/79895/7857/26002/10079/9515/7099/8322/5287/11156/57221/684/25837/23162/3958/1191/57089/23025/6857/55062/163486/9627/5795/79932/3718/6558/634/51365/55/2934/10347/6280/283/6505/5155/153/999/2892/10396/9619/23043/3382/339122/4599/2171/5099/23643/10981/6414/3…
GO:0097708	CC	GO:0097708	intracellular vesicle	179	0.242143	1.81784	0.00225838	0.00225838	0.0193545	504	tags=46%, list=35%, signal=35%	1755/6678/9388/8647/81285/11005/4069/25840/5337/79689/90427/93664/378925/94241/5788/1636/1824/2634/6947/1238/168433/5274/624/55638/5727/5071/19/79895/7857/26002/10079/9515/7099/8322/5287/11156/57221/684/25837/23162/3958/1191/57089/23025/6857/55062/163486/9627/5795/79932/3718/6558/634/51365/55/2934/10347/6280/283/6505/5155/153/999/2892/10396/9619/23043/3382/339122/4599/2171/5099/23643/10981/6414/3…
GO:0099634	CC	GO:0099634	postsynaptic specialization membrane	11	0.590486	1.9395	0.00226375	0.00226375	0.0193545	290	tags=64%, list=20%, signal=51%	1134/2895/1630/2911/3751/2066/9746
GO:0030054	CC	GO:0030054	cell junction	176	0.240281	1.80432	0.00226667	0.00226667	0.0193545	443	tags=44%, list=31%, signal=35%	6678/8647/84152/1134/2982/2895/3357/1001/5337/9076/93664/3354/5788/1824/10686/9635/1010/4739/1630/85477/27253/5727/5071/360/54873/5493/2898/2911/5789/3751/9515/57468/8322/9644/2066/4983/23371/25837/1191/81848/23025/1825/6857/3339/85461/11141/6641/2196/9627/389813/80059/23096/5795/9746/9201/4524/1287/399694/634/26232/2934/10347/6280/6505/134/153/126129/57460/999/2892/8470/23043/3382/3759/9223/4599…
GO:0044818	BP	GO:0044818	mitotic G2/M transition checkpoint	8	-0.66867	-2.1011	0.00226695	0.00226695	0.0193545	213	tags=75%, list=15%, signal=64%	672/990/4998/641/983/63967
GO:0019884	BP	GO:0019884	antigen processing and presentation of exogenous antigen	13	-0.543689	-2.13904	0.00232638	0.00232638	0.0197143	488	tags=85%, list=34%, signal=57%	6891/8905/26153/29127/4688/3832/285643/1062/24137/56992/9493
GO:2001020	BP	GO:2001020	regulation of response to DNA damage stimulus	13	-0.543927	-2.13997	0.00232638	0.00232638	0.0197143	394	tags=77%, list=27%, signal=57%	84250/5591/4609/2187/672/3014/57007/79968/5888/10635
GO:0098771	BP	GO:0098771	inorganic ion homeostasis	61	0.333853	1.99807	0.00232877	0.00232877	0.0197143	190	tags=33%, list=13%, signal=30%	54757/5166/3357/79689/66002/8671/5788/10686/286133/1238/57338/624/10161/5071/2898/2911/183/57468/1356/30061
GO:1901360	BP	GO:1901360	organic cyclic compound metabolic process	425	-0.13989	-1.55579	0.00235315	0.00235315	0.0198647	527	tags=46%, list=36%, signal=41%	2055/55706/84916/10736/3251/10419/2115/4089/84973/6839/10856/79621/29974/11198/5036/64506/10589/79173/51292/3021/51018/9188/9531/1723/92345/8607/91695/5618/1736/9252/87178/8568/113/3553/23160/6573/2264/23404/64425/84549/10785/23246/60386/57647/3038/7371/54517/10212/80155/57491/25902/2030/9818/5982/1643/84250/5591/51154/10606/10514/23286/4609/56915/51053/11051/3226/2274/51759/2187/11166/5317/154/8…
GO:0140303	MF	GO:0140303	intramembrane lipid transporter activity	12	0.573061	1.97246	0.0023801	0.0023801	0.020036	416	tags=83%, list=29%, signal=60%	19/5205/57088/79895/10079/24/10347/161291/10396/9619
GO:0004930	MF	GO:0004930	G protein-coupled receptor activity	31	0.418022	2.01186	0.00249413	0.00249413	0.020928	242	tags=42%, list=17%, signal=36%	8549/81285/3357/3248/3354/1238/624/10161/23596/2911/8322/5157/266977
GO:0006820	BP	GO:0006820	anion transport	213	0.222736	1.71811	0.0025	0.0025	0.020928	243	tags=24%, list=17%, signal=24%	1755/2167/9388/8647/81285/5174/91461/151258/10551/4129/83733/8671/90427/93664/1180/154091/1636/6098/55640/54474/53353/9635/8714/6947/624/5727/5071/19/360/5205/57088/79895/51092/23596/7857/2911/5950/183/10079/9515/7099/57468/3783/8322/24/6563/5002/4983/25837/23162/83959/1191
GO:0099240	CC	GO:0099240	intrinsic component of synaptic membrane	13	0.571095	2.00955	0.00267828	0.00267828	0.0222962	290	tags=62%, list=20%, signal=50%	1134/2895/1630/27253/5789/3751/2066/9746
GO:0099699	CC	GO:0099699	integral component of synaptic membrane	13	0.571095	2.00955	0.00267828	0.00267828	0.0222962	290	tags=62%, list=20%, signal=50%	1134/2895/1630/27253/5789/3751/2066/9746
GO:0099177	BP	GO:0099177	regulation of trans-synaptic signaling	35	0.385375	1.94925	0.00272638	0.00272638	0.0226339	455	tags=63%, list=31%, signal=44%	2895/57338/1630/27253/5071/2898/2911/5789/9515/4983/25837/23025/6857/9627/23096/9746/6558/6505/134/999/2171/9229
GO:0048856	BP	GO:0048856	anatomical structure development	485	0.193992	1.67005	0.00274855	0.00274855	0.0227552	324	tags=28%, list=22%, signal=33%	1755/7448/651/6678/8549/64168/90993/54658/54757/11005/1134/2895/3357/51378/400746/91461/10551/1001/4129/54855/1280/1281/4093/1297/9076/4256/10451/7092/342035/3248/3851/5788/1636/6098/54674/54474/1824/9452/54510/57704/1010/56944/140469/4739/1238/56140/4685/151354/6913/1630/5274/1290/10161/85477/27253/4939/55638/3955/201895/1602/9750/5727/5071/8357/3206/360/5205/126961/54873/2353/5493/23596/7857/57…
GO:0044242	BP	GO:0044242	cellular lipid catabolic process	22	0.477828	2.04705	0.00280343	0.00280343	0.0231284	97	tags=27%, list=7%, signal=26%	219970/2167/9388/8647/200879/57704
GO:0042391	BP	GO:0042391	regulation of membrane potential	32	0.403223	1.97121	0.00280903	0.00280903	0.0231284	189	tags=38%, list=13%, signal=33%	1134/2895/8671/1180/1824/9630/5071/2898/2911/3751/3783/23704
GO:0036297	BP	GO:0036297	interstrand cross-link repair	5	-0.757785	-1.92255	0.00289835	0.00289835	0.0237987	356	tags=100%, list=25%, signal=76%	146956/55247/5888/10635
GO:0055065	BP	GO:0055065	metal ion homeostasis	51	0.342369	1.93784	0.00293377	0.00293377	0.024017	190	tags=35%, list=13%, signal=32%	54757/3357/79689/66002/5788/10686/286133/1238/57338/624/10161/5071/2898/2911/183/57468/1356/30061
GO:0010669	BP	GO:0010669	epithelial structure maintenance	7	0.696466	1.94192	0.00294892	0.00294892	0.024017	445	tags=100%, list=31%, signal=70%	7033/5950/7099/55765/4583/7032/64081
GO:0030277	BP	GO:0030277	maintenance of gastrointestinal epithelium	7	0.696466	1.94192	0.00294892	0.00294892	0.024017	445	tags=100%, list=31%, signal=70%	7033/5950/7099/55765/4583/7032/64081
GO:0016572	BP	GO:0016572	histone phosphorylation	7	-0.653855	-1.90465	0.00297535	0.00297535	0.0241667	150	tags=57%, list=10%, signal=51%	891/983/9212/5578
GO:0007009	BP	GO:0007009	plasma membrane organization	14	0.545757	1.97898	0.00298437	0.00298437	0.0241747	361	tags=71%, list=25%, signal=54%	5788/5205/57088/1191/1289/2934/10347/225/727910/6280
GO:1902807	BP	GO:1902807	negative regulation of cell cycle G1/S phase transition	8	-0.655969	-2.06119	0.00301564	0.00301564	0.0242971	390	tags=88%, list=27%, signal=64%	5591/10263/1019/1869/891/983/79733
GO:2000134	BP	GO:2000134	negative regulation of G1/S transition of mitotic cell cycle	8	-0.655969	-2.06119	0.00301564	0.00301564	0.0242971	390	tags=88%, list=27%, signal=64%	5591/10263/1019/1869/891/983/79733
GO:0030554	MF	GO:0030554	adenyl nucleotide binding	138	-0.199007	-1.80026	0.00307816	0.00307816	0.0247344	507	tags=53%, list=35%, signal=38%	10856/219293/10298/6891/9188/9531/8607/9252/113/4905/6573/2264/57647/7371/286410/10212/8814/4648/25902/5982/5591/10606/26153/6296/10056/5141/347240/27338/3799/5586/3832/9319/80201/1019/23178/8701/4174/54821/83858/285643/1062/701/7083/26289/990/4998/4172/641/4171/150465/24137/11065/7516/56992/79915/4176/983/9833/84056/4751/9088/204801/617/8317/5347/9212/89795/4173/9493/7153/5888/55872/5578
GO:0006629	BP	GO:0006629	lipid metabolic process	125	0.259167	1.82499	0.00310206	0.00310206	0.02486	629	tags=58%, list=43%, signal=36%	219970/2167/9388/8647/54658/5166/10720/5346/3357/5337/200879/66002/165679/10451/3248/57704/51302/7108/19/5205/55304/5950/183/24/5287/5087/1543/1191/3339/80816/6383/23179/80235/114884/9249/634/51365/10347/55258/225/195814/347/283/134/5155/126129/9619/6307/57016/2171/376497/129303/11261/221/80221/8605/26020/8800/23409/8708/54361/81537/5465/5587/51390/63874/27034/221395/8821/113791/2330/4035/43
GO:0005524	MF	GO:0005524	ATP binding	133	-0.201754	-1.80113	0.0031215	0.0031215	0.0249493	307	tags=35%, list=21%, signal=31%	347240/27338/3799/5586/3832/9319/80201/1019/23178/8701/4174/54821/83858/285643/1062/701/7083/26289/990/4998/4172/641/4171/150465/24137/11065/7516/56992/79915/4176/983/9833/84056/4751/9088/204801/617/8317/5347/9212/89795/4173/9493/7153/5888/55872/5578
GO:0071702	BP	GO:0071702	organic substance transport	202	0.222214	1.69576	0.00336481	0.00336481	0.0268227	586	tags=51%, list=40%, signal=36%	1755/2167/9388/8647/81285/5174/91461/151258/10551/4129/83733/8671/90427/93664/154091/1636/55640/54474/53353/8714/6947/624/5727/5071/19/360/5205/57088/79895/51092/23596/7857/2911/5950/183/10079/9515/7099/3783/8322/24/6563/5002/4983/25837/23162/83959/1191/6857/163486/2737/6558/114884/5608/54885/634/81031/373156/10347/161291/225/347/23428/283/8991/6505/134/999/10396/7504/9619/3382/339122/4599/2171/3…
GO:0042632	BP	GO:0042632	cholesterol homeostasis	12	0.559422	1.92552	0.00342578	0.00342578	0.0271185	149	tags=42%, list=10%, signal=38%	2167/9388/8647/51302/19
GO:0055092	BP	GO:0055092	sterol homeostasis	12	0.559422	1.92552	0.00342578	0.00342578	0.0271185	149	tags=42%, list=10%, signal=38%	2167/9388/8647/51302/19
GO:0006890	BP	GO:0006890	retrograde vesicle-mediated transport, Golgi to endoplasmic reticulum	13	-0.52737	-2.07483	0.00343196	0.00343196	0.0271185	380	tags=85%, list=26%, signal=63%	4905/26153/29127/10945/3832/285643/1062/8613/24137/56992/9493
GO:0012501	BP	GO:0012501	programmed cell death	194	-0.170979	-1.65763	0.00343802	0.00343802	0.0271185	302	tags=31%, list=21%, signal=28%	7078/5757/5586/3854/54475/5314/10558/6502/23136/1019/26586/56603/1902/1869/8462/701/7490/672/4435/3891/1894/3486/4171/7516/57007/3569/664/3887/22974/3892/4085/983/55332/7480/3889/9833/64782/3624/5347/332/133396/9212/29126/7153/7052/1852/4602/9119/5055/3853/1870/83879/5054/8688/50486/8061/3885/90865/597/5578
GO:0030199	BP	GO:0030199	collagen fibril organization	9	0.63461	1.94135	0.00348225	0.00348225	0.0273955	131	tags=56%, list=9%, signal=51%	1280/1281/7373/84171/1290
GO:0090305	BP	GO:0090305	nucleic acid phosphodiester bond hydrolysis	20	-0.438059	-2.03681	0.00351356	0.00351356	0.0275696	468	tags=75%, list=32%, signal=52%	87178/23404/23246/5982/1643/56915/11051/5983/146956/23212/201164/3669/3569/64782/9156
GO:0046503	BP	GO:0046503	glycerolipid catabolic process	6	0.736357	1.94335	0.00356111	0.00356111	0.0278327	44	tags=50%, list=3%, signal=49%	2167/9388/200879
GO:0071897	BP	GO:0071897	DNA biosynthetic process	23	-0.394624	-1.9361	0.00356561	0.00356561	0.0278327	476	tags=70%, list=33%, signal=47%	92345/1736/2264/5982/4609/5983/10715/7083/9768/79075/4751/5427/9212/7298/65057/51514
GO:0006282	BP	GO:0006282	regulation of DNA repair	8	-0.647515	-2.03463	0.00359797	0.00359797	0.0279675	394	tags=88%, list=27%, signal=64%	84250/5591/2187/672/3014/5888/10635
GO:0098948	CC	GO:0098948	intrinsic component of postsynaptic specialization membrane	8	0.677978	1.98947	0.00361079	0.00361079	0.0279675	290	tags=75%, list=20%, signal=60%	1134/2895/1630/3751/2066/9746
GO:0099060	CC	GO:0099060	integral component of postsynaptic specialization membrane	8	0.677978	1.98947	0.00361079	0.00361079	0.0279675	290	tags=75%, list=20%, signal=60%	1134/2895/1630/3751/2066/9746
GO:0008206	BP	GO:0008206	bile acid metabolic process	6	0.731643	1.93091	0.00369676	0.00369676	0.0285598	152	tags=67%, list=10%, signal=60%	8647/57704/51302/5205
GO:0046906	MF	GO:0046906	tetrapyrrole binding	14	0.534948	1.93978	0.00378351	0.00378351	0.029155	112	tags=43%, list=8%, signal=40%	2982/79689/66002/55640/6947/51302
GO:0009123	BP	GO:0009123	nucleoside monophosphate metabolic process	9	-0.627342	-2.0806	0.00385128	0.00385128	0.0296013	547	tags=100%, list=38%, signal=63%	3251/51292/1723/7371/10606/7083/26289/7298
GO:0051056	BP	GO:0051056	regulation of small GTPase mediated signal transduction	23	0.431389	1.86672	0.00391499	0.00391499	0.0300143	284	tags=52%, list=20%, signal=43%	1281/10451/10161/9750/9901/19/50650/4983/57221/81848/6464/23096
GO:0030163	BP	GO:0030163	protein catabolic process	54	-0.273951	-1.91693	0.00403083	0.00403083	0.0308192	164	tags=30%, list=11%, signal=27%	11065/664/891/4085/983/9232/7480/991/5347/9212/29128/7347/55872/51514/8754/90865
GO:0098791	CC	GO:0098791	Golgi apparatus subcompartment	71	0.302474	1.88222	0.00405072	0.00405072	0.0308192	623	tags=63%, list=43%, signal=38%	58475/8549/51313/5337/79689/57704/2634/10610/55638/3955/5205/79895/283987/10079/55808/25837/23162/55062/79932/9746/222537/10347/51809/5155/999/10396/9619/3382/339122/114548/10981/11261/6480/64285/2697/192683/8708/6892/84752/201232/5587/50515/2589/55790/84068
GO:0005871	CC	GO:0005871	kinesin complex	5	-0.741176	-1.88041	0.00405076	0.00405076	0.0308192	380	tags=100%, list=26%, signal=74%	3799/3832/56992/9493
GO:0000778	CC	GO:0000778	condensed nuclear chromosome kinetochore	6	-0.721169	-1.96502	0.00406112	0.00406112	0.03082	218	tags=83%, list=15%, signal=71%	701/10403/891/1058/5347
GO:0032559	MF	GO:0032559	adenyl ribonucleotide binding	137	-0.196039	-1.75846	0.00408722	0.00408722	0.03094	507	tags=53%, list=35%, signal=38%	10856/219293/10298/6891/9188/8607/9252/113/4905/6573/2264/57647/7371/286410/10212/8814/4648/25902/5982/5591/10606/26153/6296/10056/5141/347240/27338/3799/5586/3832/9319/80201/1019/23178/8701/4174/54821/83858/285643/1062/701/7083/26289/990/4998/4172/641/4171/150465/24137/11065/7516/56992/79915/4176/983/9833/84056/4751/9088/204801/617/8317/5347/9212/89795/4173/9493/7153/5888/55872/5578
GO:0008284	BP	GO:0008284	positive regulation of cell population proliferation	95	-0.21521	-1.76281	0.00410673	0.00410673	0.0310095	273	tags=32%, list=19%, signal=27%	5314/89958/54962/1019/441478/1869/80380/2250/4435/990/1901/57057/2013/3569/891/7480/991/8317/332/133396/3589/29126/128239/7052/4602/3853/2246/8061/5578/11082
GO:2001022	BP	GO:2001022	positive regulation of response to DNA damage stimulus	8	-0.640449	-2.01242	0.0041387	0.0041387	0.0311726	394	tags=88%, list=27%, signal=64%	84250/5591/4609/2187/672/3014/10635
GO:0018105	BP	GO:0018105	peptidyl-serine phosphorylation	25	-0.376614	-1.89704	0.0042286	0.0042286	0.0316403	160	tags=36%, list=11%, signal=33%	3569/891/983/8317/5347/9212/63967/3589/5578
GO:0140098	MF	GO:0140098	catalytic activity, acting on RNA	21	-0.430688	-2.05223	0.00424635	0.00424635	0.0316403	484	tags=76%, list=33%, signal=52%	9188/87178/23404/64425/10785/57647/10212/56915/80324/10056/115708/56931/4234/3669/10849/9156
GO:0019233	BP	GO:0019233	sensory perception of pain	9	0.625888	1.91467	0.00426329	0.00426329	0.0316403	443	tags=89%, list=31%, signal=62%	2911/3751/56925/55/6335/134/623/2171
GO:0045023	BP	GO:0045023	G0 to G1 transition	6	-0.720035	-1.96193	0.00426396	0.00426396	0.0316403	225	tags=83%, list=16%, signal=71%	1869/672/8317/5888/6241
GO:0070316	BP	GO:0070316	regulation of G0 to G1 transition	6	-0.720035	-1.96193	0.00426396	0.00426396	0.0316403	225	tags=83%, list=16%, signal=71%	1869/672/8317/5888/6241
GO:0070317	BP	GO:0070317	negative regulation of G0 to G1 transition	6	-0.720035	-1.96193	0.00426396	0.00426396	0.0316403	225	tags=83%, list=16%, signal=71%	1869/672/8317/5888/6241
GO:0042127	BP	GO:0042127	regulation of cell population proliferation	151	-0.186886	-1.71017	0.00429601	0.00429601	0.0317996	273	tags=30%, list=19%, signal=27%	5314/89958/79801/54962/1019/441478/338761/1869/8462/80380/7490/2250/672/4435/990/1901/57057/2013/3486/83595/57007/3569/891/7480/3624/991/8317/332/2919/133396/3589/29126/29128/128239/7052/4602/3853/2246/83879/3576/8061/5328/90865/5578/11082
GO:0003676	MF	GO:0003676	nucleic acid binding	270	-0.153477	-1.62295	0.00438029	0.00438029	0.0323438	593	tags=54%, list=41%, signal=39%	57819/6418/201299/284695/26747/84319/10360/27341/6617/23223/2004/3336/94234/3189/54865/51388/115426/200916/56652/7374/55796/440093/84916/10736/10419/2115/4089/64434/6839/10856/29974/11198/5036/64506/10589/3021/9188/92345/1736/87178/8568/317649/23160/23404/64425/3151/84549/23246/57647/55299/54517/10212/80155/29088/57491/56342/5982/1643/5591/51154/23196/10514/9933/4609/56915/11051/3226/23180/11166/…
GO:0031984	CC	GO:0031984	organelle subcompartment	134	0.251236	1.80083	0.00443771	0.00443771	0.0326317	626	tags=57%, list=43%, signal=36%	58475/8549/90993/54658/11005/10720/51313/5337/79689/66002/165679/954/57704/2634/51302/10610/7108/168433/57338/55638/3955/201895/19/5205/79895/55304/283987/26002/10079/55808/55716/54894/25837/23162/1543/55062/79932/9746/80235/222537/9249/10347/195814/51809/5155/126129/999/10396/9619/79054/3382/6307/339122/4599/114548/10981/11261/6480/64285/2697/8605/192683/8708/6892/4217/81537/84752/201232/5587/50…
GO:0006631	BP	GO:0006631	fatty acid metabolic process	34	0.390209	1.95687	0.00444099	0.00444099	0.0326317	62	tags=21%, list=4%, signal=20%	219970/9388/8647/5166/200879/66002/3248
GO:0044265	BP	GO:0044265	cellular macromolecule catabolic process	64	-0.256816	-1.85275	0.00450353	0.00450353	0.0330105	171	tags=28%, list=12%, signal=26%	3669/11065/3569/664/891/4085/983/9232/7480/991/5347/9212/29128/7347/55872/51514/90865/5578
GO:0016071	BP	GO:0016071	mRNA metabolic process	35	-0.332323	-1.90286	0.00451918	0.00451918	0.0330446	593	tags=77%, list=41%, signal=47%	57819/6418/284695/55571/3189/55796/10419/29974/64506/1736/87178/23404/54517/10212/51154/56915/11051/51759/5317/80324/2069/115708/55197/10643/1869/891/5578
GO:0015075	MF	GO:0015075	ion transmembrane transporter activity	84	0.281441	1.81509	0.00467265	0.00467265	0.0340839	695	tags=70%, list=48%, signal=39%	8647/1134/2895/151258/83733/8671/1180/55640/10686/9635/8714/19/360/51092/2898/5950/3751/57468/3783/23704/30061/6563/93129/83959/6558/634/81031/57685/59285/6335/23428/57156/6505/2892/10396/9619/79054/3759/376497/2697/10560/3745/6892/6337/201232/285195/3750/489/283130/285175/84068/6277/357/65010/282679/56659/10257/55788/54207
GO:0015849	BP	GO:0015849	organic acid transport	36	0.380988	1.93826	0.00471803	0.00471803	0.0341233	502	tags=61%, list=35%, signal=41%	2167/8647/151258/83733/1636/8714/624/5205/2911/6857/6558/5608/634/225/23428/6505/134/7504/2171/376497/2697/10560
GO:0006405	BP	GO:0006405	RNA export from nucleus	8	-0.635229	-1.99602	0.00472348	0.00472348	0.0341233	535	tags=100%, list=37%, signal=63%	55706/10212/29107/9818/23212/81929/129401
GO:0071166	BP	GO:0071166	ribonucleoprotein complex localization	8	-0.635229	-1.99602	0.00472348	0.00472348	0.0341233	535	tags=100%, list=37%, signal=63%	55706/10212/29107/9818/23212/81929/129401
GO:0071426	BP	GO:0071426	ribonucleoprotein complex export from nucleus	8	-0.635229	-1.99602	0.00472348	0.00472348	0.0341233	535	tags=100%, list=37%, signal=63%	55706/10212/29107/9818/23212/81929/129401
GO:0050804	BP	GO:0050804	modulation of chemical synaptic transmission	34	0.388288	1.94723	0.00476397	0.00476397	0.0343333	405	tags=59%, list=28%, signal=43%	2895/57338/1630/27253/5071/2898/2911/5789/9515/4983/25837/23025/6857/9627/23096/9746/6558/6505/134/999
GO:0032689	BP	GO:0032689	negative regulation of interferon-gamma production	6	-0.71524	-1.94886	0.00483247	0.00483247	0.0347436	217	tags=83%, list=15%, signal=71%	80380/3624/29126/9173/90865
GO:0072331	BP	GO:0072331	signal transduction by p53 class mediator	26	-0.383021	-1.95712	0.00491563	0.00491563	0.0352572	518	tags=73%, list=36%, signal=48%	10419/11198/23246/5982/10514/5983/23212/1869/672/641/22974/891/6875/983/64782/9156/9212/79733/1870
GO:0050877	BP	GO:0050877	nervous system process	88	0.279028	1.81529	0.00510452	0.00510452	0.0365248	455	tags=49%, list=31%, signal=36%	84152/81285/1134/2895/400746/1001/1280/1180/140469/4685/57338/9750/5071/5205/2353/2898/2911/5950/54084/6310/3751/57468/8322/50939/24/266977/11272/56925/85461/1620/9249/7068/55/10347/6335/6505/134/10396/79054/623/84189/2171/9229
GO:0045739	BP	GO:0045739	positive regulation of DNA repair	7	-0.628652	-1.83123	0.00515525	0.00515525	0.0368002	394	tags=86%, list=27%, signal=63%	84250/5591/2187/672/3014/10635
GO:0071103	BP	GO:0071103	DNA conformation change	49	-0.276228	-1.87463	0.00518433	0.00518433	0.0369201	257	tags=39%, list=18%, signal=33%	10036/4174/54821/3014/4172/641/4171/23397/113130/891/1058/79019/4176/79075/64151/4173/7153/5888/131909
GO:0006977	BP	GO:0006977	DNA damage response, signal transduction by p53 class mediator resulting in cell cycle arrest	5	-0.730184	-1.85253	0.00520809	0.00520809	0.0370016	225	tags=80%, list=16%, signal=68%	1869/891/983/79733
GO:0034501	BP	GO:0034501	protein localization to kinetochore	5	-0.729412	-1.85057	0.00528524	0.00528524	0.0374612	397	tags=100%, list=27%, signal=73%	10403/983/9212/81620
GO:0001508	BP	GO:0001508	action potential	14	0.524153	1.90064	0.0053215	0.0053215	0.0376294	189	tags=50%, list=13%, signal=44%	1134/1180/1824/9630/2898/3751/23704
GO:0034645	BP	GO:0034645	cellular macromolecule biosynthetic process	332	-0.143382	-1.56148	0.00536035	0.00536035	0.0378151	219	tags=21%, list=15%, signal=24%	8462/7490/672/7083/4435/990/29114/1901/8613/4998/57057/3131/3014/9768/4172/7112/641/5092/83595/4171/387496/9355/3569/79915/891/6875/10849/4176/983/7480/55635/79075/3224/4751/129401/3624/8317/5347/5427/9331/51659/332/9156/133396/9212/8318/84296/7298/4173/63967/81620/3589/29128/7153/65057/79733/5888/1719/51514/55388/4602/2246/6241/1870/83879/5054/9134/131909/8061/2637/90865
GO:0045211	CC	GO:0045211	postsynaptic membrane	26	0.422156	1.91809	0.0054124	0.0054124	0.0379826	523	tags=69%, list=36%, signal=45%	1134/2895/1630/27253/2898/2911/3751/2066/11141/80059/9746/399694/134/2892/4599/4600/8825/3745
GO:0000003	BP	GO:0000003	reproduction	112	-0.205602	-1.72754	0.005422	0.005422	0.0379826	334	tags=38%, list=23%, signal=32%	2069/29127/83700/5010/55329/146956/201164/4603/9319/8701/56603/1869/701/7490/4435/286151/3014/2013/7056/7516/891/6875/54852/983/10744/7425/881/9232/84056/4751/3624/991/9088/5347/26255/9156/84057/7153/79733/5888/10635/9134/8061
GO:0022414	BP	GO:0022414	reproductive process	112	-0.205602	-1.72754	0.005422	0.005422	0.0379826	334	tags=38%, list=23%, signal=32%	2069/29127/83700/5010/55329/146956/201164/4603/9319/8701/56603/1869/701/7490/4435/286151/3014/2013/7056/7516/891/6875/54852/983/10744/7425/881/9232/84056/4751/3624/991/9088/5347/26255/9156/84057/7153/79733/5888/10635/9134/8061
GO:0009124	BP	GO:0009124	nucleoside monophosphate biosynthetic process	7	-0.626473	-1.82488	0.00548518	0.00548518	0.0383359	547	tags=100%, list=38%, signal=63%	3251/1723/7371/10606/7083/7298
GO:1990782	MF	GO:1990782	protein tyrosine kinase binding	9	0.615168	1.88187	0.00549995	0.00549995	0.0383499	360	tags=78%, list=25%, signal=59%	51378/4739/6464/10140/399694/634/25759
GO:0042555	CC	GO:0042555	MCM complex	6	-0.709778	-1.93398	0.00556341	0.00556341	0.0386427	251	tags=100%, list=17%, signal=83%	4174/4172/4171/4176/4173
GO:0006301	BP	GO:0006301	postreplication repair	7	-0.626289	-1.82435	0.00556766	0.00556766	0.0386427	404	tags=86%, list=28%, signal=62%	5982/5983/672/9768/5427/51514
GO:0007062	BP	GO:0007062	sister chromatid cohesion	8	-0.627603	-1.97206	0.00564307	0.00564307	0.0390759	431	tags=88%, list=30%, signal=62%	79892/84250/701/113130/79075/991/5347
GO:0098588	CC	GO:0098588	bounding membrane of organelle	163	0.231786	1.71341	0.00567971	0.00567971	0.0392391	627	tags=58%, list=43%, signal=37%	1755/6678/8549/8647/81285/51313/5337/4129/79689/90427/5788/57704/2634/10610/57338/55638/3955/5727/79895/51092/283987/26002/54084/10079/7099/1356/55808/8322/57221/684/25837/23162/3958/57089/23025/6857/55062/5795/79932/9746/222537/9249/634/51365/55/10347/225/51809/6505/4128/5155/126129/64757/2892/10396/9619/114990/3382/5521/339122/2171/114548/5099/23643/10981/5911/55647/11261/10103/221/6480/64285/2…
GO:0048518	BP	GO:0048518	positive regulation of biological process	479	-0.127045	-1.4291	0.00570341	0.00570341	0.0393125	222	tags=20%, list=15%, signal=26%	9227/1062/8462/80380/7490/2250/5029/672/10326/10403/4435/81929/990/1901/8613/57057/3131/1894/3014/641/2013/5092/3486/83595/7056/387496/150465/6455/11065/7516/9355/57007/3569/113130/664/79915/22974/891/4085/10849/10807/8140/983/163404/7480/84879/9833/79075/6101/4751/3624/991/28755/8317/5347/332/133396/9212/89795/63967/5902/81620/3598/3589/9493/29126/29128/7153/793/128239/65057/7052/1852/79733/5888…
GO:0005201	MF	GO:0005201	extracellular matrix structural constituent	31	0.394932	1.90073	0.00578096	0.00578096	0.0397559	314	tags=42%, list=22%, signal=34%	7448/6678/1280/1281/1297/4256/7373/1290/50939/3339/1289/64129/1287
GO:0048869	BP	GO:0048869	cellular developmental process	350	0.193416	1.60674	0.00600699	0.00600699	0.0411662	324	tags=29%, list=22%, signal=30%	1755/7448/651/2167/8549/90993/81285/11005/2895/3357/400746/91461/1001/1280/1281/4093/79689/9076/4256/7092/342035/3851/94241/5788/1636/6098/54474/1824/9452/57704/4739/4685/6913/1630/5274/1290/85477/3955/9750/5727/5071/8357/19/360/5205/126961/2353/5493/23596/5789/183/8365/7099/57468/3209/84159/8322/55716/4610/9644/2066/4983/1999/57326/5087/23162/3958/1543/266977/1191/81848/6464/57089/6692/23025/182…
GO:0140326	MF	GO:0140326	ATPase-coupled intramembrane lipid transporter activity	11	0.556914	1.82923	0.00601343	0.00601343	0.0411662	416	tags=82%, list=29%, signal=59%	19/5205/79895/10079/24/10347/161291/10396/9619
GO:0072562	CC	GO:0072562	blood microparticle	10	0.600812	1.90519	0.00605505	0.00605505	0.0413569	341	tags=70%, list=24%, signal=54%	7448/51279/183/1356/1191/2934/716
GO:0097060	CC	GO:0097060	synaptic membrane	35	0.362167	1.83186	0.00613071	0.00613071	0.0417787	523	tags=66%, list=36%, signal=43%	1134/2895/1630/27253/2898/2911/5789/3751/2066/23025/6857/11141/9627/80059/9746/399694/134/2892/4599/4600/27286/8825/3745
GO:0003015	BP	GO:0003015	heart process	21	0.446398	1.8711	0.00641496	0.00641496	0.0435184	603	tags=81%, list=42%, signal=48%	1636/1824/183/3751/23704/5608/7068/2934/59285/6505/134/153/3759/2697/57731/3750/489
GO:0060047	BP	GO:0060047	heart contraction	21	0.446398	1.8711	0.00641496	0.00641496	0.0435184	603	tags=81%, list=42%, signal=48%	1636/1824/183/3751/23704/5608/7068/2934/59285/6505/134/153/3759/2697/57731/3750/489
GO:0009059	BP	GO:0009059	macromolecule biosynthetic process	338	-0.138057	-1.49593	0.00644133	0.00644133	0.04356	219	tags=21%, list=15%, signal=23%	8462/7490/672/7083/4435/990/29114/1901/8613/4998/57057/3131/3014/9768/4172/7112/641/5092/83595/4171/387496/9355/3569/79915/891/6875/10849/4176/983/7480/55635/79075/3224/4751/129401/3624/8317/5347/5427/9331/51659/332/9156/133396/9212/8318/84296/7298/4173/63967/81620/3589/29128/7153/65057/79733/5888/1719/51514/55388/4602/2246/6241/1870/83879/5054/9134/131909/8061/2637/90865
GO:0007266	BP	GO:0007266	Rho protein signal transduction	9	0.609962	1.86595	0.00647626	0.00647626	0.04356	224	tags=67%, list=15%, signal=57%	1281/10161/9750/19/50650/4983
GO:0035023	BP	GO:0035023	regulation of Rho protein signal transduction	9	0.609962	1.86595	0.00647626	0.00647626	0.04356	224	tags=67%, list=15%, signal=57%	1281/10161/9750/19/50650/4983
GO:0031109	BP	GO:0031109	microtubule polymerization or depolymerization	8	-0.621503	-1.95289	0.00647907	0.00647907	0.04356	322	tags=88%, list=22%, signal=68%	3925/347240/220134/22974/89795/221150/79649
GO:0070507	BP	GO:0070507	regulation of microtubule cytoskeleton organization	13	-0.50434	-1.98423	0.00652746	0.00652746	0.0437874	409	tags=77%, list=28%, signal=56%	11186/10263/3925/1104/220134/10460/22974/5347/89795/221150
GO:0030667	CC	GO:0030667	secretory granule membrane	33	0.365601	1.81169	0.00655518	0.00655518	0.0438754	529	tags=64%, list=36%, signal=41%	1755/6678/5337/5788/79895/26002/684/25837/3958/6857/5795/634/51365/55/10396/3382/2171/5099/221/138050/53916
GO:0005548	MF	GO:0005548	phospholipid transporter activity	11	0.554001	1.81966	0.00658676	0.00658676	0.0439888	416	tags=82%, list=29%, signal=59%	19/5205/57088/24/114884/10347/161291/10396/9619
GO:0007269	BP	GO:0007269	neurotransmitter secretion	8	0.64781	1.90095	0.00672462	0.00672462	0.0447107	275	tags=75%, list=19%, signal=61%	93664/5071/9515/23025/6857/9627
GO:0099643	BP	GO:0099643	signal release from synapse	8	0.64781	1.90095	0.00672462	0.00672462	0.0447107	275	tags=75%, list=19%, signal=61%	93664/5071/9515/23025/6857/9627
GO:0051966	BP	GO:0051966	regulation of synaptic transmission, glutamatergic	7	0.658131	1.83503	0.00679758	0.00679758	0.0449967	378	tags=86%, list=26%, signal=64%	2898/2911/4983/23025/6857/134
GO:0098960	MF	GO:0098960	postsynaptic neurotransmitter receptor activity	7	0.658498	1.83606	0.00679758	0.00679758	0.0449967	406	tags=86%, list=28%, signal=62%	1134/2895/2898/2911/153/2892
GO:0000027	BP	GO:0000027	ribosomal large subunit assembly	6	-0.696676	-1.89828	0.00694409	0.00694409	0.0455726	445	tags=100%, list=31%, signal=70%	55299/56342/51154/23212/54475
GO:0003777	MF	GO:0003777	microtubule motor activity	12	-0.499745	-1.88894	0.00695562	0.00695562	0.0455726	380	tags=83%, list=26%, signal=62%	26153/347240/3799/3832/8701/285643/1062/24137/56992/9493
GO:0006959	BP	GO:0006959	humoral immune response	34	0.37869	1.8991	0.00697841	0.00697841	0.0455726	468	tags=62%, list=32%, signal=43%	1755/7448/11005/4069/5788/8347/4068/51279/140686/730/1191/8349/3574/716/6280/283/5266/85236/8339/602/8344
GO:0003677	MF	GO:0003677	DNA binding	184	-0.166311	-1.55403	0.00698763	0.00698763	0.0455726	231	tags=25%, list=16%, signal=24%	285643/1869/8462/7490/672/990/4998/57057/3131/3014/4172/7112/641/83595/4171/24137/7516/9355/79915/6875/1058/4176/79075/3224/129401/5427/4001/9156/84057/8318/55247/4173/63967/81620/79968/29128/7153/65057/79733/5888/10635/55388/4602/1870/8061/2637
GO:0000183	BP	GO:0000183	rDNA heterochromatin assembly	8	0.645964	1.89553	0.00699093	0.00699093	0.0455726	280	tags=75%, list=19%, signal=61%	8357/126961/8365/8353/8370/8351
GO:0002920	BP	GO:0002920	regulation of humoral immune response	8	0.646461	1.89699	0.00699093	0.00699093	0.0455726	341	tags=75%, list=24%, signal=58%	7448/11005/5788/730/1191/716
GO:0099003	BP	GO:0099003	vesicle-mediated transport in synapse	12	0.531488	1.82937	0.00700945	0.00700945	0.0455726	251	tags=58%, list=17%, signal=49%	5337/93664/27253/9515/4983/23025/6857
GO:0099504	BP	GO:0099504	synaptic vesicle cycle	12	0.531488	1.82937	0.00700945	0.00700945	0.0455726	251	tags=58%, list=17%, signal=49%	5337/93664/27253/9515/4983/23025/6857
GO:1902936	MF	GO:1902936	phosphatidylinositol bisphosphate binding	6	0.705679	1.86238	0.00702106	0.00702106	0.0455726	431	tags=100%, list=30%, signal=71%	85477/9644/6857/55062/2934/3759
GO:0006400	BP	GO:0006400	tRNA modification	6	-0.693906	-1.89073	0.00735017	0.00735017	0.0474017	449	tags=100%, list=31%, signal=69%	54517/80324/115708/56931/4234
GO:0008033	BP	GO:0008033	tRNA processing	6	-0.693906	-1.89073	0.00735017	0.00735017	0.0474017	449	tags=100%, list=31%, signal=69%	54517/80324/115708/56931/4234
GO:0140101	MF	GO:0140101	catalytic activity, acting on a tRNA	6	-0.693906	-1.89073	0.00735017	0.00735017	0.0474017	449	tags=100%, list=31%, signal=69%	80324/10056/115708/56931/4234
GO:1903522	BP	GO:1903522	regulation of blood circulation	20	0.456091	1.89385	0.00740918	0.00740918	0.0476799	603	tags=80%, list=42%, signal=47%	1636/1824/624/183/3751/23704/7068/59285/6505/134/153/3759/2697/57731/3750/489
GO:0030659	CC	GO:0030659	cytoplasmic vesicle membrane	66	0.294962	1.79065	0.00756717	0.00756717	0.0485926	774	tags=80%, list=53%, signal=39%	1755/6678/5337/93664/5788/5727/79895/26002/8322/57221/684/25837/3958/57089/23025/6857/5795/6558/634/51365/55/2892/10396/3382/339122/2171/5099/10981/55647/221/192683/138050/53916/1950/6892/54361/23546/113146/4035/55890/65010/10043/282679/10257/101/3689/147650/57540/23208/4126/131368/3709/55529
GO:0098794	CC	GO:0098794	postsynapse	55	0.312668	1.81439	0.00760313	0.00760313	0.0487194	455	tags=53%, list=31%, signal=38%	84152/1134/2895/1630/27253/5727/54873/2898/2911/3751/2066/4983/85461/11141/80059/9746/9201/399694/26232/6505/134/126129/999/2892/23043/3759/4599/2171/9229
GO:0012506	CC	GO:0012506	vesicle membrane	68	0.300429	1.83832	0.00765953	0.00765953	0.0489451	774	tags=81%, list=53%, signal=40%	1755/6678/5337/93664/5788/5727/79895/26002/8322/57221/684/25837/3958/83959/57089/23025/6857/5795/6558/634/51365/55/2892/10396/3382/339122/2171/5099/10981/55647/221/192683/138050/53916/1950/6892/54361/23546/113146/4035/55890/65010/10043/282679/10257/101/3689/147650/57540/2633/23208/4126/131368/3709/55529
GO:0015718	BP	GO:0015718	monocarboxylic acid transport	24	0.416338	1.83164	0.00767092	0.00767092	0.0489451	378	tags=54%, list=26%, signal=41%	8647/83733/1636/8714/624/5205/2911/6857/6558/5608/634/6505/134
GO:0003013	BP	GO:0003013	circulatory system process	62	0.289681	1.74051	0.00774095	0.00774095	0.0492873	603	tags=63%, list=42%, signal=38%	81285/2982/3357/66002/8671/1636/1824/8714/624/183/3751/23704/5795/6558/5608/7068/634/81031/2934/59285/23428/6505/134/5155/153/10396/623/3759/2171/376497/2697/257313/57731/5465/27134/5800/11138/3750/489
GO:0002764	BP	GO:0002764	immune response-regulating signaling pathway	26	0.408255	1.85493	0.00778599	0.00778599	0.0493649	339	tags=54%, list=23%, signal=42%	10451/5788/727897/2353/4068/3783/3958/6464/163486/10666/5795/4583/634/55824
GO:0002768	BP	GO:0002768	immune response-regulating cell surface receptor signaling pathway	26	0.408255	1.85493	0.00778599	0.00778599	0.0493649	339	tags=54%, list=23%, signal=42%	10451/5788/727897/2353/4068/3783/3958/6464/163486/10666/5795/4583/634/55824
GO:0016887	MF	GO:0016887	ATPase activity	64	-0.242799	-1.75162	0.00780784	0.00780784	0.0493992	507	tags=59%, list=35%, signal=40%	10856/219293/6891/9188/8607/4905/57647/286410/10212/4648/5982/6296/5983/3799/3832/9319/8701/4174/54821/83858/1062/4998/4172/641/4171/7516/56992/79915/4176/84879/84056/79075/617/89795/4173/9493/7153/5888
GO:0006950	BP	GO:0006950	response to stress	343	-0.13654	-1.4782	0.00805298	0.00805298	0.0508431	185	tags=19%, list=13%, signal=22%	1894/3014/6318/9768/4172/641/4171/7056/3669/7516/57007/3569/113130/664/79915/891/4176/983/7425/9232/84879/9833/64782/129401/3624/8317/5347/5427/51659/2919/9156/133396/8318/55247/84296/4173/63967/79968/29128/7153/65057/7052/6372/1852/79733/5888/10635/9173/55872/1719/51514/55388/4602/5055/768211/3853/2246/8754/5054/3576/8061/5328/90865/597/5578
GO:0006360	BP	GO:0006360	transcription by RNA polymerase I	6	-0.686981	-1.87186	0.00808112	0.00808112	0.0509138	459	tags=100%, list=32%, signal=69%	64425/6949/55646/387496/10849
GO:0020037	MF	GO:0020037	heme binding	12	0.52548	1.80869	0.00812597	0.00812597	0.0510893	112	tags=42%, list=8%, signal=39%	2982/79689/66002/55640/51302
GO:0042274	BP	GO:0042274	ribosomal small subunit biogenesis	8	-0.610264	-1.91757	0.00831827	0.00831827	0.0521891	571	tags=100%, list=39%, signal=61%	84946/84916/64434/91695/57647/5591/23212
GO:0099529	MF	GO:0099529	neurotransmitter receptor activity involved in regulation of postsynaptic membrane potential	5	0.722491	1.75265	0.00834203	0.00834203	0.0522291	406	tags=100%, list=28%, signal=72%	1134/2895/2898/153/2892
GO:0097711	BP	GO:0097711	ciliary basal body-plasma membrane docking	7	-0.607762	-1.77038	0.00853785	0.00853785	0.0531826	574	tags=100%, list=40%, signal=61%	84131/347240/55559/983/4751/5347
GO:0048522	BP	GO:0048522	positive regulation of cellular process	439	-0.134295	-1.48891	0.00854073	0.00854073	0.0531826	220	tags=21%, list=15%, signal=25%	1062/8462/80380/7490/2250/672/10326/10403/4435/81929/990/1901/8613/57057/3131/1894/3014/641/2013/5092/3486/83595/387496/150465/6455/11065/7516/9355/57007/3569/113130/664/79915/22974/891/4085/10807/983/163404/7480/84879/9833/79075/6101/4751/3624/991/8317/5347/332/133396/9212/89795/63967/5902/81620/3589/9493/29126/29128/7153/793/128239/65057/7052/1852/79733/5888/10635/5420/9173/55872/51514/4602/100…
GO:0006641	BP	GO:0006641	triglyceride metabolic process	7	0.650899	1.81487	0.0085474	0.0085474	0.0531826	44	tags=43%, list=3%, signal=42%	2167/9388/200879
GO:0005583	CC	GO:0005583	fibrillar collagen trimer	5	0.720017	1.74664	0.00862722	0.00862722	0.0534579	277	tags=80%, list=19%, signal=65%	1280/1281/1290/1289
GO:0098643	CC	GO:0098643	banded collagen fibril	5	0.720017	1.74664	0.00862722	0.00862722	0.0534579	277	tags=80%, list=19%, signal=65%	1280/1281/1290/1289
GO:2001242	BP	GO:2001242	regulation of intrinsic apoptotic signaling pathway	7	0.647345	1.80496	0.00881661	0.00881661	0.0544415	361	tags=86%, list=25%, signal=65%	90993/90427/624/5071/1191/6280
GO:0015318	MF	GO:0015318	inorganic molecular entity transmembrane transporter activity	73	0.294435	1.83973	0.00883739	0.00883739	0.0544415	431	tags=48%, list=30%, signal=35%	8647/1134/2895/151258/83733/8671/1180/10686/9635/8714/360/2898/5950/3751/57468/3783/23704/30061/6563/93129/83959/6558/634/81031/57685/59285/6335/23428/57156/6505/2892/10396/9619/79054/3759
GO:0031424	BP	GO:0031424	keratinization	23	-0.367539	-1.80321	0.00884031	0.00884031	0.0544415	242	tags=52%, list=17%, signal=44%	56603/83896/3891/3887/3892/3889/9119/3853/8688/100132386/3885/730755
GO:0042908	BP	GO:0042908	xenobiotic transport	8	0.632516	1.85607	0.00898829	0.00898829	0.0551746	212	tags=62%, list=15%, signal=54%	8647/5174/9076/8714/5002
GO:0050801	BP	GO:0050801	ion homeostasis	68	0.297205	1.81859	0.00899607	0.00899607	0.0551746	190	tags=29%, list=13%, signal=27%	54757/5166/3357/79689/66002/8671/5788/10686/286133/1238/57338/624/10161/5071/2898/2911/183/57468/1356/30061
GO:0000460	BP	GO:0000460	maturation of 5.8S rRNA	7	-0.602911	-1.75625	0.00903519	0.00903519	0.0552057	581	tags=100%, list=40%, signal=60%	51018/23404/84549/23246/5591/23212
GO:0008202	BP	GO:0008202	steroid metabolic process	29	0.392227	1.82408	0.00903787	0.00903787	0.0552057	241	tags=38%, list=17%, signal=32%	8647/54658/10720/57704/51302/7108/19/5205/183/5087/1543
GO:0004527	MF	GO:0004527	exonuclease activity	6	-0.680748	-1.85488	0.00905973	0.00905973	0.0552269	468	tags=100%, list=32%, signal=68%	23404/56915/3669/64782/9156
GO:0043169	MF	GO:0043169	cation binding	285	0.193966	1.56737	0.0090803	0.0090803	0.0552403	361	tags=32%, list=25%, signal=30%	6678/64168/1134/3357/1001/1280/1281/4093/79689/1297/66002/4256/10451/7092/93664/3354/378925/1636/60489/8515/1824/53353/9635/54510/1010/51200/9630/84171/51302/56140/168433/255488/57507/1290/85477/27253/4939/3955/5071/19/5205/57088/79895/26002/3751/10079/1356/83593/22807/2346/168544/54894/152926/4312/56137/23371/6649/4938/1543/57089/23025/1825/6857/3339/6275/652968/2624/80816/2196/1289/23321/26524/…
GO:0016053	BP	GO:0016053	organic acid biosynthetic process	27	0.399785	1.82864	0.00916564	0.00916564	0.0555346	347	tags=48%, list=24%, signal=37%	9388/8647/5166/200879/3248/51302/2346/1543/4524/219595/634/55258/225
GO:0046394	BP	GO:0046394	carboxylic acid biosynthetic process	27	0.399785	1.82864	0.00916564	0.00916564	0.0555346	347	tags=48%, list=24%, signal=37%	9388/8647/5166/200879/3248/51302/2346/1543/4524/219595/634/55258/225
GO:0018209	BP	GO:0018209	peptidyl-serine modification	26	-0.362734	-1.85346	0.00931525	0.00931525	0.0562934	160	tags=35%, list=11%, signal=31%	3569/891/983/8317/5347/9212/63967/3589/5578
GO:0009605	BP	GO:0009605	response to external stimulus	235	0.202937	1.58919	0.00932833	0.00932833	0.0562934	308	tags=29%, list=21%, signal=27%	1755/7448/6678/2167/9388/54658/54757/11005/5166/2895/4069/7103/5337/4129/1281/9076/10451/3248/5788/727897/60489/54474/8347/1824/2634/1238/1630/4939/9750/5727/5071/360/57088/2353/5493/23596/7857/4068/2898/51279/183/7099/140686/24/2354/730/4983/55765/5287/684/4938/3958/1543/1191/6464/56925/55062/8349/10666/5795/3718/4583/80031/2737/6558/9201/4524
GO:0030515	MF	GO:0030515	snoRNA binding	7	-0.602218	-1.75423	0.00936675	0.00936675	0.0564119	582	tags=100%, list=40%, signal=60%	9188/1736/57647/5591/9136/3669
GO:0048731	BP	GO:0048731	system development	416	0.17869	1.50163	0.00968151	0.00968151	0.058191	322	tags=28%, list=22%, signal=31%	651/6678/8549/90993/54658/54757/11005/1134/2895/3357/51378/400746/91461/10551/1001/4129/1280/1281/1297/9076/4256/10451/7092/342035/3248/3851/5788/1636/54674/54474/1824/9452/54510/57704/140469/56140/4685/6913/1630/5274/1290/85477/27253/4939/55638/3955/9750/5727/5071/8357/3206/360/5205/126961/2353/5493/23596/7857/5789/5950/54084/183/6310/8365/7099/57468/3209/84159/8322/55716/4610/9644/2066/4983/199…
GO:0030020	MF	GO:0030020	extracellular matrix structural constituent conferring tensile strength	12	0.516881	1.77909	0.00973873	0.00973873	0.0584181	384	tags=67%, list=26%, signal=49%	1280/1281/1297/7373/1290/1289/1287/81578
GO:0055091	BP	GO:0055091	phospholipid homeostasis	5	0.715571	1.73586	0.00976798	0.00976798	0.0584768	416	tags=100%, list=29%, signal=72%	9388/8647/19/727910/9619
GO:0008016	BP	GO:0008016	regulation of heart contraction	17	0.462626	1.82083	0.0098501	0.0098501	0.0588512	603	tags=82%, list=42%, signal=49%	1824/183/3751/23704/7068/59285/6505/134/153/3759/2697/57731/3750/489
GO:0009057	BP	GO:0009057	macromolecule catabolic process	86	-0.208451	-1.64983	0.00998786	0.00998786	0.0595558	171	tags=23%, list=12%, signal=22%	3669/11065/3569/664/891/4085/983/9232/7480/991/5347/9212/3161/29128/7347/55872/51514/8754/90865/5578
GO:0051049	BP	GO:0051049	regulation of transport	147	0.23326	1.69986	0.0100663	0.0100663	0.0599044	431	tags=41%, list=30%, signal=32%	7448/9388/8647/81285/5174/91461/1001/5337/4129/93664/1180/5788/6098/54474/57338/85477/4939/5727/5071/19/5205/23596/5950/183/3751/9515/7099/3783/23704/4983/684/25837/3958/1191/6857/11141/2624/9627/5795/2737/6558/5608/634/10347/161291/59285/6335/347/7032/283/6505/134/5155/999/2892/10396/9619/3382/623/3759
GO:0030425	CC	GO:0030425	dendrite	51	0.310377	1.75676	0.0102241	0.0102241	0.060604	441	tags=51%, list=30%, signal=37%	84152/2895/3357/3354/5727/54873/2898/2911/3751/8322/4983/23162/1191/85461/11141/9746/1620/387804/26232/347/6505/134/126129/2892/3759/4599
GO:0097447	CC	GO:0097447	dendritic tree	51	0.310377	1.75676	0.0102241	0.0102241	0.060604	441	tags=51%, list=30%, signal=37%	84152/2895/3357/3354/5727/54873/2898/2911/3751/8322/4983/23162/1191/85461/11141/9746/1620/387804/26232/347/6505/134/126129/2892/3759/4599
GO:0019898	CC	GO:0019898	extrinsic component of membrane	18	0.473	1.90683	0.0103608	0.0103608	0.0611593	254	tags=44%, list=18%, signal=37%	1755/1001/57704/1010/9630/283987/5287/55062
GO:0051050	BP	GO:0051050	positive regulation of transport	77	0.268106	1.69284	0.0103924	0.0103924	0.0611593	431	tags=44%, list=30%, signal=33%	7448/9388/8647/81285/5174/1001/93664/5788/85477/5727/5071/19/23596/5950/7099/3783/3958/1191/6857/2624/5795/2737/6558/5608/10347/161291/283/134/5155/999/10396/9619/623/3759
GO:1905897	BP	GO:1905897	regulation of response to endoplasmic reticulum stress	6	0.684328	1.80603	0.0104292	0.0104292	0.0611593	338	tags=83%, list=23%, signal=64%	90993/10551/5071/1191/10347
GO:0019905	MF	GO:0019905	syntaxin binding	7	0.633359	1.76596	0.0104318	0.0104318	0.0611593	251	tags=71%, list=17%, signal=59%	55638/19/9515/23025/6857
GO:0034401	BP	GO:0034401	chromatin organization involved in regulation of transcription	17	0.459176	1.80725	0.0104399	0.0104399	0.0611593	375	tags=71%, list=26%, signal=53%	8357/126961/8334/8365/8329/8337/8353/8370/8351/723790/4524/3006
GO:0097549	BP	GO:0097549	chromatin organization involved in negative regulation of transcription	17	0.459176	1.80725	0.0104399	0.0104399	0.0611593	375	tags=71%, list=26%, signal=53%	8357/126961/8334/8365/8329/8337/8353/8370/8351/723790/4524/3006
GO:0051640	BP	GO:0051640	organelle localization	51	-0.249464	-1.70722	0.0105562	0.0105562	0.0616564	307	tags=41%, list=21%, signal=34%	347240/3799/23212/5314/89958/55559/55143/1062/10403/81929/150465/113130/891/4085/1058/983/4751/5347/9212/81620/3598
GO:0005875	CC	GO:0005875	microtubule associated complex	15	-0.452755	-1.88445	0.0105658	0.0105658	0.0616564	303	tags=73%, list=21%, signal=59%	26153/3799/3832/8701/55559/55143/56992/6101/332/9212/9493
GO:0034330	BP	GO:0034330	cell junction organization	66	0.287741	1.74682	0.0106568	0.0106568	0.0620222	353	tags=41%, list=24%, signal=32%	6678/1134/2895/1001/9076/1636/54674/10686/1010/27253/55638/5789/183/2066/4983/55765/266977/23025/85461/11141/389813/5795/9746/1287/387804/22998/347
GO:0030261	BP	GO:0030261	chromosome condensation	8	-0.595366	-1.87076	0.0106698	0.0106698	0.0620222	309	tags=75%, list=21%, signal=59%	54892/23397/113130/891/64151/7153
GO:0008015	BP	GO:0008015	blood circulation	47	0.317667	1.77099	0.0107638	0.0107638	0.0624047	603	tags=66%, list=42%, signal=40%	81285/2982/3357/66002/1636/1824/624/183/3751/23704/5795/5608/7068/634/2934/59285/6505/134/5155/153/623/3759/2697/257313/57731/5465/27134/5800/11138/3750/489
GO:0010638	BP	GO:0010638	positive regulation of organelle organization	49	-0.257626	-1.74838	0.0107771	0.0107771	0.0624047	362	tags=59%, list=25%, signal=46%	4089/10856/92345/1736/9252/3553/84250/2764/154/2069/3397/55329/3799/201164/1902/1869/672/664/891/10807/6101/4751/9212/89795/81620/65057/10635/4602/10095
GO:0051781	BP	GO:0051781	positive regulation of cell division	14	-0.441942	-1.78945	0.0108863	0.0108863	0.062916	460	tags=79%, list=32%, signal=54%	3553/7424/2069/29127/5586/2250/990/1894/9212/9493/2246
GO:0051965	BP	GO:0051965	positive regulation of synapse assembly	9	0.589321	1.8028	0.0109234	0.0109234	0.063009	500	tags=89%, list=34%, signal=59%	2895/54674/5789/11141/9746/387804/84189/27286
GO:0006826	BP	GO:0006826	iron ion transport	6	0.679649	1.79369	0.0111109	0.0111109	0.0639677	190	tags=67%, list=13%, signal=58%	55640/286133/1356/30061
GO:1901343	BP	GO:1901343	negative regulation of vasculature development	11	0.534414	1.75533	0.011191	0.011191	0.0641115	30	tags=36%, list=2%, signal=36%	6678/90993/11005/51378
GO:2000181	BP	GO:2000181	negative regulation of blood vessel morphogenesis	11	0.534414	1.75533	0.011191	0.011191	0.0641115	30	tags=36%, list=2%, signal=36%	6678/90993/11005/51378
GO:0072330	BP	GO:0072330	monocarboxylic acid biosynthetic process	20	0.439948	1.82682	0.0111999	0.0111999	0.0641115	347	tags=50%, list=24%, signal=39%	9388/8647/5166/200879/3248/51302/1543/634/55258/225
GO:0009593	BP	GO:0009593	detection of chemical stimulus	6	0.679472	1.79322	0.0112472	0.0112472	0.0642601	251	tags=67%, list=17%, signal=55%	1755/81285/7099/6857
GO:0009595	BP	GO:0009595	detection of biotic stimulus	6	0.67867	1.7911	0.0113835	0.0113835	0.0648922	470	tags=100%, list=32%, signal=68%	1755/1602/7099/5795/114548/23643
GO:0033993	BP	GO:0033993	response to lipid	80	-0.223727	-1.73108	0.011401	0.011401	0.0648922	242	tags=32%, list=17%, signal=29%	56603/1902/1869/9227/80380/672/4435/7056/3569/891/2731/7480/3624/2919/7298/6338/29126/6372/4602/10095/8754/5054/3576/8061/6340/5578
GO:0071156	BP	GO:0071156	regulation of cell cycle arrest	10	-0.511919	-1.78422	0.011499	0.011499	0.0652635	260	tags=90%, list=18%, signal=74%	55571/115426/10514/1019/1869/672/891/983/79733
GO:0000428	CC	GO:0000428	DNA-directed RNA polymerase complex	5	-0.689965	-1.75049	0.0115531	0.0115531	0.0652635	454	tags=100%, list=31%, signal=69%	55197/4172/6875/10849
GO:0030880	CC	GO:0030880	RNA polymerase complex	5	-0.689965	-1.75049	0.0115531	0.0115531	0.0652635	454	tags=100%, list=31%, signal=69%	55197/4172/6875/10849
GO:0055029	CC	GO:0055029	nuclear DNA-directed RNA polymerase complex	5	-0.689965	-1.75049	0.0115531	0.0115531	0.0652635	454	tags=100%, list=31%, signal=69%	55197/4172/6875/10849
GO:0004674	MF	GO:0004674	protein serine/threonine kinase activity	33	-0.3109	-1.7645	0.0115808	0.0115808	0.0652972	290	tags=39%, list=20%, signal=32%	5586/1019/23178/701/983/9833/4751/9088/8317/5347/9212/55872/5578
GO:0098644	CC	GO:0098644	complex of collagen trimers	7	0.630638	1.75838	0.0116433	0.0116433	0.0655263	314	tags=71%, list=22%, signal=56%	1280/1281/1290/1289/1287
GO:0007267	BP	GO:0007267	cell-cell signaling	126	0.233742	1.64983	0.0118963	0.0118963	0.0668253	310	tags=32%, list=21%, signal=27%	651/8549/81285/1134/2982/2895/3357/1001/4129/93664/3354/57338/1630/27253/5071/19/4068/2898/2911/5789/5950/183/3751/9515/57468/8322/55716/54894/4983/25837/23025/6857/11141/9627/23096/26524/9746/2737/6558/5608
GO:0051716	BP	GO:0051716	cellular response to stimulus	571	-0.120445	-1.3391	0.0120157	0.0120157	0.0673698	219	tags=19%, list=15%, signal=27%	8462/80380/7490/2250/5029/672/10326/4435/81929/990/1901/8613/11247/57057/54756/94137/1894/3014/9768/4172/641/2013/3486/83595/4171/3669/387496/58504/6455/7516/57007/3569/113130/664/79915/22974/891/6875/10849/4176/983/7425/163404/8325/9232/7480/55635/84879/9833/9047/64782/6101/129401/3624/5137/28755/8317/5347/5427/4001/51659/332/2919/9156/133396/9212/8318/55247/84296/4173/63967/5902/3598/3589/6338/…
GO:0008219	BP	GO:0008219	cell death	205	-0.157283	-1.54313	0.0120768	0.0120768	0.0675865	302	tags=30%, list=21%, signal=27%	7078/5757/5586/3854/54475/5314/10558/6502/23136/1019/26586/56603/1902/1869/8462/701/7490/672/4435/3891/1894/2013/3486/4171/7516/57007/3569/664/3887/22974/3892/4085/983/55332/7480/3889/9833/64782/3624/5347/332/133396/9212/29126/7153/7052/1852/4602/9119/5055/3853/1870/83879/5054/8688/50486/8061/3885/90865/597/5578
GO:0045740	BP	GO:0045740	positive regulation of DNA replication	7	-0.584364	-1.70222	0.012185	0.012185	0.0680653	155	tags=71%, list=11%, signal=64%	2069/79915/8317/81620/79733
GO:0022412	BP	GO:0022412	cellular process involved in reproduction in multicellular organism	28	-0.325581	-1.74323	0.0122193	0.0122193	0.0681301	334	tags=50%, list=23%, signal=39%	2069/83700/201164/4603/9319/56603/7490/891/6875/54852/3624/5347/7153/8061
GO:0031124	BP	GO:0031124	mRNA 3'-end processing	6	-0.66205	-1.80393	0.0123244	0.0123244	0.0685891	495	tags=100%, list=34%, signal=66%	87178/10212/11051/55197/891
GO:0048002	BP	GO:0048002	antigen processing and presentation of peptide antigen	14	-0.435461	-1.76321	0.012375	0.012375	0.0686264	488	tags=79%, list=34%, signal=53%	6891/8905/26153/29127/4688/3832/285643/1062/24137/56992/9493
GO:2000058	BP	GO:2000058	regulation of ubiquitin-dependent protein catabolic process	10	-0.505513	-1.76189	0.0123768	0.0123768	0.0686264	126	tags=50%, list=9%, signal=46%	7480/991/5347/55872/90865
GO:0001894	BP	GO:0001894	tissue homeostasis	38	0.338786	1.77473	0.0125209	0.0125209	0.0692974	376	tags=50%, list=26%, signal=38%	5166/4069/1001/1280/9076/7033/5950/7099/3209/124220/24/55765/11272/2624/4583/6558/3574/7032/6505
GO:2001252	BP	GO:2001252	positive regulation of chromosome organization	18	-0.434497	-1.93232	0.0125443	0.0125443	0.0692996	515	tags=78%, list=36%, signal=51%	4089/10856/92345/1736/9252/3553/84250/672/891/4751/9212/81620/65057/4602
GO:0019882	BP	GO:0019882	antigen processing and presentation	16	-0.405572	-1.72565	0.0126722	0.0126722	0.0698773	488	tags=75%, list=34%, signal=50%	6891/8905/26153/23180/29127/4688/3832/285643/1062/24137/56992/9493
GO:0005546	MF	GO:0005546	phosphatidylinositol-4,5-bisphosphate binding	5	0.70519	1.71068	0.0127625	0.0127625	0.0702467	431	tags=100%, list=30%, signal=71%	85477/9644/6857/2934/3759
GO:0008201	MF	GO:0008201	heparin binding	18	0.463225	1.86743	0.0129133	0.0129133	0.0709469	277	tags=50%, list=19%, signal=41%	7448/9388/200879/5788/5727/50939/6649/56925/1289
GO:0140115	BP	GO:0140115	export across plasma membrane	10	0.56759	1.79985	0.0129426	0.0129426	0.0709779	212	tags=60%, list=15%, signal=52%	5174/8671/19/23704/30061/5002
GO:0032434	BP	GO:0032434	regulation of proteasomal ubiquitin-dependent protein catabolic process	8	-0.578983	-1.81928	0.0130221	0.0130221	0.0711998	126	tags=62%, list=9%, signal=57%	7480/991/5347/55872/90865
GO:0032609	BP	GO:0032609	interferon-gamma production	12	-0.470105	-1.7769	0.0130541	0.0130541	0.0711998	217	tags=50%, list=15%, signal=43%	80380/8140/3624/29126/9173/90865
GO:0032649	BP	GO:0032649	regulation of interferon-gamma production	12	-0.470105	-1.7769	0.0130541	0.0130541	0.0711998	217	tags=50%, list=15%, signal=43%	80380/8140/3624/29126/9173/90865
GO:0007416	BP	GO:0007416	synapse assembly	17	0.452001	1.77901	0.0136331	0.0136331	0.0742229	500	tags=71%, list=34%, signal=47%	2895/54674/27253/5789/2066/266977/11141/9746/387804/999/84189/27286
GO:0008289	MF	GO:0008289	lipid binding	58	0.29066	1.71078	0.0137438	0.0137438	0.0746238	261	tags=34%, list=18%, signal=29%	2167/54658/5346/5337/93664/85477/5727/19/5205/23596/5950/7099/9644/4983/5287/6464/23025/6857/55062/163486
GO:0036477	CC	GO:0036477	somatodendritic compartment	66	0.282619	1.71572	0.0137606	0.0137606	0.0746238	441	tags=48%, list=30%, signal=35%	84152/2895/3357/3354/5274/5727/54873/2898/2911/3751/57468/3783/8322/4983/23162/1191/85461/11141/9627/9746/6558/1620/387804/26232/347/283/6505/134/126129/2892/3759/4599
GO:0045182	MF	GO:0045182	translation regulator activity	10	-0.499367	-1.74047	0.0137812	0.0137812	0.0746238	495	tags=80%, list=34%, signal=53%	64506/317649/1978/728689/8663/10643/7298/1719
GO:0016796	MF	GO:0016796	exonuclease activity, active with either ribo- or deoxyribonucleic acids and producing 5'-phosphomonoesters	5	-0.680277	-1.72591	0.0138792	0.0138792	0.0749399	468	tags=100%, list=32%, signal=68%	23404/56915/3669/9156
GO:0006367	BP	GO:0006367	transcription initiation from RNA polymerase II promoter	11	-0.45905	-1.68441	0.0139125	0.0139125	0.0749399	260	tags=55%, list=18%, signal=45%	1019/891/6875/983/7480/1870
GO:0030216	BP	GO:0030216	keratinocyte differentiation	30	-0.324134	-1.78503	0.0139144	0.0139144	0.0749399	350	tags=57%, list=24%, signal=44%	5317/2069/54206/3854/56603/83896/3891/3887/3892/3889/9119/3853/8754/8688/100132386/3885/730755
GO:0043436	BP	GO:0043436	oxoacid metabolic process	70	0.272802	1.6834	0.0140578	0.0140578	0.0755767	112	tags=17%, list=8%, signal=17%	219970/9388/8647/54658/5166/10720/200879/66002/8671/3248/57704/51302
GO:0034976	BP	GO:0034976	response to endoplasmic reticulum stress	19	0.435482	1.78091	0.014177	0.014177	0.0760116	665	tags=89%, list=46%, signal=49%	90993/10551/5071/1191/6464/55062/116496/26232/10347/64061/153222/192683/4217/79956/489/2673/282679
GO:0060627	BP	GO:0060627	regulation of vesicle-mediated transport	41	0.319647	1.71778	0.0142331	0.0142331	0.0760116	338	tags=41%, list=23%, signal=33%	7448/91461/5337/93664/5788/5071/9515/4983/25837/3958/1191/6857/11141/2624/5795/634/10347
GO:0017076	MF	GO:0017076	purine nucleotide binding	158	-0.160752	-1.4952	0.0142797	0.0142797	0.0760116	307	tags=32%, list=21%, signal=28%	347240/27338/3799/5586/3832/9319/80201/1019/23178/8701/4174/10376/54821/83858/285643/1062/701/7083/26289/990/4998/4172/641/4171/387496/150465/24137/11065/7516/56992/79915/4176/983/9833/84056/4751/9088/204801/617/8317/5347/9212/89795/4173/9493/7153/7052/5888/55872/5578
GO:0032553	MF	GO:0032553	ribonucleotide binding	158	-0.160747	-1.49515	0.0142797	0.0142797	0.0760116	307	tags=32%, list=21%, signal=28%	347240/27338/3799/5586/3832/9319/80201/1019/23178/8701/4174/10376/54821/83858/285643/1062/701/7083/26289/990/4998/4172/641/4171/387496/150465/24137/11065/7516/56992/79915/4176/983/9833/84056/4751/9088/204801/617/8317/5347/9212/89795/4173/9493/7153/7052/5888/55872/5578
GO:0010604	BP	GO:0010604	positive regulation of macromolecule metabolic process	263	-0.140266	-1.48761	0.0142922	0.0142922	0.0760116	225	tags=22%, list=16%, signal=23%	1869/1062/7490/2250/672/4435/990/1901/57057/3131/1894/3014/641/2013/5092/83595/387496/11065/9355/3569/79915/22974/891/10849/8140/983/7480/79075/4751/3624/991/8317/5347/133396/9212/63967/81620/3589/29126/29128/7153/128239/65057/1852/79733/5888/10635/9173/55872/51514/4602/2246/1870/8754/5054/3576/8061/2637/90865
GO:0099503	CC	GO:0099503	secretory vesicle	83	0.263964	1.69183	0.0143199	0.0143199	0.0760116	826	tags=81%, list=57%, signal=37%	1755/6678/11005/4069/25840/5337/90427/5788/6947/5274/79895/7857/26002/9515/684/25837/3958/1191/23025/6857/9627/5795/634/51365/55/2934/6280/5155/10396/3382/2171/5099/6414/221/10566/192683/138050/53916/1950/1992/6337/23546/6590/4035/10916/2799/84958/10043/2517/627/10257/101/3689/3728/5834/6609/147650/57481/23208/4126/3709/9961/51646/1277/5066/4125/5154
GO:0044255	BP	GO:0044255	cellular lipid metabolic process	94	0.257227	1.69842	0.0143391	0.0143391	0.0760116	661	tags=61%, list=46%, signal=35%	219970/2167/9388/8647/54658/5166/3357/5337/200879/66002/165679/3248/57704/55304/5950/183/24/5287/1543/3339/6383/80235/114884/9249/634/51365/55258/225/195814/347/283/5155/126129/9619/6307/57016/2171/376497/129303/11261/221/80221/8605/23409/8708/81537/5465/5587/51390/63874/221395/8821/4035/43/285440/23417/2517
GO:0008009	MF	GO:0008009	chemokine activity	5	-0.67728	-1.7183	0.0143444	0.0143444	0.0760116	89	tags=80%, list=6%, signal=75%	2921/2919/6372/3576
GO:0030330	BP	GO:0030330	DNA damage response, signal transduction by p53 class mediator	8	-0.577281	-1.81394	0.0143663	0.0143663	0.0760116	225	tags=62%, list=16%, signal=53%	1869/672/891/983/79733
GO:0051179	BP	GO:0051179	localization	515	0.167176	1.4446	0.0145586	0.0145586	0.0768933	258	tags=21%, list=18%, signal=27%	1755/7448/6678/2167/9388/8647/1769/90993/81285/1134/2895/5174/3357/51378/4069/91461/151258/10551/1001/25840/5337/4129/1281/79689/9076/10451/83733/8671/90427/93664/63027/1180/94241/154091/5788/1636/6098/55640/54474/1824/10686/53353/9635/286133/84171/2634/8714/6947/4739/1238/151354/57338/1630/624/85477/27253/4939/55638/1602/9750/5727/5071/9901/19/360/5205/57088/79895/51092/23596/7857/2898/2911/5950…
GO:0030219	BP	GO:0030219	megakaryocyte differentiation	13	0.506193	1.78117	0.0147869	0.0147869	0.0779621	280	tags=62%, list=19%, signal=50%	85477/8357/126961/8365/8353/8370/2624/8351
GO:0016525	BP	GO:0016525	negative regulation of angiogenesis	10	0.560657	1.77786	0.0148832	0.0148832	0.0783325	30	tags=40%, list=2%, signal=39%	6678/90993/11005/51378
GO:0140352	BP	GO:0140352	export from cell	125	0.234316	1.64999	0.0154008	0.0154008	0.0809149	554	tags=53%, list=38%, signal=36%	6678/90993/81285/5174/4069/25840/5337/4129/8671/93664/5788/54474/6947/85477/5071/19/79895/7857/5950/183/9515/7099/3783/23704/30061/8322/5002/684/25837/3958/1191/23025/6857/11141/2624/9627/5795/6558/5608/634/55/2934/6280/283/6505/134/5155/10396/9619/3382/2171/376497/5099/6414/221/64285/2697/90007/8825/192683/138050/3745/53916/23409/1950/1992
GO:0032991	CC	GO:0032991	protein-containing complex	382	-0.127891	-1.40815	0.0156225	0.0156225	0.0819368	536	tags=47%, list=37%, signal=41%	79711/84946/1767/440093/58528/10026/55706/84916/10736/10419/4089/23513/6839/10856/79621/29974/11198/64506/10589/51292/3021/6891/51018/1013/9531/92345/8607/91695/5618/1736/87178/8568/317649/2264/23404/64425/84549/10785/23246/8905/3488/79892/80155/4648/29088/10228/57491/29107/9818/56342/25977/5982/1643/84250/196483/5591/51154/55615/10514/26153/23286/1978/4609/56915/11051/51759/2187/23180/5317/154/8…
GO:0030225	BP	GO:0030225	macrophage differentiation	5	-0.671042	-1.70248	0.0157401	0.0157401	0.0821235	111	tags=60%, list=8%, signal=56%	3624/133396/5578
GO:0060236	BP	GO:0060236	regulation of mitotic spindle organization	5	-0.671268	-1.70305	0.0157401	0.0157401	0.0821235	279	tags=100%, list=19%, signal=81%	1104/10460/22974/5347
GO:0090224	BP	GO:0090224	regulation of spindle organization	5	-0.671268	-1.70305	0.0157401	0.0157401	0.0821235	279	tags=100%, list=19%, signal=81%	1104/10460/22974/5347
GO:0007276	BP	GO:0007276	gamete generation	49	-0.248593	-1.68708	0.0159165	0.0159165	0.0828997	334	tags=45%, list=23%, signal=36%	2069/29127/83700/5010/55329/201164/4603/9319/56603/1869/7490/3014/891/6875/54852/881/9232/84056/3624/5347/7153/8061
GO:0034451	CC	GO:0034451	centriolar satellite	11	-0.454156	-1.66645	0.0160392	0.0160392	0.0832387	361	tags=64%, list=25%, signal=48%	11051/3799/284403/26289/10460/5347/5420
GO:0035639	MF	GO:0035639	purine ribonucleoside triphosphate binding	152	-0.173584	-1.5866	0.0160486	0.0160486	0.0832387	307	tags=33%, list=21%, signal=29%	347240/27338/3799/5586/3832/9319/80201/1019/23178/8701/4174/10376/54821/83858/285643/1062/701/7083/26289/990/4998/4172/641/4171/387496/150465/24137/11065/7516/56992/79915/4176/983/9833/84056/4751/9088/204801/617/8317/5347/9212/89795/4173/9493/7153/7052/5888/55872/5578
GO:0042542	BP	GO:0042542	response to hydrogen peroxide	16	-0.395688	-1.6836	0.0160646	0.0160646	0.0832387	185	tags=38%, list=13%, signal=33%	1894/3569/664/4602/8754/8061
GO:0009636	BP	GO:0009636	response to toxic substance	25	0.3892	1.74766	0.0161167	0.0161167	0.0833649	440	tags=64%, list=30%, signal=45%	5174/4129/9076/94241/5071/2353/5002/6649/1543/373156/6335/6280/23428/64757/999/57016
GO:0008544	BP	GO:0008544	epidermis development	49	-0.248026	-1.68323	0.0161558	0.0161558	0.0834234	351	tags=47%, list=24%, signal=37%	11166/5317/2069/25861/54206/3854/56603/83896/3891/3887/3892/7480/3889/3914/3624/1308/9119/3853/8754/8688/100132386/3885/730755
GO:2000241	BP	GO:2000241	regulation of reproductive process	11	-0.450331	-1.65242	0.0163936	0.0163936	0.0845064	274	tags=55%, list=19%, signal=45%	9319/7490/286151/3624/991/10635
GO:0004857	MF	GO:0004857	enzyme inhibitor activity	33	0.341309	1.69132	0.0164416	0.0164416	0.0845158	253	tags=39%, list=17%, signal=33%	84152/54658/11005/5570/5274/183/140686/89932/684/3958/81848/6692/56925
GO:1901981	MF	GO:1901981	phosphatidylinositol phosphate binding	8	0.605325	1.77628	0.0164596	0.0164596	0.0845158	431	tags=88%, list=30%, signal=62%	85477/9644/6857/55062/163486/2934/3759
GO:2001243	BP	GO:2001243	negative regulation of intrinsic apoptotic signaling pathway	5	0.688338	1.6698	0.0164798	0.0164798	0.0845158	243	tags=80%, list=17%, signal=67%	90993/624/5071/1191
GO:0006352	BP	GO:0006352	DNA-templated transcription, initiation	17	-0.407873	-1.79559	0.0165525	0.0165525	0.0847438	150	tags=41%, list=10%, signal=37%	891/6875/10849/983/7480/1870/8061
GO:0019752	BP	GO:0019752	carboxylic acid metabolic process	69	0.276966	1.70576	0.0165887	0.0165887	0.0847492	112	tags=17%, list=8%, signal=17%	219970/9388/8647/54658/5166/10720/200879/66002/8671/3248/57704/51302
GO:0015748	BP	GO:0015748	organophosphate ester transport	18	0.450492	1.81609	0.016636	0.016636	0.0847492	416	tags=67%, list=29%, signal=48%	19/5205/57088/79895/10079/3783/24/114884/10347/161291/10396/9619
GO:0017144	BP	GO:0017144	drug metabolic process	7	0.612052	1.70655	0.0166382	0.0166382	0.0847492	50	tags=43%, list=3%, signal=42%	8647/54658/66002
GO:0046928	BP	GO:0046928	regulation of neurotransmitter secretion	5	0.686269	1.66478	0.017053	0.017053	0.0865608	275	tags=80%, list=19%, signal=65%	5071/9515/6857/9627
GO:0051588	BP	GO:0051588	regulation of neurotransmitter transport	5	0.686269	1.66478	0.017053	0.017053	0.0865608	275	tags=80%, list=19%, signal=65%	5071/9515/6857/9627
GO:0051651	BP	GO:0051651	maintenance of location in cell	12	0.496105	1.70758	0.0170802	0.0170802	0.0865608	498	tags=75%, list=34%, signal=50%	3357/5788/57338/85477/2934/6280/623/602/2697
GO:0001505	BP	GO:0001505	regulation of neurotransmitter levels	16	0.448295	1.72153	0.0172441	0.0172441	0.08719	275	tags=50%, list=19%, signal=41%	4129/93664/5071/26002/9515/23025/6857/9627
GO:0009925	CC	GO:0009925	basal plasma membrane	29	0.36892	1.71569	0.0172624	0.0172624	0.08719	382	tags=52%, list=26%, signal=39%	9076/8671/3248/9635/360/30061/6563/2066/83959/6558/634/23428/134/9053/5155
GO:0000723	BP	GO:0000723	telomere maintenance	21	-0.380659	-1.81384	0.0173615	0.0173615	0.0874205	476	tags=67%, list=33%, signal=45%	92345/1736/5982/5591/4609/5983/641/4751/5427/9156/9212/65057/5888/9134
GO:0032555	MF	GO:0032555	purine ribonucleotide binding	157	-0.162539	-1.50054	0.0173662	0.0173662	0.0874205	307	tags=32%, list=21%, signal=28%	347240/27338/3799/5586/3832/9319/80201/1019/23178/8701/4174/10376/54821/83858/285643/1062/701/7083/26289/990/4998/4172/641/4171/387496/150465/24137/11065/7516/56992/79915/4176/983/9833/84056/4751/9088/204801/617/8317/5347/9212/89795/4173/9493/7153/7052/5888/55872/5578
GO:0006956	BP	GO:0006956	complement activation	7	0.609821	1.70033	0.0174498	0.0174498	0.0876941	341	tags=71%, list=24%, signal=55%	7448/51279/730/1191/716
GO:0042592	BP	GO:0042592	homeostatic process	192	0.207776	1.57496	0.0174877	0.0174877	0.0877383	246	tags=25%, list=17%, signal=24%	2167/9388/8647/54757/1134/5166/3357/4069/1001/1280/79689/66002/9076/8671/7033/5788/10686/286133/51302/1238/57338/5570/624/10161/5727/5071/19/360/2898/2911/5950/183/8365/9515/7099/57468/1356/3783/30061/3209/124220/24/730/55765/23371/4938/83959/11272
GO:0046982	MF	GO:0046982	protein heterodimerization activity	47	0.303347	1.69116	0.0175439	0.0175439	0.0877742	476	tags=57%, list=33%, signal=40%	64067/8347/624/8357/126961/8334/8365/7099/3017/8322/8329/8337/6857/8353/8370/8349/8351/723790/8341/134/5155/153/85236/9619/8339/8344/79365
GO:0051656	BP	GO:0051656	establishment of organelle localization	39	-0.276212	-1.64372	0.0175786	0.0175786	0.0877742	303	tags=44%, list=21%, signal=35%	3799/23212/5314/89958/55143/1062/10403/81929/150465/113130/891/4085/1058/5347/9212/81620/3598
GO:0007186	BP	GO:0007186	G protein-coupled receptor signaling pathway	59	0.287733	1.70941	0.0175825	0.0175825	0.0877742	207	tags=31%, list=14%, signal=27%	8549/81285/3357/10451/3248/3354/954/9630/1238/624/10161/19/50650/23596/2911/183/8322/5157
GO:0007187	BP	GO:0007187	G protein-coupled receptor signaling pathway, coupled to cyclic nucleotide second messenger	5	0.68503	1.66177	0.0176262	0.0176262	0.0878466	177	tags=60%, list=12%, signal=53%	3357/3354/183
GO:0005581	CC	GO:0005581	collagen trimer	17	0.442455	1.74144	0.0176637	0.0176637	0.0878873	131	tags=35%, list=9%, signal=32%	1280/1281/1297/7373/342035/1290
GO:0008092	MF	GO:0008092	cytoskeletal protein binding	80	-0.215246	-1.66546	0.0179523	0.0179523	0.089176	328	tags=39%, list=23%, signal=32%	29127/3925/347240/3799/283431/3832/23136/118611/285643/55559/84665/1062/672/220134/24137/56992/22974/6525/881/84056/6101/5347/332/89795/9493/128239/359845/10095/54443/7739/79649
GO:0042221	BP	GO:0042221	response to chemical	353	0.180894	1.50533	0.0180349	0.0180349	0.0894386	382	tags=32%, list=26%, signal=31%	1755/7448/6678/2167/9388/8549/8647/84152/90993/54658/81285/5166/10720/5174/3357/51378/10551/1001/5337/4129/1280/1281/4093/9076/10451/3248/3354/94241/5788/9630/2634/8714/1238/1630/624/1290/4939/9750/5727/5071/8357/19/360/5205/126961/57088/2353/7857/5950/183/3751/7099/57468/3209/84159/8322/2354/5002/2066/4312/4983/55765/23371/6649/684/4938/3958/1543/1191/81848/6464/6692/6857/8353/55062/652968/11141…
GO:0055076	BP	GO:0055076	transition metal ion homeostasis	11	0.513117	1.68537	0.0181226	0.0181226	0.0897251	376	tags=64%, list=26%, signal=47%	79689/286133/5071/1356/30061/6280/6505
GO:0031090	CC	GO:0031090	organelle membrane	268	0.185991	1.49344	0.0183351	0.0183351	0.0906278	627	tags=53%, list=43%, signal=37%	1755/6678/8549/8647/90993/54658/81285/11005/10720/51313/5337/4129/79689/66002/165679/83733/90427/93664/954/5788/9635/57704/2634/51302/1238/10610/7108/168433/255488/57338/55638/3955/201895/5727/19/79895/55304/51092/283987/26002/54084/10079/7099/1356/55808/8322/55716/54894/57221/684/25837/23162/3958/83959/1543/1191/57089/23025/6857/55062/5795/79932/9746/80235/222537/6558/9249/634/51365/56255/55/262…
GO:0045935	BP	GO:0045935	positive regulation of nucleobase-containing compound metabolic process	144	-0.169627	-1.52781	0.0185175	0.0185175	0.0912163	225	tags=24%, list=16%, signal=23%	1869/7490/672/4435/1901/57057/3131/3014/641/5092/83595/387496/9355/3569/891/7480/79075/4751/3624/133396/9212/3589/29128/7153/65057/79733/5888/10635/4602/2246/1870/5054/8061/2637/90865
GO:0040020	BP	GO:0040020	regulation of meiotic nuclear division	5	-0.665511	-1.68845	0.0185452	0.0185452	0.0912163	274	tags=80%, list=19%, signal=65%	9319/286151/991/10635
GO:0051445	BP	GO:0051445	regulation of meiotic cell cycle	5	-0.665511	-1.68845	0.0185452	0.0185452	0.0912163	274	tags=80%, list=19%, signal=65%	9319/286151/991/10635
GO:0043235	CC	GO:0043235	receptor complex	40	0.333996	1.7728	0.018728	0.018728	0.0919649	217	tags=32%, list=15%, signal=28%	1134/2895/3357/6098/8515/53353/84171/7108/2898/2911/7099/50939/2066
GO:0001835	BP	GO:0001835	blastocyst hatching	5	0.680499	1.65078	0.0190592	0.0190592	0.0928331	140	tags=60%, list=10%, signal=54%	64168/10161/201895
GO:0002227	BP	GO:0002227	innate immune response in mucosa	5	0.679585	1.64856	0.0190592	0.0190592	0.0928331	468	tags=100%, list=32%, signal=68%	8347/8349/85236/8339/8344
GO:0002385	BP	GO:0002385	mucosal immune response	5	0.679585	1.64856	0.0190592	0.0190592	0.0928331	468	tags=100%, list=32%, signal=68%	8347/8349/85236/8339/8344
GO:0035188	BP	GO:0035188	hatching	5	0.680499	1.65078	0.0190592	0.0190592	0.0928331	140	tags=60%, list=10%, signal=54%	64168/10161/201895
GO:0071684	BP	GO:0071684	organism emergence from protective structure	5	0.680499	1.65078	0.0190592	0.0190592	0.0928331	140	tags=60%, list=10%, signal=54%	64168/10161/201895
GO:0045005	BP	GO:0045005	DNA-dependent DNA replication maintenance of fidelity	5	-0.661988	-1.67951	0.0191685	0.0191685	0.0931341	311	tags=80%, list=21%, signal=63%	146956/54962/641/5888
GO:0045087	BP	GO:0045087	innate immune response	73	0.274828	1.71722	0.019183	0.019183	0.0931341	486	tags=49%, list=34%, signal=35%	1755/9076/727897/60489/8347/2634/4939/4068/51279/7099/140686/730/55765/684/4938/3958/1191/8349/10666/3718/4583/634/2934/716/6280/283/5266/85236/8339/339122/4599/114548/8344/23643/4600/55647
GO:0098754	BP	GO:0098754	detoxification	10	0.543724	1.72417	0.0192833	0.0192833	0.0934701	494	tags=90%, list=34%, signal=60%	5174/94241/5002/6649/373156/6280/64757/57016/7837
GO:0055072	BP	GO:0055072	iron ion homeostasis	7	0.606526	1.69115	0.0193435	0.0193435	0.0936107	190	tags=57%, list=13%, signal=50%	79689/286133/1356/30061
GO:0046903	BP	GO:0046903	secretion	135	0.232293	1.66776	0.019479	0.019479	0.094115	382	tags=37%, list=26%, signal=30%	6678/8647/90993/81285/4069/10551/25840/5337/4129/93664/5788/1636/54474/8714/6947/624/85477/4939/5071/19/79895/7857/5950/183/9515/7099/3783/8322/2066/684/25837/3958/1191/23025/6857/11141/2624/9627/5795/6558/5608/634/55/2934/6280/7032/283/6505/134/5155
GO:0070085	BP	GO:0070085	glycosylation	17	0.437055	1.72018	0.0195604	0.0195604	0.0943565	665	tags=88%, list=46%, signal=48%	727897/57704/10610/55808/4583/80235/51809/83857/11261/6480/8708/84752/2589/2673/282679
GO:0022890	MF	GO:0022890	inorganic cation transmembrane transporter activity	45	0.306803	1.70543	0.0197018	0.0197018	0.0948863	431	tags=51%, list=30%, signal=37%	8647/1134/8671/10686/2898/3751/57468/3783/23704/30061/93129/83959/6558/81031/57685/59285/6335/57156/6505/2892/10396/79054/3759
GO:0050776	BP	GO:0050776	regulation of immune response	69	0.271748	1.67362	0.0198858	0.0198858	0.0956193	341	tags=39%, list=24%, signal=31%	7448/11005/1280/1281/10451/5788/727897/2353/4068/5789/51279/7099/3783/730/3958/1191/6464/57089/163486/2624/10666/5795/3718/4583/634/55824/716
GO:0140535	CC	GO:0140535	intracellular protein-containing complex	37	-0.292418	-1.73367	0.0200135	0.0200135	0.0960517	621	tags=73%, list=43%, signal=43%	2861/80325/284695/9903/55571/10856/79621/8607/317649/64425/80155/57491/1643/5591/55615/55197/27338/6502/701/672/4172/11065/6875/10849/991/5427/51514
GO:0010557	BP	GO:0010557	positive regulation of macromolecule biosynthetic process	142	-0.163255	-1.47164	0.0200545	0.0200545	0.0960517	225	tags=24%, list=16%, signal=22%	1869/7490/672/4435/1901/57057/3131/641/5092/83595/387496/9355/3569/79915/7480/79075/4751/3624/8317/133396/9212/81620/3589/29128/7153/65057/79733/4602/2246/1870/5054/8061/2637/90865
GO:0060078	BP	GO:0060078	regulation of postsynaptic membrane potential	12	0.491747	1.69258	0.0200723	0.0200723	0.0960517	406	tags=67%, list=28%, signal=48%	1134/2895/2898/2911/3751/134/153/2892
GO:0016556	BP	GO:0016556	mRNA modification	5	-0.657439	-1.66797	0.0201036	0.0201036	0.0960517	501	tags=100%, list=35%, signal=66%	1736/54517/80324/115708
GO:0071398	BP	GO:0071398	cellular response to fatty acid	7	0.603265	1.68205	0.0201551	0.0201551	0.096145	51	tags=43%, list=4%, signal=42%	81285/5166/9076
GO:0048839	BP	GO:0048839	inner ear development	23	0.375639	1.62548	0.0202016	0.0202016	0.0962141	571	tags=74%, list=39%, signal=46%	6678/8549/1280/140469/9750/5205/3209/4610/2624/2737/84189/8825/55084/26020/4919/3198/652
GO:0018958	BP	GO:0018958	phenol-containing compound metabolic process	11	0.508612	1.67058	0.0204361	0.0204361	0.0971768	275	tags=55%, list=19%, signal=45%	1001/4129/5071/23596/26002/9627
GO:0007610	BP	GO:0007610	behavior	50	0.305015	1.70537	0.0206013	0.0206013	0.0978077	408	tags=48%, list=28%, signal=36%	84152/3357/57338/27253/1602/5071/2353/2898/2911/6310/3751/57468/8322/266977/85461/2737/1620/7068/10347/6335/6505/134/153/10396
GO:0045236	MF	GO:0045236	CXCR chemokine receptor binding	5	-0.65391	-1.65901	0.0207269	0.0207269	0.0981354	89	tags=80%, list=6%, signal=75%	2921/2919/6372/3576
GO:1903351	BP	GO:1903351	cellular response to dopamine	8	0.592293	1.73804	0.0207416	0.0207416	0.0981354	145	tags=50%, list=10%, signal=45%	3357/3354/9630/5071
GO:1904724	CC	GO:1904724	tertiary granule lumen	5	0.675135	1.63777	0.0207788	0.0207788	0.0981354	111	tags=60%, list=8%, signal=56%	4069/25840/6947
GO:0006406	BP	GO:0006406	mRNA export from nucleus	6	-0.641274	-1.74732	0.0208336	0.0208336	0.0981354	525	tags=100%, list=36%, signal=64%	10212/29107/9818/81929/129401
GO:0071427	BP	GO:0071427	mRNA-containing ribonucleoprotein complex export from nucleus	6	-0.641274	-1.74732	0.0208336	0.0208336	0.0981354	525	tags=100%, list=36%, signal=64%	10212/29107/9818/81929/129401
GO:0006082	BP	GO:0006082	organic acid metabolic process	71	0.267624	1.66536	0.0210405	0.0210405	0.098955	112	tags=17%, list=8%, signal=16%	219970/9388/8647/54658/5166/10720/200879/66002/8671/3248/57704/51302
GO:0035091	MF	GO:0035091	phosphatidylinositol binding	13	0.486521	1.71195	0.0212482	0.0212482	0.0997757	333	tags=62%, list=23%, signal=48%	5337/85477/9644/5287/6857/55062/163486/2934
GO:0008509	MF	GO:0008509	anion transmembrane transporter activity	48	0.294756	1.6509	0.021296	0.021296	0.0998441	322	tags=38%, list=22%, signal=30%	8647/151258/83733/8671/1180/55640/9635/8714/19/360/51092/5950/57468/6563/83959/6558/634/81031
GO:0001525	BP	GO:0001525	angiogenesis	62	-0.220921	-1.57033	0.0214408	0.0214408	0.100355	334	tags=37%, list=23%, signal=30%	2069/3592/83700/3397/358/147372/441478/672/1901/57057/2013/58504/57007/3569/9047/79733/2246/1870/5054/3576/2637/5578/11082
GO:0048146	BP	GO:0048146	positive regulation of fibroblast proliferation	13	-0.449765	-1.76951	0.0215062	0.0215062	0.100355	390	tags=69%, list=27%, signal=51%	5591/4609/2069/358/1019/1869/990/891/4602
GO:0008235	MF	GO:0008235	metalloexopeptidase activity	6	0.649971	1.71536	0.0215095	0.0215095	0.100355	346	tags=83%, list=24%, signal=64%	1636/51200/2346/219595/4324
GO:0005230	MF	GO:0005230	extracellular ligand-gated ion channel activity	5	0.673985	1.63498	0.0216386	0.0216386	0.100355	169	tags=60%, list=12%, signal=53%	1134/2895/2898
GO:0015721	BP	GO:0015721	bile acid and bile salt transport	5	0.673726	1.63435	0.0216386	0.0216386	0.100355	321	tags=80%, list=22%, signal=63%	8647/8714/5205/634
GO:0022824	MF	GO:0022824	transmitter-gated ion channel activity	5	0.673985	1.63498	0.0216386	0.0216386	0.100355	169	tags=60%, list=12%, signal=53%	1134/2895/2898
GO:0022835	MF	GO:0022835	transmitter-gated channel activity	5	0.673985	1.63498	0.0216386	0.0216386	0.100355	169	tags=60%, list=12%, signal=53%	1134/2895/2898
GO:0007166	BP	GO:0007166	cell surface receptor signaling pathway	265	0.18619	1.48893	0.0219805	0.0219805	0.101751	339	tags=31%, list=23%, signal=29%	7448/651/8549/90993/1134/5166/2895/51378/10551/1001/1280/1281/4093/10451/3248/5788/727897/6098/8515/80210/2634/4739/1238/1630/624/4939/3955/5727/5071/8357/19/126961/2353/7857/4068/2898/2911/5789/54084/183/7099/3783/3209/84159/8322/55716/5157/54894/2066/4312/1999/5087/23371/684/4938/3958/266977/81848/6464/8353/163486/2624/10666/8351/26524/5795/3718/6383/4583/80031/64798/2737/10140/1287/399694/634/…
GO:0005925	CC	GO:0005925	focal adhesion	31	-0.290118	-1.60682	0.022034	0.022034	0.101751	67	tags=23%, list=5%, signal=22%	9493/7052/9173/10095/7739/8754/5328
GO:0007265	BP	GO:0007265	Ras protein signal transduction	24	0.38022	1.67275	0.0220414	0.0220414	0.101751	284	tags=46%, list=20%, signal=37%	5337/1281/10161/9750/19/50650/4983/57221/81848/6464/23096
GO:0016604	CC	GO:0016604	nuclear body	48	-0.243162	-1.60597	0.0222325	0.0222325	0.102476	425	tags=50%, list=29%, signal=37%	10212/80155/29107/2846/11339/11051/3226/9404/54892/5586/283596/8462/7490/672/11130/1894/3014/641/3669/5427/9156/81620/65057/5888
GO:0032101	BP	GO:0032101	regulation of response to external stimulus	75	-0.199261	-1.51337	0.0223024	0.0223024	0.102641	56	tags=15%, list=4%, signal=15%	7052/6372/9173/55872/5055/2246/5054/3576/5328/90865/5578
GO:0009101	BP	GO:0009101	glycoprotein biosynthetic process	26	0.36851	1.67435	0.0225298	0.0225298	0.103426	665	tags=85%, list=46%, signal=47%	64168/727897/9452/10610/55808/3718/4583/222537/81031/10347/51809/83857/11261/6480/8708/84752/6934/50515/2589/55790/2673/282679
GO:0009617	BP	GO:0009617	response to bacterium	67	0.276141	1.68807	0.0225418	0.0225418	0.103426	245	tags=30%, list=17%, signal=26%	1755/6678/2167/54658/54757/11005/4069/4129/9076/3248/8347/2634/4939/57088/2353/7099/140686/55765/1543/6464
GO:0044815	CC	GO:0044815	DNA packaging complex	28	0.373921	1.73506	0.0226644	0.0226644	0.10383	468	tags=64%, list=32%, signal=44%	8347/8357/126961/8334/8365/3017/8329/8337/8353/8370/8349/8351/723790/8341/3006/85236/8339/8344
GO:0015908	BP	GO:0015908	fatty acid transport	20	0.417867	1.73513	0.0227412	0.0227412	0.104023	498	tags=65%, list=34%, signal=43%	2167/83733/1636/624/2911/6857/5608/225/6505/134/2171/376497/2697
GO:0009897	CC	GO:0009897	external side of plasma membrane	34	-0.293361	-1.68185	0.0233501	0.0233501	0.106646	217	tags=35%, list=15%, signal=31%	80380/1901/7056/57007/8140/133396/3598/6338/29126/9173/8754/6340
GO:0035066	BP	GO:0035066	positive regulation of histone acetylation	5	-0.647751	-1.64339	0.023532	0.023532	0.107314	515	tags=100%, list=36%, signal=65%	10856/9252/3553/672
GO:0030010	BP	GO:0030010	establishment of cell polarity	16	-0.378619	-1.61097	0.0242662	0.0242662	0.109996	379	tags=62%, list=26%, signal=47%	23286/55691/83700/5314/89958/56603/10403/4085/1058/5347
GO:0045732	BP	GO:0045732	positive regulation of protein catabolic process	16	-0.37777	-1.60736	0.0242662	0.0242662	0.109996	109	tags=31%, list=8%, signal=29%	991/5347/51514/8754/90865
GO:0006875	BP	GO:0006875	cellular metal ion homeostasis	41	0.308417	1.65743	0.0243051	0.0243051	0.109996	431	tags=51%, list=30%, signal=37%	3357/5788/10686/286133/1238/57338/624/10161/2898/2911/1356/30061/730/2624/6558/6280/6505/134/79054/623/3759
GO:0016579	BP	GO:0016579	protein deubiquitination	19	-0.373327	-1.69762	0.0243696	0.0243696	0.109996	515	tags=68%, list=36%, signal=45%	4089/57559/8607/1643/4609/154/6502/672/983/991/63967/7347/90865
GO:0070646	BP	GO:0070646	protein modification by small protein removal	19	-0.373327	-1.69762	0.0243696	0.0243696	0.109996	515	tags=68%, list=36%, signal=45%	4089/57559/8607/1643/4609/154/6502/672/983/991/63967/7347/90865
GO:0000079	BP	GO:0000079	regulation of cyclin-dependent protein serine/threonine kinase activity	12	-0.444378	-1.67966	0.0243764	0.0243764	0.109996	260	tags=58%, list=18%, signal=48%	1019/990/641/891/9088/5347/9134
GO:1904029	BP	GO:1904029	regulation of cyclin-dependent protein kinase activity	12	-0.444378	-1.67966	0.0243764	0.0243764	0.109996	260	tags=58%, list=18%, signal=48%	1019/990/641/891/9088/5347/9134
GO:0009161	BP	GO:0009161	ribonucleoside monophosphate metabolic process	5	-0.644291	-1.63461	0.0244671	0.0244671	0.11024	520	tags=100%, list=36%, signal=64%	51292/1723/7371/10606
GO:0098797	CC	GO:0098797	plasma membrane protein complex	53	0.286665	1.63681	0.0246578	0.0246578	0.110813	431	tags=49%, list=30%, signal=36%	7448/1134/2895/1001/8515/1010/9630/2898/2911/3751/3783/23704/730/6464/3339/6641/634/57685/59285/6335/126129/999/2892/843/54331/3759
GO:0007586	BP	GO:0007586	digestion	13	0.481869	1.69558	0.0247274	0.0247274	0.110813	445	tags=69%, list=31%, signal=48%	7033/51302/5950/7099/3783/55765/4583/7032/64081
GO:0018995	CC	GO:0018995	host cellular component	5	-0.64083	-1.62583	0.0247787	0.0247787	0.110813	525	tags=100%, list=36%, signal=64%	9818/358/81929/129401
GO:0043657	CC	GO:0043657	host cell	5	-0.64083	-1.62583	0.0247787	0.0247787	0.110813	525	tags=100%, list=36%, signal=64%	9818/358/81929/129401
GO:1900034	BP	GO:1900034	regulation of cellular response to heat	5	-0.64083	-1.62583	0.0247787	0.0247787	0.110813	525	tags=100%, list=36%, signal=64%	9531/9818/81929/129401
GO:0051963	BP	GO:0051963	regulation of synapse assembly	10	0.533654	1.69224	0.0249777	0.0249777	0.111537	500	tags=80%, list=34%, signal=53%	2895/54674/5789/11141/9746/387804/84189/27286
GO:0032506	BP	GO:0032506	cytokinetic process	5	-0.639862	-1.62337	0.0250904	0.0250904	0.111739	328	tags=80%, list=23%, signal=62%	29127/1894/9212/54443
GO:1990234	CC	GO:1990234	transferase complex	47	-0.238832	-1.57322	0.0250972	0.0250972	0.111739	348	tags=57%, list=24%, signal=45%	10419/10856/8607/64425/10785/80155/1643/8835/115708/55197/27338/4234/10558/6502/1019/701/672/4172/11065/891/6875/10849/983/991/5427/51514/9134
GO:0005102	MF	GO:0005102	signaling receptor binding	138	0.216216	1.55213	0.0251523	0.0251523	0.111819	382	tags=37%, list=26%, signal=30%	7448/651/2167/84152/5174/51378/7103/10551/1280/1281/10451/5788/1636/9630/624/5727/5071/19/57088/7857/5789/183/7099/54894/2066/4983/3958/1191/6464/6857/55062/3339/6275/11141/80816/10666/1289/5795/80031/10140/399694/3574/55258/57715/25759/6280/7032/283/134/9053/5155
GO:0030666	CC	GO:0030666	endocytic vesicle membrane	13	0.479303	1.68655	0.0252244	0.0252244	0.111853	627	tags=85%, list=43%, signal=48%	1755/5727/8322/57089/2892/339122/10981/55647/6892/54361/4035
GO:0001942	BP	GO:0001942	hair follicle development	11	0.496686	1.6314	0.0253201	0.0253201	0.111853	38	tags=27%, list=3%, signal=27%	8549/11005/1001
GO:0098773	BP	GO:0098773	skin epidermis development	11	0.496686	1.6314	0.0253201	0.0253201	0.111853	38	tags=27%, list=3%, signal=27%	8549/11005/1001
GO:0006638	BP	GO:0006638	neutral lipid metabolic process	9	0.550599	1.68435	0.0253727	0.0253727	0.111853	44	tags=33%, list=3%, signal=33%	2167/9388/200879
GO:0006639	BP	GO:0006639	acylglycerol metabolic process	9	0.550599	1.68435	0.0253727	0.0253727	0.111853	44	tags=33%, list=3%, signal=33%	2167/9388/200879
GO:0001501	BP	GO:0001501	skeletal system development	52	0.298307	1.70144	0.0253833	0.0253833	0.111853	196	tags=27%, list=14%, signal=24%	651/91461/1280/1281/4256/7092/5788/6913/1290/85477/3206/5950/3209/84159
GO:0007050	BP	GO:0007050	cell cycle arrest	27	-0.322287	-1.69461	0.0254605	0.0254605	0.112028	409	tags=56%, list=28%, signal=41%	11186/27085/10514/4609/3592/55771/1019/1869/672/891/983/7480/3624/79733/3576
GO:0006335	BP	GO:0006335	DNA replication-dependent nucleosome assembly	7	0.591793	1.65007	0.0255658	0.0255658	0.112163	280	tags=71%, list=19%, signal=58%	8357/8365/8353/8370/8351
GO:0034723	BP	GO:0034723	DNA replication-dependent nucleosome organization	7	0.591793	1.65007	0.0255658	0.0255658	0.112163	280	tags=71%, list=19%, signal=58%	8357/8365/8353/8370/8351
GO:0050852	BP	GO:0050852	T cell receptor signaling pathway	15	0.452079	1.68631	0.0258371	0.0258371	0.113189	339	tags=60%, list=23%, signal=46%	5788/4068/3783/3958/163486/10666/5795/634/55824
GO:0008306	BP	GO:0008306	associative learning	5	0.664905	1.61295	0.0259376	0.0259376	0.113464	338	tags=80%, list=23%, signal=62%	84152/2353/85461/10347
GO:0042176	BP	GO:0042176	regulation of protein catabolic process	26	-0.321971	-1.64517	0.0262271	0.0262271	0.114563	148	tags=31%, list=10%, signal=28%	4085/7480/991/5347/55872/51514/8754/90865
GO:0015698	BP	GO:0015698	inorganic anion transport	15	0.449885	1.67813	0.0263293	0.0263293	0.114842	376	tags=60%, list=26%, signal=45%	8671/1180/6098/9635/5205/57468/83959/6558/6505
GO:2000573	BP	GO:2000573	positive regulation of DNA biosynthetic process	13	-0.440255	-1.73209	0.0263684	0.0263684	0.114846	476	tags=77%, list=33%, signal=52%	92345/1736/2264/5982/4609/5983/79075/4751/9212/65057
GO:0030141	CC	GO:0030141	secretory granule	74	0.265596	1.66599	0.0264233	0.0264233	0.114919	826	tags=81%, list=57%, signal=37%	1755/6678/11005/4069/25840/5337/90427/5788/6947/5274/79895/7857/26002/9515/684/25837/3958/1191/6857/5795/634/51365/55/2934/6280/5155/10396/3382/2171/5099/6414/221/10566/138050/53916/1950/1992/6337/6590/4035/10916/2799/10043/2517/10257/101/3689/3728/5834/6609/147650/57481/4126/3709/9961/51646/1277/5066/4125/5154
GO:0033627	BP	GO:0033627	cell adhesion mediated by integrin	11	-0.430467	-1.57953	0.0268937	0.0268937	0.11604	45	tags=64%, list=3%, signal=62%	83700/9404/8613/5420/8754/5054/5328
GO:0043954	BP	GO:0043954	cellular component maintenance	7	0.588379	1.64055	0.0269185	0.0269185	0.11604	308	tags=71%, list=21%, signal=57%	9076/4983/55765/85461/4524
GO:0031571	BP	GO:0031571	mitotic G1 DNA damage checkpoint	6	-0.63184	-1.72162	0.0270671	0.0270671	0.11604	390	tags=83%, list=27%, signal=61%	5591/1869/891/983/79733
GO:0044783	BP	GO:0044783	G1 DNA damage checkpoint	6	-0.63184	-1.72162	0.0270671	0.0270671	0.11604	390	tags=83%, list=27%, signal=61%	5591/1869/891/983/79733
GO:0044819	BP	GO:0044819	mitotic G1/S transition checkpoint	6	-0.63184	-1.72162	0.0270671	0.0270671	0.11604	390	tags=83%, list=27%, signal=61%	5591/1869/891/983/79733
GO:0072413	BP	GO:0072413	signal transduction involved in mitotic cell cycle checkpoint	6	-0.63184	-1.72162	0.0270671	0.0270671	0.11604	390	tags=83%, list=27%, signal=61%	5591/1869/891/983/79733
GO:0072431	BP	GO:0072431	signal transduction involved in mitotic G1 DNA damage checkpoint	6	-0.63184	-1.72162	0.0270671	0.0270671	0.11604	390	tags=83%, list=27%, signal=61%	5591/1869/891/983/79733
GO:1902400	BP	GO:1902400	intracellular signal transduction involved in G1 DNA damage checkpoint	6	-0.63184	-1.72162	0.0270671	0.0270671	0.11604	390	tags=83%, list=27%, signal=61%	5591/1869/891/983/79733
GO:1902402	BP	GO:1902402	signal transduction involved in mitotic DNA damage checkpoint	6	-0.63184	-1.72162	0.0270671	0.0270671	0.11604	390	tags=83%, list=27%, signal=61%	5591/1869/891/983/79733
GO:1902403	BP	GO:1902403	signal transduction involved in mitotic DNA integrity checkpoint	6	-0.63184	-1.72162	0.0270671	0.0270671	0.11604	390	tags=83%, list=27%, signal=61%	5591/1869/891/983/79733
GO:1903350	BP	GO:1903350	response to dopamine	9	0.547412	1.6746	0.0272158	0.0272158	0.116511	145	tags=44%, list=10%, signal=40%	3357/3354/9630/5071
GO:0007612	BP	GO:0007612	learning	13	0.47456	1.66986	0.0277218	0.0277218	0.118508	408	tags=69%, list=28%, signal=50%	84152/57338/5071/2353/6310/57468/85461/10347/10396
GO:0016209	MF	GO:0016209	antioxidant activity	5	0.661592	1.60492	0.0279439	0.0279439	0.11895	494	tags=100%, list=34%, signal=66%	94241/6649/373156/6280/7837
GO:0032373	BP	GO:0032373	positive regulation of sterol transport	5	0.661649	1.60506	0.0279439	0.0279439	0.11895	338	tags=80%, list=23%, signal=62%	9388/5727/19/10347
GO:0032376	BP	GO:0032376	positive regulation of cholesterol transport	5	0.661649	1.60506	0.0279439	0.0279439	0.11895	338	tags=80%, list=23%, signal=62%	9388/5727/19/10347
GO:0030055	CC	GO:0030055	cell-substrate junction	32	-0.287538	-1.60787	0.0280226	0.0280226	0.119116	105	tags=25%, list=7%, signal=24%	1308/9493/7052/9173/10095/7739/8754/5328
GO:0008324	MF	GO:0008324	cation transmembrane transporter activity	49	0.283359	1.58563	0.0280676	0.0280676	0.119139	431	tags=49%, list=30%, signal=36%	8647/1134/8671/10686/2898/3751/57468/3783/23704/30061/93129/83959/6558/81031/57685/59285/6335/23428/57156/6505/2892/10396/79054/3759
GO:0006952	BP	GO:0006952	defense response	135	0.219059	1.57275	0.0281781	0.0281781	0.11944	487	tags=47%, list=34%, signal=34%	1755/2167/54658/11005/4069/9076/5788/727897/60489/8347/2634/1238/624/4939/2353/7857/4068/2898/51279/183/7099/3783/140686/730/55765/1999/684/4938/3958/1191/6464/56925/3339/8349/10666/3718/4583/1620/634/2934/6775/716/225/6335/347/6280/283/6505/5266/134/85236/623/8339/339122/4599/114548/602/8344/23643/4343/4600/55647/10964
GO:0055088	BP	GO:0055088	lipid homeostasis	19	0.398524	1.62977	0.0284941	0.0284941	0.120263	149	tags=26%, list=10%, signal=24%	2167/9388/8647/51302/19
GO:0017124	MF	GO:0017124	SH3 domain binding	15	-0.396206	-1.64908	0.0285058	0.0285058	0.120263	347	tags=60%, list=24%, signal=46%	10314/54206/84665/6455/10744/9232/9047/26255/8754
GO:0000139	CC	GO:0000139	Golgi membrane	60	0.277272	1.65061	0.0285679	0.0285679	0.120263	623	tags=62%, list=43%, signal=37%	8549/51313/5337/79689/57704/2634/10610/55638/3955/283987/55808/25837/23162/55062/79932/9746/222537/10347/51809/5155/9619/3382/339122/114548/11261/6480/64285/2697/192683/8708/6892/84752/201232/50515/2589/55790/84068
GO:0050657	BP	GO:0050657	nucleic acid transport	14	-0.404565	-1.63811	0.0286124	0.0286124	0.120263	535	tags=79%, list=37%, signal=50%	84946/55706/87178/10212/29107/9818/23180/23212/10643/81929/129401
GO:0050658	BP	GO:0050658	RNA transport	14	-0.404565	-1.63811	0.0286124	0.0286124	0.120263	535	tags=79%, list=37%, signal=50%	84946/55706/87178/10212/29107/9818/23180/23212/10643/81929/129401
GO:0051236	BP	GO:0051236	establishment of RNA localization	14	-0.404565	-1.63811	0.0286124	0.0286124	0.120263	535	tags=79%, list=37%, signal=50%	84946/55706/87178/10212/29107/9818/23180/23212/10643/81929/129401
GO:0050851	BP	GO:0050851	antigen receptor-mediated signaling pathway	18	0.427333	1.72273	0.02876	0.02876	0.120714	339	tags=56%, list=23%, signal=43%	10451/5788/4068/3783/3958/163486/10666/5795/634/55824
GO:0006493	BP	GO:0006493	protein O-linked glycosylation	7	0.584893	1.63083	0.0290907	0.0290907	0.121409	606	tags=100%, list=42%, signal=58%	727897/10610/4583/51809/83857/6480/2589
GO:0002429	BP	GO:0002429	immune response-activating cell surface receptor signaling pathway	24	0.372473	1.63866	0.0291512	0.0291512	0.121409	339	tags=50%, list=23%, signal=39%	10451/5788/727897/4068/3783/3958/163486/10666/5795/4583/634/55824
GO:0002757	BP	GO:0002757	immune response-activating signal transduction	24	0.372473	1.63866	0.0291512	0.0291512	0.121409	339	tags=50%, list=23%, signal=39%	10451/5788/727897/4068/3783/3958/163486/10666/5795/4583/634/55824
GO:0006936	BP	GO:0006936	muscle contraction	24	0.372165	1.63731	0.0291512	0.0291512	0.121409	378	tags=50%, list=26%, signal=38%	1134/2982/3357/1180/1824/624/23704/6641/5608/2934/4151/134
GO:0030301	BP	GO:0030301	cholesterol transport	8	0.570735	1.67478	0.0293164	0.0293164	0.121409	627	tags=100%, list=43%, signal=57%	9388/5727/19/1191/10347/9619/1950/4035
GO:0038111	BP	GO:0038111	interleukin-7-mediated signaling pathway	8	0.572974	1.68135	0.0293164	0.0293164	0.121409	480	tags=88%, list=33%, signal=59%	8357/126961/8353/8351/3718/3574/3561
GO:0098760	BP	GO:0098760	response to interleukin-7	8	0.572974	1.68135	0.0293164	0.0293164	0.121409	480	tags=88%, list=33%, signal=59%	8357/126961/8353/8351/3718/3574/3561
GO:0098761	BP	GO:0098761	cellular response to interleukin-7	8	0.572974	1.68135	0.0293164	0.0293164	0.121409	480	tags=88%, list=33%, signal=59%	8357/126961/8353/8351/3718/3574/3561
GO:0071868	BP	GO:0071868	cellular response to monoamine stimulus	9	0.545279	1.66807	0.0293296	0.0293296	0.121409	145	tags=44%, list=10%, signal=40%	3357/3354/9630/5071
GO:0071870	BP	GO:0071870	cellular response to catecholamine stimulus	9	0.545279	1.66807	0.0293296	0.0293296	0.121409	145	tags=44%, list=10%, signal=40%	3357/3354/9630/5071
GO:1901564	BP	GO:1901564	organonitrogen compound metabolic process	477	0.163326	1.40194	0.0294118	0.0294118	0.121582	382	tags=30%, list=26%, signal=33%	1755/7448/651/2167/9388/8647/64168/84152/54658/54757/11005/5166/2982/3357/51378/4069/91461/5337/4129/1280/1281/165679/7092/8671/901/378925/5788/1636/727897/60489/6098/8347/9452/9635/57704/51200/84171/140469/6947/4739/10610/168433/255488/5570/5274/624/5727/5071/8357/126961/54933/55304/54858/23596/7857/2911/26002/5789/51279/183/8365/7099/1356/3017/55808/83593/140686/8322/2346/54894/2066/152926/8993…
GO:0042596	BP	GO:0042596	fear response	5	0.658824	1.5982	0.0296663	0.0296663	0.122466	498	tags=100%, list=34%, signal=66%	2898/1620/6505/153/2697
GO:0031461	CC	GO:0031461	cullin-RING ubiquitin ligase complex	11	-0.424511	-1.55767	0.0297434	0.0297434	0.122615	402	tags=64%, list=28%, signal=46%	1643/27338/6502/701/11065/991/51514
GO:0009913	BP	GO:0009913	epidermal cell differentiation	36	-0.265474	-1.55449	0.0298753	0.0298753	0.12299	350	tags=50%, list=24%, signal=39%	5317/2069/25861/54206/3854/56603/83896/3891/3887/3892/3889/9119/3853/8754/8688/100132386/3885/730755
GO:0019538	BP	GO:0019538	protein metabolic process	403	0.168324	1.40985	0.0299335	0.0299335	0.123062	382	tags=31%, list=26%, signal=32%	1755/7448/651/2167/9388/8647/64168/84152/54757/11005/5166/3357/51378/4069/91461/5337/1280/1281/7092/901/378925/5788/1636/727897/6098/8347/9452/9635/51200/84171/140469/4739/10610/168433/255488/5570/5274/624/5727/5071/8357/126961/54933/54858/23596/7857/2911/5789/51279/183/8365/7099/1356/3017/55808/83593/140686/8322/2346/54894/2066/152926/89932/4312/4983/55765/11156/23371/684/25837/23162/3958/1191/8…
GO:0010038	BP	GO:0010038	response to metal ion	30	0.354299	1.68395	0.0301587	0.0301587	0.123818	333	tags=43%, list=23%, signal=34%	6678/2167/4129/9076/5071/360/2353/2354/6649/1543/6857/6558/2934
GO:0072528	BP	GO:0072528	pyrimidine-containing compound biosynthetic process	6	-0.626039	-1.70581	0.0303479	0.0303479	0.124425	547	tags=100%, list=38%, signal=63%	1723/7371/7083/26289/7298
GO:0022804	MF	GO:0022804	active transmembrane transporter activity	33	0.323412	1.60263	0.0304195	0.0304195	0.124548	698	tags=76%, list=48%, signal=40%	8647/83733/8671/8714/19/57468/24/5002/83959/6558/81031/10347/225/23428/6505/9619/6892/201232/285195/84068/65010/9906/10257/55788/728661
GO:0051493	BP	GO:0051493	regulation of cytoskeleton organization	40	-0.257916	-1.56851	0.030547	0.030547	0.1249	362	tags=45%, list=25%, signal=35%	2764/10263/83700/3925/3397/1104/1902/672/1901/220134/10460/1894/22974/5347/89795/221150/128239/10095
GO:0005125	MF	GO:0005125	cytokine activity	21	-0.362256	-1.72615	0.0307155	0.0307155	0.125419	160	tags=38%, list=11%, signal=34%	3569/7480/3624/2919/3589/6372/3576/90865
GO:0051346	BP	GO:0051346	negative regulation of hydrolase activity	36	0.323127	1.64389	0.0307779	0.0307779	0.125503	253	tags=36%, list=17%, signal=31%	7448/84152/11005/80034/5274/183/140686/89932/57221/684/3958/6692/56925
GO:0007155	BP	GO:0007155	cell adhesion	128	0.223004	1.57996	0.0309425	0.0309425	0.126003	339	tags=34%, list=23%, signal=28%	7448/11005/2895/10551/1001/1281/9076/10451/7373/342035/5788/8515/1824/10686/9635/54510/1010/4739/56140/4685/5274/27253/9750/5789/8322/56137/3958/81848/6464/1825/11141/10666/2196/1289/5795/3718/9746/2737/634/2934/3574/22998/55824
GO:0006486	BP	GO:0006486	protein glycosylation	14	0.457798	1.66003	0.0312182	0.0312182	0.126782	665	tags=93%, list=46%, signal=51%	727897/10610/55808/4583/51809/83857/11261/6480/8708/84752/2589/2673/282679
GO:0043413	BP	GO:0043413	macromolecule glycosylation	14	0.457798	1.66003	0.0312182	0.0312182	0.126782	665	tags=93%, list=46%, signal=51%	727897/10610/55808/4583/51809/83857/11261/6480/8708/84752/2589/2673/282679
GO:1903573	BP	GO:1903573	negative regulation of response to endoplasmic reticulum stress	5	0.656945	1.59364	0.0313944	0.0313944	0.127326	338	tags=80%, list=23%, signal=62%	90993/5071/1191/10347
GO:0009100	BP	GO:0009100	glycoprotein metabolic process	30	0.352313	1.67451	0.031499	0.031499	0.127578	665	tags=80%, list=46%, signal=44%	64168/1280/727897/9452/10610/55808/3718/4583/222537/81031/26232/10347/51809/83857/11261/6480/8708/84752/6934/50515/2589/55790/2673/282679
GO:0000149	MF	GO:0000149	SNARE binding	8	0.567166	1.66431	0.0320059	0.0320059	0.129456	251	tags=62%, list=17%, signal=52%	55638/19/9515/23025/6857
GO:0042310	BP	GO:0042310	vasoconstriction	7	0.581059	1.62014	0.0323532	0.0323532	0.13046	177	tags=57%, list=12%, signal=50%	3357/1636/624/183
GO:0006887	BP	GO:0006887	exocytosis	70	0.252203	1.55629	0.0323791	0.0323791	0.13046	715	tags=70%, list=49%, signal=37%	6678/4069/25840/5337/93664/5788/6947/85477/5071/79895/9515/684/25837/3958/1191/23025/6857/11141/2624/5795/634/55/2934/6280/5155/10396/2171/5099/6414/221/8825/192683/138050/3745/53916/1950/1992/6590/10916/2799/84958/10043/2517/10257/101/8013/3689/3728/5834
GO:0044085	BP	GO:0044085	cellular component biogenesis	282	-0.131561	-1.37994	0.0323986	0.0323986	0.13046	604	tags=55%, list=42%, signal=40%	57763/84365/51074/5781/57819/6418/90355/144535/26747/55759/11116/10360/27341/23223/54663/220064/5830/51388/56652/79711/84946/1767/57622/55706/84916/3251/10419/4089/64434/6839/10856/5036/3021/51018/9188/84131/9531/92345/8607/91695/5618/1736/87178/8568/4905/3553/23160/23404/64425/84549/23246/57647/3038/55299/161582/8814/4648/56342/1643/84250/5591/51154/10514/1978/4609/56915/51053/11339/2764/11051/2…
GO:0050905	BP	GO:0050905	neuromuscular process	9	0.539657	1.65088	0.0325003	0.0325003	0.13046	145	tags=44%, list=10%, signal=40%	1134/2895/57338/5071
GO:0006816	BP	GO:0006816	calcium ion transport	18	0.422567	1.70352	0.032501	0.032501	0.13046	603	tags=78%, list=42%, signal=46%	3357/5788/57338/3783/93129/3958/57685/59285/5155/79054/623/2697/1950/489
GO:0015918	BP	GO:0015918	sterol transport	10	0.519156	1.64626	0.0325145	0.0325145	0.13046	416	tags=70%, list=29%, signal=50%	9388/5727/19/1191/114884/10347/9619
GO:0005154	MF	GO:0005154	epidermal growth factor receptor binding	6	0.623049	1.64431	0.0327679	0.0327679	0.131302	245	tags=67%, list=17%, signal=56%	10551/10451/2066/6464
GO:0007584	BP	GO:0007584	response to nutrient	13	0.465542	1.63813	0.0332161	0.0332161	0.131925	333	tags=54%, list=23%, signal=42%	6678/9388/54658/360/1543/4524/2934
GO:0030335	BP	GO:0030335	positive regulation of cell migration	54	-0.221665	-1.55106	0.0332188	0.0332188	0.131925	65	tags=17%, list=4%, signal=17%	29126/5420/2246/8754/5054/3576/131578/5328/5578
GO:2000147	BP	GO:2000147	positive regulation of cell motility	54	-0.221665	-1.55106	0.0332188	0.0332188	0.131925	65	tags=17%, list=4%, signal=17%	29126/5420/2246/8754/5054/3576/131578/5328/5578
GO:0051208	BP	GO:0051208	sequestering of calcium ion	6	0.622466	1.64277	0.0333186	0.0333186	0.131925	125	tags=50%, list=9%, signal=46%	3357/5788/57338
GO:0051209	BP	GO:0051209	release of sequestered calcium ion into cytosol	6	0.622466	1.64277	0.0333186	0.0333186	0.131925	125	tags=50%, list=9%, signal=46%	3357/5788/57338
GO:0051282	BP	GO:0051282	regulation of sequestering of calcium ion	6	0.622466	1.64277	0.0333186	0.0333186	0.131925	125	tags=50%, list=9%, signal=46%	3357/5788/57338
GO:0051283	BP	GO:0051283	negative regulation of sequestering of calcium ion	6	0.622466	1.64277	0.0333186	0.0333186	0.131925	125	tags=50%, list=9%, signal=46%	3357/5788/57338
GO:0060402	BP	GO:0060402	calcium ion transport into cytosol	6	0.622466	1.64277	0.0333186	0.0333186	0.131925	125	tags=50%, list=9%, signal=46%	3357/5788/57338
GO:0097553	BP	GO:0097553	calcium ion transmembrane import into cytosol	6	0.622466	1.64277	0.0333186	0.0333186	0.131925	125	tags=50%, list=9%, signal=46%	3357/5788/57338
GO:0045178	CC	GO:0045178	basal part of cell	30	0.351119	1.66884	0.033733	0.033733	0.133075	382	tags=50%, list=26%, signal=38%	9076/8671/3248/9635/360/30061/6563/2066/83959/6558/634/23428/134/9053/5155
GO:0051606	BP	GO:0051606	detection of stimulus	25	0.360856	1.62038	0.033733	0.033733	0.133075	286	tags=40%, list=20%, signal=33%	1755/81285/1602/23596/2898/7099/24/6857/56925/5795
GO:0030139	CC	GO:0030139	endocytic vesicle	24	0.368092	1.61939	0.0337419	0.0337419	0.133075	558	tags=62%, list=38%, signal=39%	1755/6678/5337/5727/19/8322/5287/57089/2934/2892/339122/10981/55647/6892/54361
GO:2000779	BP	GO:2000779	regulation of double-strand break repair	6	-0.617084	-1.68141	0.0339601	0.0339601	0.133626	394	tags=83%, list=27%, signal=61%	84250/5591/2187/5888/10635
GO:0007264	BP	GO:0007264	small GTPase mediated signal transduction	35	0.313097	1.58367	0.0339704	0.0339704	0.133626	294	tags=40%, list=20%, signal=33%	5337/1281/10451/10161/9750/9901/19/50650/4983/57221/81848/6464/23096/23179
GO:0015711	BP	GO:0015711	organic anion transport	37	0.320884	1.65557	0.0340697	0.0340697	0.133841	378	tags=46%, list=26%, signal=35%	8647/83733/8671/1636/8714/624/5205/2911/83959/6857/6558/5608/634/81031/23428/6505/134
GO:0022610	BP	GO:0022610	biological adhesion	129	0.216683	1.5362	0.0342205	0.0342205	0.134258	339	tags=33%, list=23%, signal=28%	7448/11005/2895/10551/1001/1281/9076/10451/7373/342035/5788/8515/1824/10686/9635/54510/1010/4739/56140/4685/5274/27253/9750/5789/8322/56137/3958/81848/6464/1825/11141/10666/2196/1289/5795/3718/9746/2737/634/2934/3574/22998/55824
GO:0030971	MF	GO:0030971	receptor tyrosine kinase binding	7	0.578704	1.61357	0.0345281	0.0345281	0.135288	503	tags=86%, list=35%, signal=56%	51378/6464/10140/399694/25759/868
GO:0032092	BP	GO:0032092	positive regulation of protein binding	9	0.537821	1.64526	0.0346141	0.0346141	0.13529	675	tags=100%, list=47%, signal=54%	7448/1636/5071/25805/652/6934/4035/65981/627
GO:0022604	BP	GO:0022604	regulation of cell morphogenesis	24	0.365744	1.60906	0.03466	0.03466	0.13529	267	tags=42%, list=18%, signal=35%	6678/4739/5071/54873/5789/8322/81848/23025/6857/11141
GO:0098655	BP	GO:0098655	cation transmembrane transport	63	0.272069	1.64092	0.0346637	0.0346637	0.13529	431	tags=46%, list=30%, signal=34%	8647/5174/3357/8671/5788/10686/286133/6947/57338/3751/57468/3783/23704/30061/93129/83959/6558/81031/57685/59285/6335/23428/57156/6505/2892/10396/79054/623/3759
GO:0043269	BP	GO:0043269	regulation of ion transport	108	0.224982	1.53473	0.0348387	0.0348387	0.135797	809	tags=76%, list=56%, signal=36%	9388/8647/81285/5174/91461/4129/1180/6098/54474/57338/5727/5071/19/5205/23596/5950/183/3751/9515/7099/3783/23704/4983/3958/6857/2737/6558/5608/10347/161291/59285/6335/347/283/6505/134/5155/999/2892/10396/9619/3382/623/3759/2171/54800/11261/64285/2697/90007/3745/23409/1950/57731/652/5465/6934/3750/4035/6041/43/65266/65010/56659/101/54207/8013/3689/3728/6253/4041/10765/57540/23208/3709/6326/27075/1…
GO:0060429	BP	GO:0060429	epithelium development	121	-0.170994	-1.48829	0.0350645	0.0350645	0.136451	242	tags=27%, list=17%, signal=25%	56603/83896/441478/7490/4435/1901/57057/3891/7516/3887/3892/983/7480/3889/84879/3624/133396/7298/793/128239/7052/79733/5420/9119/3853/2246/8754/5054/8688/100132386/3885/730755/2637
GO:0098609	BP	GO:0098609	cell-cell adhesion	72	0.247943	1.55231	0.0351827	0.0351827	0.136451	339	tags=38%, list=23%, signal=30%	2895/1001/9076/7373/342035/5788/1824/10686/54510/1010/56140/4685/27253/9750/5789/56137/3958/6464/1825/11141/2196/3718/9746/2737/634/3574/55824
GO:0098661	BP	GO:0098661	inorganic anion transmembrane transport	8	0.56278	1.65144	0.0352333	0.0352333	0.136451	376	tags=75%, list=26%, signal=56%	1180/9635/57468/83959/6558/6505
GO:0000731	BP	GO:0000731	DNA synthesis involved in DNA repair	6	-0.609453	-1.66062	0.0352789	0.0352789	0.136451	404	tags=83%, list=28%, signal=60%	5982/5983/9768/5427/51514
GO:0019985	BP	GO:0019985	translesion synthesis	6	-0.609453	-1.66062	0.0352789	0.0352789	0.136451	404	tags=83%, list=28%, signal=60%	5982/5983/9768/5427/51514
GO:0070192	BP	GO:0070192	chromosome organization involved in meiotic cell cycle	6	-0.609499	-1.66074	0.0352789	0.0352789	0.136451	274	tags=100%, list=19%, signal=81%	55706/9319/701/5888/9134
GO:0030890	BP	GO:0030890	positive regulation of B cell proliferation	5	0.651211	1.57973	0.0354266	0.0354266	0.136846	509	tags=100%, list=35%, signal=65%	10451/5788/7099/3574/57162
GO:0072593	BP	GO:0072593	reactive oxygen species metabolic process	24	0.364914	1.60541	0.0355781	0.0355781	0.137255	243	tags=42%, list=17%, signal=35%	5166/4129/5071/183/7099/9644/55765/6649/1543/1191
GO:0031328	BP	GO:0031328	positive regulation of cellular biosynthetic process	151	-0.159043	-1.45538	0.0356591	0.0356591	0.137261	225	tags=24%, list=16%, signal=22%	1869/7490/672/4435/1901/57057/3131/641/5092/83595/387496/9355/3569/79915/7480/84879/79075/4751/3624/8317/133396/9212/81620/3589/29128/7153/65057/79733/4602/2246/1870/5054/3576/8061/2637/90865
GO:0050856	BP	GO:0050856	regulation of T cell receptor signaling pathway	9	0.534221	1.63425	0.035671	0.035671	0.137261	321	tags=67%, list=22%, signal=52%	4068/3783/3958/10666/5795/634
GO:0044283	BP	GO:0044283	small molecule biosynthetic process	54	0.275717	1.58324	0.0358166	0.0358166	0.137645	347	tags=37%, list=24%, signal=29%	9388/8647/5166/200879/3248/954/51302/7108/55304/26002/5950/2346/1543/57089/4524/219595/634/8654/55258/225
GO:1901681	MF	GO:1901681	sulfur compound binding	25	0.35773	1.60635	0.0359669	0.0359669	0.138046	299	tags=40%, list=21%, signal=32%	7448/9388/200879/5788/5727/50939/6649/56925/1289/222537
GO:0035966	BP	GO:0035966	response to topologically incorrect protein	14	0.450878	1.63494	0.036213	0.036213	0.138813	399	tags=64%, list=28%, signal=47%	90993/10551/5071/1191/6464/55062/10347/64061/153222
GO:0061136	BP	GO:0061136	regulation of proteasomal protein catabolic process	12	-0.424307	-1.6038	0.0366575	0.0366575	0.140338	126	tags=42%, list=9%, signal=38%	7480/991/5347/55872/90865
GO:0042060	BP	GO:0042060	wound healing	55	0.272162	1.57934	0.0367274	0.0367274	0.140427	333	tags=38%, list=23%, signal=31%	7448/6678/7103/1001/1281/9076/10451/954/9630/8357/126961/5493/7099/8353/2624/1289/8351/2737/6558/634/2934
GO:0045055	BP	GO:0045055	regulated exocytosis	64	0.253248	1.53724	0.0367847	0.0367847	0.140467	790	tags=78%, list=54%, signal=37%	6678/4069/25840/5337/93664/5788/6947/85477/79895/9515/684/25837/3958/1191/23025/6857/2624/5795/634/55/2934/6280/5155/10396/2171/5099/6414/221/192683/138050/3745/53916/1950/1992/6590/10916/2799/10043/2517/10257/101/8013/3689/3728/5834/8941/23208/4126/9961/51646
GO:0004180	MF	GO:0004180	carboxypeptidase activity	5	0.649674	1.57601	0.0371547	0.0371547	0.1417	320	tags=80%, list=22%, signal=63%	1636/51200/2346/219595
GO:0005543	MF	GO:0005543	phospholipid binding	29	0.33991	1.58078	0.0377074	0.0377074	0.143146	333	tags=48%, list=23%, signal=38%	5337/85477/19/5205/9644/4983/5287/6464/23025/6857/55062/163486/114884/2934
GO:0015103	MF	GO:0015103	inorganic anion transmembrane transporter activity	10	0.509486	1.6156	0.0377167	0.0377167	0.143146	376	tags=70%, list=26%, signal=52%	8671/1180/9635/57468/83959/6558/6505
GO:0099061	CC	GO:0099061	integral component of postsynaptic density membrane	6	0.614875	1.62274	0.0377243	0.0377243	0.143146	290	tags=67%, list=20%, signal=54%	2895/1630/2066/9746
GO:0099146	CC	GO:0099146	intrinsic component of postsynaptic density membrane	6	0.614875	1.62274	0.0377243	0.0377243	0.143146	290	tags=67%, list=20%, signal=54%	2895/1630/2066/9746
GO:0045171	CC	GO:0045171	intercellular bridge	6	-0.604394	-1.64683	0.0379165	0.0379165	0.143694	224	tags=67%, list=15%, signal=57%	55143/990/22974/8317
GO:0098772	MF	GO:0098772	molecular function regulator	161	-0.141305	-1.30253	0.0381974	0.0381974	0.144576	382	tags=37%, list=26%, signal=31%	10514/23286/51053/11009/2921/2764/2274/154/8835/5866/2069/3592/29127/9404/3397/55103/54892/1293/7078/4688/54206/55646/7980/9824/1104/9319/2257/1019/84986/2250/672/4435/1894/6318/5092/3486/58504/23397/3569/22974/891/7425/9232/7480/55635/3624/991/332/2919/133396/5902/3589/128239/6372/5055/2246/5054/9134/3576/90865
GO:0043065	BP	GO:0043065	positive regulation of apoptotic process	51	-0.219354	-1.50116	0.0383548	0.0383548	0.144807	260	tags=35%, list=18%, signal=30%	1019/1902/1869/8462/1894/3486/3569/664/7480/9833/3624/29126/7153/7052/1852/4602/50486/8061
GO:0043068	BP	GO:0043068	positive regulation of programmed cell death	51	-0.219354	-1.50116	0.0383548	0.0383548	0.144807	260	tags=35%, list=18%, signal=30%	1019/1902/1869/8462/1894/3486/3569/664/7480/9833/3624/29126/7153/7052/1852/4602/50486/8061
GO:0043270	BP	GO:0043270	positive regulation of ion transport	55	0.267238	1.55077	0.0385714	0.0385714	0.145293	431	tags=45%, list=30%, signal=33%	9388/8647/81285/5174/5727/19/23596/5950/7099/3783/3958/6857/2737/6558/5608/10347/161291/283/134/5155/999/10396/9619/623/3759
GO:0016757	MF	GO:0016757	transferase activity, transferring glycosyl groups	20	0.393785	1.63513	0.0385802	0.0385802	0.145293	619	tags=75%, list=43%, signal=44%	54658/10720/57704/10610/3955/55808/80235/51809/83857/6480/23409/8708/84752/2589/55790
GO:0040029	BP	GO:0040029	regulation of gene expression, epigenetic	20	0.397476	1.65046	0.0387466	0.0387466	0.145737	308	tags=55%, list=21%, signal=44%	8357/126961/8334/8365/8329/8337/8353/8370/8351/723790/4524
GO:0070828	BP	GO:0070828	heterochromatin organization	10	0.507542	1.60943	0.0392773	0.0392773	0.147548	308	tags=70%, list=21%, signal=56%	8357/126961/8365/8353/8370/8351/4524
GO:0003690	MF	GO:0003690	double-stranded DNA binding	112	-0.173126	-1.45466	0.039388	0.039388	0.147779	225	tags=25%, list=16%, signal=23%	1869/8462/7490/672/990/4998/57057/3131/4172/83595/4171/9355/4176/3224/4001/84057/8318/55247/4173/29128/79733/5888/10635/55388/4602/1870/8061/2637
GO:0046872	MF	GO:0046872	metal ion binding	276	0.174735	1.40686	0.0395809	0.0395809	0.148208	361	tags=31%, list=25%, signal=29%	6678/64168/1001/1280/1281/4093/79689/1297/66002/4256/10451/7092/93664/378925/1636/60489/8515/1824/53353/9635/54510/1010/51200/9630/84171/51302/56140/168433/255488/57507/1290/85477/27253/4939/3955/5071/5205/57088/79895/26002/3751/10079/1356/83593/22807/2346/168544/54894/152926/4312/56137/23371/6649/4938/1543/57089/23025/1825/6857/3339/6275/2624/80816/2196/1289/23321/26524/9746/2737/7068/54885/5695…
GO:0031032	BP	GO:0031032	actomyosin structure organization	15	-0.378221	-1.57423	0.0396056	0.0396056	0.148208	328	tags=53%, list=23%, signal=42%	29127/3925/23136/1902/84665/1901/1894/54443
GO:0098660	BP	GO:0098660	inorganic ion transmembrane transport	57	0.276225	1.62268	0.0396863	0.0396863	0.148208	431	tags=46%, list=30%, signal=33%	8647/3357/8671/1180/5788/10686/9635/286133/6947/57338/3751/57468/3783/23704/30061/93129/83959/6558/81031/57685/59285/6335/6505/79054/623/3759
GO:0007154	BP	GO:0007154	cell communication	497	0.15743	1.36222	0.0396996	0.0396996	0.148208	339	tags=28%, list=23%, signal=32%	7448/651/8549/84152/90993/81285/1134/5166/2982/2895/3357/51378/10551/1001/5337/4129/1280/1281/4093/10451/90427/3248/93664/3354/954/1180/94241/5788/727897/6098/8515/54474/1824/9630/80210/2634/4739/1238/57338/1630/624/10161/27253/4939/3955/9750/5727/5071/8357/9901/19/360/126961/50650/2353/23596/7857/4068/2898/2911/5789/5950/54084/183/3751/9515/7099/57468/3783/3209/83593/84159/8322/24/55716/5157/548…
GO:0019730	BP	GO:0019730	antimicrobial humoral response	22	0.37476	1.6055	0.0397554	0.0397554	0.148232	468	tags=64%, list=32%, signal=44%	1755/11005/4069/8347/140686/1191/8349/6280/283/5266/85236/8339/602/8344
GO:0018107	BP	GO:0018107	peptidyl-threonine phosphorylation	6	-0.599074	-1.63234	0.0398947	0.0398947	0.148555	137	tags=50%, list=9%, signal=45%	983/5347/5578
GO:0034113	BP	GO:0034113	heterotypic cell-cell adhesion	7	0.570536	1.5908	0.0399655	0.0399655	0.148555	89	tags=43%, list=6%, signal=40%	342035/5788/1824
GO:0098984	CC	GO:0098984	neuron to neuron synapse	34	0.318903	1.59927	0.0399903	0.0399903	0.148555	512	tags=59%, list=35%, signal=39%	2895/1630/5727/2898/2911/5789/3751/2066/6857/85461/9746/9201/6505/134/23043/4599/2171/9229/4600/8825
GO:0071867	BP	GO:0071867	response to monoamine	10	0.506115	1.60491	0.0403178	0.0403178	0.149143	145	tags=40%, list=10%, signal=36%	3357/3354/9630/5071
GO:0071869	BP	GO:0071869	response to catecholamine	10	0.506115	1.60491	0.0403178	0.0403178	0.149143	145	tags=40%, list=10%, signal=36%	3357/3354/9630/5071
GO:0043086	BP	GO:0043086	negative regulation of catalytic activity	67	0.265857	1.6252	0.0403266	0.0403266	0.149143	336	tags=36%, list=23%, signal=29%	7448/2167/84152/54658/11005/5788/80034/5570/5274/5071/183/140686/89932/57221/684/3958/81848/6692/56925/26524/5795/64798/634/3574
GO:0001568	BP	GO:0001568	blood vessel development	86	-0.179191	-1.41825	0.040347	0.040347	0.149143	216	tags=23%, list=15%, signal=21%	7490/672/4435/1901/57057/2013/58504/57007/3569/9047/11174/79733/2246/1870/5054/3576/8061/2637/5578/11082
GO:0001098	MF	GO:0001098	basal transcription machinery binding	6	-0.59626	-1.62467	0.0405541	0.0405541	0.149541	590	tags=100%, list=41%, signal=60%	10856/10589/8607/23160/55197
GO:0001099	MF	GO:0001099	basal RNA polymerase II transcription machinery binding	6	-0.59626	-1.62467	0.0405541	0.0405541	0.149541	590	tags=100%, list=41%, signal=60%	10856/10589/8607/23160/55197
GO:0005789	CC	GO:0005789	endoplasmic reticulum membrane	78	0.245385	1.55452	0.0407056	0.0407056	0.149732	172	tags=22%, list=12%, signal=20%	90993/54658/11005/10720/5337/66002/165679/954/57704/51302/7108/168433/57338/201895/19/55304/26002
GO:0098827	CC	GO:0098827	endoplasmic reticulum subcompartment	78	0.245385	1.55452	0.0407056	0.0407056	0.149732	172	tags=22%, list=12%, signal=20%	90993/54658/11005/10720/5337/66002/165679/954/57704/51302/7108/168433/57338/201895/19/55304/26002
GO:0050790	BP	GO:0050790	regulation of catalytic activity	209	0.187662	1.44108	0.0408163	0.0408163	0.149956	382	tags=33%, list=26%, signal=29%	7448/2167/8549/84152/54658/54757/54848/11005/3357/51378/1001/165679/10451/901/5788/1636/6098/80034/4739/5570/5274/4939/57480/9750/5071/9901/50650/2911/183/9515/7099/140686/8322/9644/2066/89932/4983/55765/57326/57221/684/4938/23162/3958/1191/81848/6464/6692/56925/163486/23096/26524/5795/23179/64798/5608/54885/634/2934/3574/4324/25759/6280/64061/283/6505/5266/134/116154/5155
GO:1901655	BP	GO:1901655	cellular response to ketone	8	-0.523624	-1.64533	0.0410654	0.0410654	0.150503	316	tags=62%, list=22%, signal=49%	358/54206/1019/6338/6340
GO:1901615	BP	GO:1901615	organic hydroxy compound metabolic process	56	0.265904	1.55055	0.0411348	0.0411348	0.150503	174	tags=25%, list=12%, signal=23%	8647/1001/4129/66002/57704/51302/7108/5071/19/5205/55304/23596/26002/5950
GO:0019953	BP	GO:0019953	sexual reproduction	58	-0.210169	-1.49545	0.041155	0.041155	0.150503	334	tags=41%, list=23%, signal=33%	2069/29127/83700/5010/55329/201164/4603/9319/56603/1869/7490/3014/891/6875/54852/983/7425/881/9232/84056/3624/5347/7153/8061
GO:0005635	CC	GO:0005635	nuclear envelope	37	-0.270753	-1.60522	0.0411655	0.0411655	0.150503	316	tags=43%, list=22%, signal=35%	358/55329/1104/1019/27346/81929/7112/664/4085/64782/129401/4001/89795/5902/84823/51514
GO:0048513	BP	GO:0048513	animal organ development	309	0.170775	1.39947	0.0412371	0.0412371	0.150581	322	tags=28%, list=22%, signal=28%	651/6678/8549/54658/54757/11005/1134/2895/3357/91461/1001/4129/1280/1281/1297/9076/4256/3248/3851/5788/1636/54474/1824/9452/54510/140469/6913/1630/1290/85477/4939/3955/9750/5727/8357/3206/360/5205/126961/2353/5493/23596/5950/54084/183/6310/8365/7099/3209/84159/8322/55716/4610/9644/2066/4983/1999/5087/23371/3958/1543/81848/6464/57089/6692/1825/6857/8353/8370/3339/6275/2624/10529/80816/1289/8351/57…
GO:0072329	BP	GO:0072329	monocarboxylic acid catabolic process	14	0.443338	1.60759	0.0415282	0.0415282	0.15146	50	tags=21%, list=3%, signal=21%	219970/8647/66002
GO:0006941	BP	GO:0006941	striated muscle contraction	12	0.482072	1.65928	0.0416667	0.0416667	0.151781	498	tags=75%, list=34%, signal=50%	1134/1824/23704/5608/2934/4151/134/3759/2697
GO:0008630	BP	GO:0008630	intrinsic apoptotic signaling pathway in response to DNA damage	9	-0.513706	-1.70372	0.0420138	0.0420138	0.15286	225	tags=56%, list=16%, signal=47%	1869/672/57007/64782/597
GO:0072507	BP	GO:0072507	divalent inorganic cation homeostasis	33	0.31352	1.55361	0.0422125	0.0422125	0.153397	171	tags=30%, list=12%, signal=27%	54757/3357/5788/1238/57338/624/10161/5071/2898/2911
GO:0021537	BP	GO:0021537	telencephalon development	22	-0.316483	-1.52648	0.0423457	0.0423457	0.153696	316	tags=45%, list=22%, signal=36%	358/3799/1902/284403/10460/3014/664/84879/3624/597
GO:0009891	BP	GO:0009891	positive regulation of biosynthetic process	154	-0.153491	-1.40706	0.0424565	0.0424565	0.153912	225	tags=23%, list=16%, signal=22%	1869/7490/672/4435/1901/57057/3131/641/5092/83595/387496/9355/3569/79915/7480/84879/79075/4751/3624/8317/133396/9212/81620/3589/29128/7153/65057/79733/4602/2246/1870/5054/3576/8061/2637/90865
GO:0046942	BP	GO:0046942	carboxylic acid transport	30	0.332593	1.58078	0.0430906	0.0430906	0.155999	378	tags=47%, list=26%, signal=35%	8647/83733/1636/8714/624/5205/2911/6857/6558/5608/634/23428/6505/134
GO:0061695	CC	GO:0061695	transferase complex, transferring phosphorus-containing groups	18	-0.371024	-1.65004	0.0431359	0.0431359	0.155999	348	tags=56%, list=24%, signal=43%	8835/55197/1019/4172/891/6875/10849/983/5427/9134
GO:0050878	BP	GO:0050878	regulation of body fluid levels	57	0.260049	1.52765	0.0432961	0.0432961	0.15639	187	tags=26%, list=13%, signal=24%	7448/7103/10551/1281/66002/9076/10451/954/9630/4939/8357/360/126961/7099/3783
GO:0098656	BP	GO:0098656	anion transmembrane transport	51	0.270588	1.53155	0.0436047	0.0436047	0.157315	376	tags=39%, list=26%, signal=30%	151258/83733/8671/1180/154091/9635/8714/19/360/23596/2911/57468/6563/83959/1191/6558/81031/225/23428/6505
GO:0030003	BP	GO:0030003	cellular cation homeostasis	50	0.271443	1.51767	0.0441826	0.0441826	0.159209	498	tags=52%, list=34%, signal=35%	3357/8671/5788/10686/286133/1238/57338/624/10161/2898/2911/1356/30061/730/83959/2624/6558/6280/6505/134/79054/623/3759/55647/11261/2697
GO:0051272	BP	GO:0051272	positive regulation of cellular component movement	55	-0.218078	-1.53003	0.0443372	0.0443372	0.159575	65	tags=16%, list=4%, signal=16%	29126/5420/2246/8754/5054/3576/131578/5328/5578
GO:0006633	BP	GO:0006633	fatty acid biosynthetic process	16	0.419495	1.61094	0.0445151	0.0445151	0.160023	347	tags=50%, list=24%, signal=38%	9388/5166/200879/3248/1543/634/55258/225
GO:0099572	CC	GO:0099572	postsynaptic specialization	31	0.336694	1.62044	0.0447034	0.0447034	0.160508	512	tags=58%, list=35%, signal=38%	1134/2895/1630/5727/2898/2911/3751/2066/85461/9746/9201/134/23043/4599/2171/9229/4600/8825
GO:0023052	BP	GO:0023052	signaling	496	0.155668	1.3444	0.0453074	0.0453074	0.162483	339	tags=28%, list=23%, signal=32%	7448/651/8549/84152/90993/81285/1134/5166/2982/2895/3357/51378/10551/1001/5337/4129/1280/1281/4093/10451/90427/3248/93664/3354/954/1180/94241/5788/727897/6098/8515/1824/9630/80210/2634/4739/1238/57338/1630/624/10161/27253/4939/3955/9750/5727/5071/8357/9901/19/126961/50650/2353/23596/7857/4068/2898/2911/5789/5950/54084/183/3751/9515/7099/57468/3783/23704/3209/83593/84159/8322/24/55716/5157/54894/2…
GO:0042175	CC	GO:0042175	nuclear outer membrane-endoplasmic reticulum membrane network	79	0.239767	1.52993	0.0455154	0.0455154	0.163034	172	tags=22%, list=12%, signal=20%	90993/54658/11005/10720/5337/66002/165679/954/57704/51302/7108/168433/57338/201895/19/55304/26002
GO:2000026	BP	GO:2000026	regulation of multicellular organismal development	127	0.209578	1.48308	0.0455696	0.0455696	0.163034	321	tags=32%, list=22%, signal=28%	6678/90993/11005/2895/51378/400746/91461/1001/4256/5788/54674/1630/85477/4939/5727/8357/360/126961/2353/5789/5950/8365/7099/4610/2066/3958/6692/8353/8370/3339/11141/2624/8351/3718/9746/80031/2737/6558/1620/387804/634
GO:0005539	MF	GO:0005539	glycosaminoglycan binding	24	0.350143	1.54043	0.0458015	0.0458015	0.163475	277	tags=38%, list=19%, signal=31%	7448/9388/200879/5788/5727/50939/6649/56925/1289
GO:0016323	CC	GO:0016323	basolateral plasma membrane	24	0.350988	1.54414	0.0458015	0.0458015	0.163475	382	tags=50%, list=26%, signal=37%	9076/8671/3248/360/30061/6563/2066/83959/23428/134/9053/5155
GO:0051239	BP	GO:0051239	regulation of multicellular organismal process	252	0.175328	1.39308	0.0458824	0.0458824	0.163569	355	tags=31%, list=24%, signal=28%	7448/6678/2167/9388/90993/81285/11005/5166/2982/2895/3357/51378/400746/91461/7103/1001/4256/5788/1636/54674/1824/1630/624/85477/4939/3955/5727/8357/19/360/126961/2353/2911/5789/5950/183/8365/3751/7099/23704/4610/2066/55765/5087/684/3958/1191/6692/8353/8370/3339/11141/2624/10666/8351/26524/5795/3718/9746/80031/222537/2737/6558/5608/1620/9249/7068/387804/634/81031/55/3574/10347/225/59285/347/57715
GO:0009893	BP	GO:0009893	positive regulation of metabolic process	289	-0.126576	-1.34631	0.0459587	0.0459587	0.163647	220	tags=21%, list=15%, signal=22%	1062/7490/2250/672/4435/990/1901/57057/3131/1894/3014/641/2013/5092/83595/387496/11065/9355/3569/664/79915/22974/891/10849/8140/983/7480/84879/79075/4751/3624/991/8317/5347/133396/9212/63967/81620/3589/29126/29128/7153/128239/65057/1852/79733/5888/10635/9173/55872/51514/4602/2246/1870/8754/5054/3576/50486/8061/2637/90865
GO:0005768	CC	GO:0005768	endosome	63	0.251979	1.51975	0.0463847	0.0463847	0.164835	529	tags=49%, list=36%, signal=33%	9388/8647/81285/5337/79689/378925/1636/1238/168433/624/19/10079/7099/11156/684/25837/55062/3718/10347/6505/153/999/9619/23043/23643/10981/3561/5911/2697/192683/53916
GO:0019216	BP	GO:0019216	regulation of lipid metabolic process	45	0.281605	1.56536	0.0464789	0.0464789	0.164835	626	tags=64%, list=43%, signal=38%	8647/54658/5166/3357/10451/7108/19/183/1543/80816/23179/634/10347/225/347/134/5155/9619/2171/376497/11261/8800/23409/54361/5465/5587/221395/113791/2330
GO:0004620	MF	GO:0004620	phospholipase activity	13	0.44888	1.5795	0.0465116	0.0465116	0.164835	130	tags=31%, list=9%, signal=28%	9388/5337/200879/624
GO:0016298	MF	GO:0016298	lipase activity	13	0.44888	1.5795	0.0465116	0.0465116	0.164835	130	tags=31%, list=9%, signal=28%	9388/5337/200879/624
GO:0050854	BP	GO:0050854	regulation of antigen receptor-mediated signaling pathway	12	0.472025	1.6247	0.0466667	0.0466667	0.165189	321	tags=58%, list=22%, signal=46%	5788/4068/3783/3958/10666/5795/634
GO:0006873	BP	GO:0006873	cellular ion homeostasis	52	0.269175	1.53528	0.047619	0.047619	0.168196	498	tags=52%, list=34%, signal=35%	3357/8671/5788/10686/286133/1238/57338/624/10161/2898/2911/57468/1356/30061/730/83959/2624/6558/6280/6505/134/79054/623/3759/55647/11261/2697
GO:0018130	BP	GO:0018130	heterocycle biosynthetic process	289	-0.126424	-1.3447	0.0476504	0.0476504	0.168196	219	tags=20%, list=15%, signal=22%	8462/7490/672/7083/26289/4435/990/29114/1901/8613/4998/57057/3131/3014/9768/7112/641/5092/83595/387496/9355/3569/891/6875/10849/983/54898/7480/55635/79075/3224/4751/129401/3624/5347/5427/332/133396/9212/8318/7298/81620/3589/29128/7153/65057/79733/1719/51514/4602/2246/6241/1870/83879/5054/131909/8061/2637/90865
GO:0009611	BP	GO:0009611	response to wounding	64	0.2472	1.50053	0.0476839	0.0476839	0.168196	382	tags=41%, list=26%, signal=31%	7448/6678/7103/1001/1281/9076/10451/954/9630/8357/126961/5493/7099/23162/1543/8353/2624/1289/8351/2737/6558/634/2934/347/6505/5155
GO:0003018	BP	GO:0003018	vascular process in circulatory system	34	0.311753	1.56342	0.0478744	0.0478744	0.16867	676	tags=74%, list=47%, signal=40%	2982/3357/8671/1636/8714/624/183/5795/6558/634/81031/23428/6505/134/153/10396/2171/376497/2697/257313/27134/489/4035/56998/10257
GO:0071840	BP	GO:0071840	cellular component organization or biogenesis	549	-0.113362	-1.26005	0.0484102	0.0484102	0.170358	328	tags=28%, list=23%, signal=34%	29127/83700/5010/3925/5983/9404/3397/358/25861/55329/146956/54892/9136/347240/1293/27338/3799/55646/23212/5586/3854/54475/283431/201164/4603/55203/1104/3832/9319/5314/89958/23136/1019/10036/51491/4174/10376/54821/56603/1902/83858/118611/285643/55559/84665/27346/1869/55143/284403/1062/701/7490/672/7083/10969/11130/10403/81929/286151/990/1901/220134/57057/10460/94137/1894/3014/9768/4172/641/2013/34…
GO:0048018	MF	GO:0048018	receptor ligand activity	39	-0.245571	-1.46138	0.0484883	0.0484883	0.170433	367	tags=44%, list=25%, signal=33%	11009/2921/2764/2069/3592/2257/2250/3569/7425/7480/3624/2919/3589/6372/2246/3576/90865
GO:0005507	MF	GO:0005507	copper ion binding	7	0.552028	1.53919	0.0488246	0.0488246	0.171214	530	tags=86%, list=37%, signal=55%	84171/26002/1356/6649/283/6276
GO:0098631	MF	GO:0098631	cell adhesion mediator activity	7	0.551013	1.53636	0.0488246	0.0488246	0.171214	89	tags=43%, list=6%, signal=40%	342035/8515/1824
GO:0008066	MF	GO:0008066	glutamate receptor activity	5	0.636927	1.54508	0.0498084	0.0498084	0.174461	171	tags=60%, list=12%, signal=53%	2895/2898/2911

## Sheet: GSEA KEGG pathways
KEGG	Description	setSize	enrichmentScore	NES	pvalue	p.adjust	qvalues	rank	leading_edge	core_enrichment
hsa04110	hsa04110	Cell cycle	26	-0.750231	-3.94748	1.52969e-13	1.52969e-13	2.81786e-11	267	tags=88%, list=18%, signal=73%	6502/1019/4174/1869/701/990/4998/4172/4171/891/4085/4176/983/10744/9232/991/9088/8317/5347/8318/4173/1870/9134
hsa05034	hsa05034	Alcoholism	33	0.546271	2.68994	1.32627e-06	1.32627e-06	0.000122156	432	tags=76%, list=30%, signal=54%	84152/90993/4129/8347/8357/126961/8334/8365/3017/8329/2354/8337/6464/8353/8370/8349/8351/723790/399694/25759/8341/4128/85236/54331/8339
hsa04114	hsa04114	Oocyte meiosis	14	-0.677622	-2.76569	7.20906e-06	7.20906e-06	0.000442662	201	tags=71%, list=14%, signal=62%	286151/891/4085/983/10744/9232/991/9088/5347/9134
hsa04218	hsa04218	Cellular senescence	15	-0.583111	-2.43393	0.000153331	0.000153331	0.00610403	376	tags=80%, list=26%, signal=60%	1978/4609/1019/1869/3486/3569/891/983/1870/5054/9134/3576
hsa04060	hsa04060	Cytokine-cytokine receptor interaction	22	-0.48467	-2.39251	0.000165681	0.000165681	0.00610403	161	tags=50%, list=11%, signal=45%	57007/3569/3624/2919/133396/3598/3589/6372/9173/3576/90865
hsa05322	hsa05322	Systemic lupus erythematosus	25	0.505583	2.27493	0.000243165	0.000243165	0.0074656	468	tags=76%, list=32%, signal=52%	8347/8357/126961/8334/8365/3017/8329/8337/730/8353/8370/8349/8351/723790/716/8341/85236/8339/8344
hsa04976	hsa04976	Bile secretion	8	0.74626	2.18468	0.000326766	0.000326766	0.0085991	110	tags=62%, list=8%, signal=58%	8647/54658/10720/8671/8714
hsa05166	hsa05166	Human T-cell leukemia virus 1 infection	20	-0.466526	-2.26108	0.000698556	0.000698556	0.0160852	260	tags=60%, list=18%, signal=50%	1019/1869/701/3569/4085/10744/9232/991/5902/1870/9134/8061
hsa04974	hsa04974	Protein digestion and absorption	15	0.55522	2.07728	0.00168205	0.00168205	0.0337695	384	tags=73%, list=26%, signal=54%	1280/1281/1297/7373/1290/3783/1289/1287/23428/6505/81578
hsa03030	hsa03030	DNA replication	10	-0.586023	-2.07933	0.00212455	0.00212455	0.0337695	503	tags=90%, list=35%, signal=59%	79621/5982/5983/4174/4172/4171/4176/5427/4173
hsa03440	hsa03440	Homologous recombination	7	-0.690523	-2.06531	0.00219283	0.00219283	0.0337695	311	tags=86%, list=21%, signal=68%	146956/7979/672/641/7516/5888
hsa03460	hsa03460	Fanconi anemia pathway	5	-0.757785	-1.95799	0.0022876	0.0022876	0.0337695	356	tags=100%, list=25%, signal=76%	146956/672/641/5888
hsa05206	hsa05206	MicroRNAs in cancer	23	-0.394235	-1.99609	0.00238316	0.00238316	0.0337695	500	tags=70%, list=34%, signal=46%	10298/9252/1944/11186/4609/1591/3925/7078/1869/672/113130/9493/1870/9134/5328/5578
hsa04914	hsa04914	Progesterone-mediated oocyte maturation	8	-0.629328	-1.9853	0.0028993	0.0028993	0.037582	150	tags=62%, list=10%, signal=56%	891/4085/983/9088/5347
hsa04115	hsa04115	p53 signaling pathway	10	-0.567357	-2.0131	0.00321835	0.00321835	0.037582	260	tags=70%, list=18%, signal=58%	1019/3486/891/983/6241/5054/9134
hsa04061	hsa04061	Viral protein interaction with cytokine and cytokine receptor	9	-0.597262	-2.01493	0.00328747	0.00328747	0.037582	367	tags=78%, list=25%, signal=58%	11009/2921/57007/3569/2919/6372/3576
hsa05143	hsa05143	African trypanosomiasis	6	-0.686288	-1.91127	0.00346829	0.00346829	0.037582	460	tags=100%, list=32%, signal=69%	3592/5331/7064/3569/5578
hsa04064	hsa04064	NF-kappa B signaling pathway	8	-0.621254	-1.95983	0.00367243	0.00367243	0.0375834	89	tags=50%, list=6%, signal=47%	2919/3576/5328/597
hsa04024	hsa04024	cAMP signaling pathway	19	0.464327	1.88817	0.00569076	0.00569076	0.0551736	162	tags=37%, list=11%, signal=33%	84152/90993/5337/10451/3354/5727/2353
hsa05030	hsa05030	Cocaine addiction	6	0.689529	1.80281	0.00608574	0.00608574	0.0560528	208	tags=67%, list=14%, signal=57%	84152/90993/4129/2354
hsa05222	hsa05222	Small cell lung cancer	12	-0.478005	-1.83455	0.00827476	0.00827476	0.071405	402	tags=67%, list=28%, signal=49%	1643/4609/6502/1019/1869/3914/1870/9134
hsa04979	hsa04979	Cholesterol metabolism	5	0.728602	1.77998	0.00852779	0.00852779	0.071405	149	tags=60%, list=10%, signal=54%	9388/8647/19
hsa02010	hsa02010	ABC transporters	9	0.583425	1.78338	0.00947009	0.00947009	0.0758474	416	tags=78%, list=29%, signal=56%	8647/8714/19/24/10347/225/9619
hsa04080	hsa04080	Neuroactive ligand-receptor interaction	24	0.419716	1.84367	0.0113322	0.0113322	0.0869797	177	tags=38%, list=12%, signal=33%	1134/2895/3357/3354/624/10161/2898/2911/183
hsa03013	hsa03013	Nucleocytoplasmic transport	6	-0.633657	-1.76469	0.0153857	0.0153857	0.113369	536	tags=100%, list=37%, signal=63%	55706/29107/9818/81929/129401
hsa05120	hsa05120	Epithelial cell signaling in Helicobacter pylori infection	5	-0.638987	-1.65104	0.0192548	0.0192548	0.133019	365	tags=80%, list=25%, signal=60%	2921/83700/2919/3576
hsa03320	hsa03320	PPAR signaling pathway	10	0.513903	1.61886	0.0194967	0.0194967	0.133019	460	tags=70%, list=32%, signal=48%	2167/5346/4312/729359/126129/2171/376497
hsa05204	hsa05204	Chemical carcinogenesis - DNA adducts	5	0.672842	1.64375	0.0221887	0.0221887	0.145978	324	tags=80%, list=22%, signal=62%	54658/10720/1543/373156
hsa00040	hsa00040	Pentose and glucuronate interconversions	5	0.668851	1.634	0.0240488	0.0240488	0.15276	23	tags=40%, list=2%, signal=40%	54658/10720
hsa04933	hsa04933	AGE-RAGE signaling pathway in diabetic complications	14	-0.424284	-1.7317	0.0260105	0.0260105	0.158584	260	tags=50%, list=18%, signal=41%	1019/5331/7056/3569/5054/3576/5578
hsa00980	hsa00980	Metabolism of xenobiotics by cytochrome P450	6	0.623961	1.63138	0.0266874	0.0266874	0.158584	549	tags=100%, list=38%, signal=62%	54658/10720/1543/373156/221/2941
hsa04210	hsa04210	Apoptosis	11	-0.447405	-1.63031	0.0290903	0.0290903	0.167461	93	tags=36%, list=6%, signal=34%	4001/332/84823/597
hsa04613	hsa04613	Neutrophil extracellular trap formation	28	0.350248	1.62744	0.0379272	0.0379272	0.211715	468	tags=64%, list=32%, signal=44%	8347/8357/126961/8334/8365/7099/3017/8329/8337/8353/8370/8349/8351/723790/8341/85236/8339/8344
hsa04512	hsa04512	ECM-receptor interaction	14	0.447686	1.63964	0.0427632	0.0427632	0.231689	82	tags=29%, list=6%, signal=27%	7448/1280/1297/8515
hsa05163	hsa05163	Human cytomegalovirus infection	19	-0.3323	-1.56898	0.0446768	0.0446768	0.235141	488	tags=63%, list=34%, signal=42%	6891/113/3553/1978/4609/1019/5331/1869/3569/1870/3576/5578
hsa04970	hsa04970	Salivary secretion	13	0.452423	1.60851	0.0460526	0.0460526	0.235649	79	tags=31%, list=5%, signal=29%	1755/2982/4069/727897
