# Supplementary material for: Protein Kinase C Alpha is a Central Node for Tumorigenic Transcriptional Networks in Human Prostate Cancer
Source: Cancer Res Commun. 2022 Nov 8;2(11):1372–87. doi: 10.1158/2767-9764.CRC-22-0170 (PMC9933888; doi:10.1158/2767-9764.CRC-22-0170)
Supplement: Supplementary Table 3 — Gene Set Enrichment analysis (GSEA) of transcription factor binding sites (TFBS). [file crc-22-0170-s09.xlsx]

## Sheet: GSEA TFBS
TFBS	Description	setSize	enrichmentScore	NES	pvalue	p.adjust	qvalues	rank	leading_edge	core_enrichment	Genes
HSD17B8_TARGET_GENES	HSD17B8_TARGET_GENES	HSD17B8_TARGET_GENES	98	-0.626878	-4.97569	8.16349e-30	6.6859e-27	5.98942e-27	321	tags=79%, list=22%, signal=66%	PRR11/RFC3/MNS1/EME1/NCAPG2/MYBL1/ARHGAP11A/RCC1/TRIP13/SHCBP1/GINS3/ARHGAP19/MCM5/MIR924HG/ERCC6L/ATAD3B/TMEM97/E2F1/CDCA8/WDR62/CENPE/BUB1B/BRCA1/TK1/ZWINT/NDC80/CDC6/SKA1/TROAP/TACC3/ECT2/H2AX/PCLAF/MCM3/BLM/SH3GL1/NCAPH/UBE2C/XRCC2/CDCA5/KIF15/ATAD5/DLEU2/MAD2L1/CENPA/SPC25/MCM7/CDK1/PTTG1/DEPDC1/MELK/NEK2/CDC20/PLK1/GINS2/BIRC5/EXO1/MND1/AURKB/NCAPG/KIF23/HMMR/UHRF1/SKA3/TOP2A/IQGAP3/CDCA3/E…
E2F5_TARGET_GENES	E2F5_TARGET_GENES	E2F5_TARGET_GENES	115	-0.357736	-2.99543	4.80997e-10	1.96968e-07	1.7645e-07	225	tags=41%, list=16%, signal=38%	E2F1/CDCA8/BUB1B/TK1/ZWINT/NDC80/SKA1/H2AX/MCM3/BLM/MCM2/SH3GL1/NCAPH/CDCA5/KIF15/ATAD5/TPX2/CENPA/SPC25/MCM7/DEPDC1/MELK/PLK1/POLE2/LMNB1/GINS2/BIRC5/AURKB/NEIL3/MCM4/RANBP1/TOP2A/CALB1/IQGAP3/LMNB2/CDCA3/RAD51/NKAIN1/PBK/MYB/TMEM181/ZNF185/RRM2/E2F2/ADAM9/CDCA7/PRKCA
E2F1_Q6_01	E2F1_Q6_01	E2F1_Q6_01	34	-0.591755	-3.46287	2.67039e-09	7.29017e-07	6.53075e-07	452	tags=85%, list=31%, signal=60%	HMGN2/MCMBP/DDB2/ILF3-DT/PRKDC/MYC/GMNN/HOXC10/STMN1/PTMA/ARHGAP11A/E2F1/ORC1/MCM3/TMPO/MCM2/ATAD5/DLEU2/POLR1G/MCM7/PKMYT1/POLE2/CDC45/MCM4/CLSPN/RANBP1/E2F8/RAD51/CDCA7
E2F1_Q3	E2F1_Q3	E2F1_Q3	40	-0.509582	-3.14282	2.73666e-08	5.2772e-06	4.72747e-06	493	tags=80%, list=34%, signal=54%	BRME1/FAM216A/RPS6KA5/HMGN2/AP1S2/MCMBP/ILF3-DT/GMNN/HOXC10/STMN1/ARHGAP11A/TIPIN/GINS3/E2F1/WDR62/CDC6/ORC1/PCLAF/MCM3/TMPO/MCM2/KIF15/ATAD5/POLR1G/MCM7/CDK1/PKMYT1/POLE2/CLSPN/E2F8/RRM2/CDCA7
E2F_Q4_01	E2F_Q4_01	E2F_Q4_01	39	-0.528521	-3.23532	3.22174e-08	5.2772e-06	4.72747e-06	547	tags=87%, list=38%, signal=56%	DCK/UNG/SUV39H1/FAM216A/RPS6KA5/HMGN2/AP1S2/DDB2/PRKDC/MYC/GMNN/HOXC10/STMN1/PTMA/ARHGAP11A/TIPIN/GINS3/E2F1/WDR62/CDC6/ORC1/PCLAF/MCM3/MCM2/MCM7/MELK/PKMYT1/POLE2/CDC45/MCM4/RANBP1/E2F8/RAD51/CDCA7
E2F1_Q6	E2F1_Q6	E2F1_Q6	42	-0.49343	-3.09322	5.6434e-08	6.99501e-06	6.26633e-06	547	tags=86%, list=38%, signal=55%	DCK/UNG/SUV39H1/BRME1/FAM216A/RPS6KA5/MCMBP/ILF3-DT/PRKDC/MYC/GMNN/HOXC10/STMN1/ARHGAP11A/GINS3/E2F1/WDR62/CDC6/ORC1/PCLAF/MCM3/TMPO/MCM2/ATAD5/POLR1G/MCM7/CDK1/PKMYT1/POLE2/MCM4/CLSPN/RANBP1/CDT1/E2F8/RRM2/CDCA7
KAT5_TARGET_GENES	KAT5_TARGET_GENES	KAT5_TARGET_GENES	60	-0.430375	-3.03863	5.97864e-08	6.99501e-06	6.26633e-06	569	tags=80%, list=39%, signal=51%	RRP12/HNRNPH3/WDR74/UHRF2/TIMM10/LTV1/PIGK/PRMT5/SNHG7/PA2G4/H3-3B/PNPT1/WDR43/SLC19A1/MCMBP/PUS7/NXT1/RASSF1/PPAN/IFRD2/C9orf78/PUS1/DUS3L/UBE2S/METTL1/NLE1/PLD6/SPTLC1/SHCBP1/NOP16/VPS9D1-AS1/SNHG1/BRCA1/HLF/TACC3/MCM2/KIF15/CCNB1/TAF4B/CDK1/DEPDC1/AEN/LRRC8B/PLK1/BIRC5/AURKB/RANBP1/KIF23
E2F1DP1_01	E2F1DP1_01	E2F1DP1_01	40	-0.485448	-2.99398	2.01198e-07	1.49801e-05	1.34196e-05	396	tags=85%, list=27%, signal=64%	DCK/UNG/SUV39H1/BRME1/RPS6KA5/MCMBP/ILF3-DT/PRKDC/MYC/GMNN/HOXC10/STMN1/PTMA/ARHGAP11A/GINS3/E2F1/WDR62/CDC6/PCLAF/MCM3/TMPO/MCM2/ATAD5/POLR1G/MCM7/CDK1/PKMYT1/POLE2/MCM4/CLSPN/RANBP1/E2F8/RRM2/CDCA7
E2F1DP2_01	E2F1DP2_01	E2F1DP2_01	40	-0.485448	-2.99398	2.01198e-07	1.49801e-05	1.34196e-05	396	tags=85%, list=27%, signal=64%	DCK/UNG/SUV39H1/BRME1/RPS6KA5/MCMBP/ILF3-DT/PRKDC/MYC/GMNN/HOXC10/STMN1/PTMA/ARHGAP11A/GINS3/E2F1/WDR62/CDC6/PCLAF/MCM3/TMPO/MCM2/ATAD5/POLR1G/MCM7/CDK1/PKMYT1/POLE2/MCM4/CLSPN/RANBP1/E2F8/RRM2/CDCA7
E2F4DP2_01	E2F4DP2_01	E2F4DP2_01	40	-0.485448	-2.99398	2.01198e-07	1.49801e-05	1.34196e-05	396	tags=85%, list=27%, signal=64%	DCK/UNG/SUV39H1/BRME1/RPS6KA5/MCMBP/ILF3-DT/PRKDC/MYC/GMNN/HOXC10/STMN1/PTMA/ARHGAP11A/GINS3/E2F1/WDR62/CDC6/PCLAF/MCM3/TMPO/MCM2/ATAD5/POLR1G/MCM7/CDK1/PKMYT1/POLE2/MCM4/CLSPN/RANBP1/E2F8/RRM2/CDCA7
E2F_02	E2F_02	E2F_02	40	-0.485448	-2.99398	2.01198e-07	1.49801e-05	1.34196e-05	396	tags=85%, list=27%, signal=64%	DCK/UNG/SUV39H1/BRME1/RPS6KA5/MCMBP/ILF3-DT/PRKDC/MYC/GMNN/HOXC10/STMN1/PTMA/ARHGAP11A/GINS3/E2F1/WDR62/CDC6/PCLAF/MCM3/TMPO/MCM2/ATAD5/POLR1G/MCM7/CDK1/PKMYT1/POLE2/MCM4/CLSPN/RANBP1/E2F8/RRM2/CDCA7
E2F_Q3_01	E2F_Q3_01	E2F_Q3_01	40	-0.482214	-2.97402	2.32689e-07	1.5881e-05	1.42267e-05	547	tags=82%, list=38%, signal=53%	DCK/UNG/SUV39H1/FAM216A/RPS6KA5/HMGN2/DDB2/PRKDC/MYC/GMNN/HOXC10/STMN1/PTMA/ARHGAP11A/TIPIN/GINS3/E2F1/WDR62/CDC6/PCLAF/MCM3/MCM2/MCM7/CDK1/MELK/PKMYT1/POLE2/CDC45/MCM4/RANBP1/E2F8/RAD51/CDCA7
SGCGSSAAA_E2F1DP2_01	SGCGSSAAA_E2F1DP2_01	SGCGSSAAA_E2F1DP2_01	33	-0.516545	-2.9865	2.79181e-07	1.75884e-05	1.57562e-05	547	tags=85%, list=38%, signal=54%	DCK/UNG/SUV39H1/BRME1/MCMBP/ILF3-DT/PRKDC/MYC/GMNN/HOXC10/PTMA/GINS3/E2F1/WDR62/CDC6/PCLAF/MCM3/MCM2/ATAD5/MCM7/PKMYT1/POLE2/MCM4/CLSPN/RANBP1/E2F8/RRM2/CDCA7
E2F_Q6_01	E2F_Q6_01	E2F_Q6_01	38	-0.503691	-3.06002	3.06451e-07	1.79274e-05	1.60599e-05	547	tags=84%, list=38%, signal=54%	DCK/UNG/SUV39H1/PPM1J/RPS6KA5/HMGN2/DDB2/PRKDC/MYC/GMNN/STMN1/PTMA/ARHGAP11A/TIPIN/E2F1/CDC6/ORC1/PCLAF/MCM3/MCM2/DLEU2/MCM7/MELK/PKMYT1/POLE2/CDC45/MCM4/RANBP1/E2F8/RAD51/RRM2/CDCA7
E2F_Q4	E2F_Q4	E2F_Q4	44	-0.469413	-3.01668	3.57539e-07	1.83015e-05	1.6395e-05	469	tags=75%, list=32%, signal=52%	RPS6KA5/HMGN2/MCMBP/DDB2/ILF3-DT/PRKDC/GMNN/HOXC10/STMN1/ARHGAP11A/GINS3/E2F1/WDR62/CDC6/PCLAF/MCM3/TMPO/MCM2/ATAD5/POLR1G/MCM7/CDK1/PKMYT1/POLE2/CDC45/MCM4/CLSPN/RANBP1/CDT1/E2F8/RAD51/RRM2/CDCA7
E2F_Q6	E2F_Q6	E2F_Q6	44	-0.469413	-3.01668	3.57539e-07	1.83015e-05	1.6395e-05	469	tags=75%, list=32%, signal=52%	RPS6KA5/HMGN2/MCMBP/DDB2/ILF3-DT/PRKDC/GMNN/HOXC10/STMN1/ARHGAP11A/GINS3/E2F1/WDR62/CDC6/PCLAF/MCM3/TMPO/MCM2/ATAD5/POLR1G/MCM7/CDK1/PKMYT1/POLE2/CDC45/MCM4/CLSPN/RANBP1/CDT1/E2F8/RAD51/RRM2/CDCA7
KDM5D_TARGET_GENES	KDM5D_TARGET_GENES	KDM5D_TARGET_GENES	115	-0.304332	-2.54826	5.67644e-07	2.73471e-05	2.44983e-05	490	tags=57%, list=34%, signal=41%	GMPR2/H3-3B/DDX21/PGAM5/RPS6KA5/EIF4E3/TEX30/MCAM/MCMBP/NUDC/DNAAF4/LOC653653/NXT1/RASSF1/PPAN/MRTO4/MYBBP1A/EXOSC5/FANCB/PKP1/PUS1/ACSM3/CYP24A1/TRMT61A/IFRD1/STMN1/CCDC86/MNS1/PTMA/BEST3/DTX4/CDK4/CHAF1A/GINS3/SNHG1/ERCC6L/TMEM97/THOP1/SLC7A5P2/EBNA1BP2/TBX20/HLF/TACC3/PCBD1/CCNB1/CENPA/SLC7A5/USP2-AS1/DRAM1/MFSD2A/HOXC8/TOMM34/LRRC8B/PLK1/POLE2/B4GALT6/FAM81A/AOX1/WDR76/UCHL3/MANCR/ANLN/RRM2/A…
E2F1_Q4_01	E2F1_Q4_01	E2F1_Q4_01	39	-0.484779	-2.96756	9.73789e-07	4.43074e-05	3.96919e-05	547	tags=82%, list=38%, signal=53%	DCK/UNG/SUV39H1/FAM216A/RPS6KA5/HMGN2/DDB2/PRKDC/MYC/GMNN/HOXC10/STMN1/PTMA/ARHGAP11A/GINS3/E2F1/WDR62/CDC6/PCLAF/MCM3/MCM2/MCM7/CDK1/MELK/PKMYT1/POLE2/CDC45/MCM4/RANBP1/E2F8/RAD51/CDCA7
E2F4DP1_01	E2F4DP1_01	E2F4DP1_01	40	-0.452077	-2.78816	1.97445e-06	8.51094e-05	7.62435e-05	396	tags=82%, list=27%, signal=62%	DCK/UNG/SUV39H1/BRME1/RPS6KA5/MCMBP/ILF3-DT/PRKDC/MYC/GMNN/HOXC10/STMN1/ARHGAP11A/GINS3/E2F1/WDR62/CDC6/PCLAF/MCM3/TMPO/MCM2/ATAD5/POLR1G/MCM7/CDK1/PKMYT1/POLE2/MCM4/CLSPN/RANBP1/E2F8/RRM2/CDCA7
E2F1DP1RB_01	E2F1DP1RB_01	E2F1DP1RB_01	40	-0.448397	-2.76546	2.45741e-06	0.000100631	9.0148e-05	493	tags=75%, list=34%, signal=51%	BRME1/RPS6KA5/HMGN2/MCMBP/DDB2/ILF3-DT/GMNN/HOXC10/STMN1/ARHGAP11A/GINS3/E2F1/WDR62/CDC6/PCLAF/MCM3/TMPO/MCM2/ATAD5/POLR1G/MCM7/CDK1/PKMYT1/POLE2/CLSPN/CDT1/E2F8/RAD51/RRM2/CDCA7
SETD1A_TARGET_GENES	SETD1A_TARGET_GENES	SETD1A_TARGET_GENES	66	-0.358059	-2.56125	4.31592e-06	0.000168321	0.000150787	556	tags=71%, list=38%, signal=46%	LTO1/PYCR3/RPL22L1/PIGK/NOM1/SUV39H1/SPAG9/SUPT16H/FAM216A/DHODH/PNPT1/WDR43/TEX30/MCMBP/NUDC/NAA15/NUP58/NECAP1/DDB2/MIR4453HG/PUM3/EXOSC5/GMFB/C19orf48/SMIM13/DUS3L/MYBL1/SPTLC1/TIPIN/NOP16/ARHGAP19/PCLAF/CDCA5/KIF15/TPX2/POLR1G/CENPM/CDK1/SNHG3/VGF/LMNB1/RANBP1/WDR76/SKA3/LMNB2/E2F8/E2F2
E2F_03	E2F_03	E2F_03	36	-0.472382	-2.81725	4.59513e-06	0.000171064	0.000153244	547	tags=81%, list=38%, signal=51%	DCK/UNG/SUV39H1/PPM1J/RPS6KA5/HMGN2/MCMBP/DDB2/PRKDC/MYC/GMNN/STMN1/PTMA/TIPIN/E2F1/CDC6/ORC1/PCLAF/MCM3/MCM2/MCM7/MELK/PKMYT1/CDC45/MCM4/RANBP1/E2F8/RAD51/CDCA7
E2F1_Q4	E2F1_Q4	E2F1_Q4	30	-0.472283	-2.62837	4.16068e-05	0.00148156	0.00132723	469	tags=80%, list=32%, signal=55%	UNG/BORA/RPS6KA5/HMGN2/DDB2/PRKDC/MYC/HOXB9/STMN1/LYAR/PKN2/SKP2/E2F1/CDC6/KIF4A/MELK/PKMYT1/POLE2/CDC45/MCM4/CLSPN/RANBP1/E2F8/RAD51
DIDO1_TARGET_GENES	DIDO1_TARGET_GENES	DIDO1_TARGET_GENES	75	-0.314303	-2.3609	5.06486e-05	0.00172838	0.00154834	609	tags=72%, list=42%, signal=44%	ANGPTL4/RAB30/PTPN11/XYLB/NUFIP1/CMSS1/PDSS1/GPATCH4/LTO1/TIMM10/C12orf4/IPO4/LTV1/NDC1/UTP4/SUPT16H/RRP15/RAB30-DT/DHODH/NAF1/ZNRD2/RUVBL1/WDR4/BRIX1/MCMBP/IFRD2/MTBP/SLF1/PUM3/GMFB/SMIM13/IFRD1/RFC3/CCDC86/EME1/SNHG17/SPTLC1/TIPIN/GINS3/ATAD3B/C1QL4/WDR62/EBNA1BP2/NDC80/PCLAF/KIF15/SMTN/MCM7/KATNAL1/NEK2/EXO1/RAD51AP1/DTL/CDCA7
OCT1_Q5_01	OCT1_Q5_01	OCT1_Q5_01	32	0.488035	2.35276	8.56464e-05	0.00280578	0.0025135	435	tags=69%, list=30%, signal=49%	LIPG/CSRNP3/H2BC4/GNA14/HOXA10/ATP8B1/H2AC6/FZD4/MMP1/RAB26/MAP2K6/PLA1A/STAT4/SH3BGRL/TSPYL2/TCP11L2/ADORA1/SKIDA1/GRIA3/H2BC12/PPP2R2B/SLITRK6
OCT_Q6	OCT_Q6	OCT_Q6	32	0.464853	2.24101	0.000252357	0.0077511	0.00694366	435	tags=66%, list=30%, signal=47%	LIPG/CSRNP3/H2BC4/HOXA10/ATP8B1/H2AC6/FZD4/MMP1/RAB26/H2BC21/MAP2K6/STAT4/SH3BGRL/TSPYL2/TCP11L2/ADORA1/SKIDA1/GRIA3/H2BC12/PPP2R2B/SLITRK6
ASH1L_TARGET_GENES	ASH1L_TARGET_GENES	ASH1L_TARGET_GENES	91	-0.26338	-2.08259	0.000255531	0.0077511	0.00694366	328	tags=42%, list=23%, signal=34%	RACGAP1/PRR11/EME1/RRP9/PTMA/SAPCD2/PASK/CHAF1A/ARHGAP19/MCM5/CKAP2/SNHG10/TMEM97/CDCA8/WDR62/CENPE/BRCA1/TK1/ZWINT/ECT2/H2AX/PCLAF/MCM3/TMPO/TPX2/CCNB1/SMTN/CENPA/POLR1G/CENPM/SPC25/CDK1/AEN/CDC45/HMMR/TOP2A/CDCA3/CDCA7
OCT_C	OCT_C	OCT_C	33	0.44749	2.15559	0.00027484	0.00793742	0.00711057	409	tags=61%, list=28%, signal=45%	GRID2/CSRNP3/H2BC4/GNA14/NEDD9/HOXA10/H2AC6/IKZF2/FZD4/MMP1/BST2/RAB26/SNCAIP/MAP2K6/STAT4/SH3BGRL/ADORA1/SKIDA1/GRIA3/H2BC12
SETX_TARGET_GENES	SETX_TARGET_GENES	SETX_TARGET_GENES	98	-0.256434	-2.03538	0.000281056	0.00793742	0.00711057	603	tags=65%, list=42%, signal=41%	HNRNPAB/PFDN2/RDM1/CFAP54/MRRF/CMSS1/RRP12/HNRNPH3/WDR74/PEX5/RPL22L1/IPO4/UNC13D/SNHG7/SH3GL3/RUVBL2/H3-3B/RRP15/DDX21/CEP78/SNHG15/DHODH/MAK16/MCMBP/NXT1/PPAN/RFC2/DDB2/LAD1/PUM3/MYC/EXOSC5/RAB3IL1/IFRD1/CCDC86/DUS3L/EME1/NLE1/ARHGAP11A/SPTLC1/SKP2/TIPIN/SEM1/TMEM97/WDR62/BRCA1/ZWINT/TROAP/PCLAF/ISG20/CDCA5/ATAD5/CCNB1/ENTR1/MCM7/CDK1/USP2-AS1/AEN/LRRC8B/BIRC5/HMMR/TOP2A/ACD/PBK
TTTNNANAGCYR_UNKNOWN	TTTNNANAGCYR_UNKNOWN	TTTNNANAGCYR_UNKNOWN	17	0.585084	2.25867	0.000311117	0.00849349	0.00760872	525	tags=94%, list=36%, signal=61%	H2BC4/H3C10/H2AC6/H2BC5/H2AC13/H2BC21/H3C4/SLC12A2/DHRS3/H2BC15/H1-2/H2BC12/PPP2R2B/H2BC8/H2BC6/H2BC17
IRF5_TARGET_GENES	IRF5_TARGET_GENES	IRF5_TARGET_GENES	51	-0.326682	-2.18368	0.000362231	0.00956992	0.00857302	620	tags=75%, list=43%, signal=44%	PRKAR2A-AS1/SLC39A13/APIP/KLHL23/HNRNPH3/UHRF2/KCNJ14/LTV1/NDC1/SPAG9/BRME1/MAK16/DHX37/MRTO4/EXOSC5/C19orf48/FARSB/PDE4A/IFRD1/RFC3/LPXN/NCAPG2/ERRFI1/ARHGAP11A/RCC1/TIPIN/EPB41L3/CHAF1A/NOP16/MCM5/CKAP2/CDCA8/SEH1L/SNHG3/CDC20/NCAPG/AOX1/SKA3
